# Supplementary material for: Dual Agonist/Antagonist Modulation of α9-Containing Nicotinic Acetylcholine Receptors by 2‑Ammoniumethyl Ethers of Stilbenol and Stilbenol Analogues
Source: J Med Chem. 2025 Dec 8;68(24):26099–120. doi: 10.1021/acs.jmedchem.5c02173 (PMC12751000; doi:10.1021/acs.jmedchem.5c02173)
Supplement: Supplementary file 2 [file jm5c02173_si_002.csv]

Compound	SMILES	alpha9alpha10 nAChR IC50 (nM)	alpha9alpha10 nAChR EC50 (nM)	alpha9 nAChR IC50 (nM)	alpha9 nAChR EC50 (nM)	alpha7 nAChR IC50 (nM)	alpha7 nAChR EC50 (nM)
1	CC[N+](CC)(CC)CCOC(C=C1)=CC=C1/C=C/C2=CC=CC=C2	60.2	385.3	181.9	921.4	433.3	no activity
2	C[N+](C1CCCCC1)(C)CCOC(C=C2)=CC=C2/C=C/C3=CC=CC=C3	39.1	272.7	83.6	354.9	520.7	no activity
3	C[N+](CC1)(C)CCC1OC(C=C2)=CC=C2/C=C/C3=CC=CC=C3	14.1	200.3
4	CC[N+](CC)(CC)CCOC(C=C1)=CC=C1CCC2=CC=CC=C2	189.5	1140.0
5	C[N+](CCOC1=CC=C(/C=C/C2=CC=CC=C2)C=C1)(C)C34C[C@@H]5C[C@H](C3)C[C@H](C4)C5	46.0	217.6
6	C[N+](C1CCOCC1)(C)CCOC(C=C2)=CC=C2/C=C/C3=CC=CC=C3	55.0	184.8
7	C[N+](C1CCCC1)(C)CCOC(C=C2)=CC=C2/C=C/C3=CC=CC=C3	22.1	174.8
8	C[N+](C1CCCCCC1)(C)CCOC(C=C2)=CC=C2/C=C/C3=CC=CC=C3	124.5	300.1
9	C[N+](C1=CC=CC=C1)(C)CCOC(C=C2)=CC=C2/C=C/C3=CC=CC=C3	95.1	473.7
10	C[N+](CC1=CC=CC=C1)(C)CCOC(C=C2)=CC=C2/C=C/C3=CC=CC=C3	123.5	448.5
11	C[N+](C1CCCCC1)(C2CCCCC2)CCOC(C=C3)=CC=C3/C=C/C4=CC=CC=C4	745.2	no activity
12	C[N+](C1CCCC1)(C2CCCC2)CCOC(C=C3)=CC=C3/C=C/C4=CC=CC=C4	378.0	1707.0
13	C[N+](CC1=CC=CC=C1)(CC2=CC=CC=C2)CCOC(C=C3)=CC=C3/C=C/C4=CC=CC=C4	1106.0	7044.0
14	C[N+](C1CCCCC1)(C)CCCOC(C=C2)=CC=C2/C=C/C3=CC=CC=C3	98.9	511.2
15	C[N+](C1CCCCC1)(C)CCCCOC(C=C2)=CC=C2/C=C/C3=CC=CC=C3	124.2	1470.0
16	C[N+](C1CCCCC1)(C)CCOC(C=C2)=CC=C2CCC3=CC=CC=C3	167.8	482.5	132.9	982.6	433.5	no activity
17	CC[N+](CC)(CC)CCOC(C=C1)=CC=C1C2=CC=CC=C2	117.3	479.1
18	CC[N+](CC)(CC)CCOC(C=C1)=CC=C1C#CC2=CC=CC=C2	89.0	550.3
19	CC[N+](CC)(CC)CCOC(C=C1)=CC=C1OCC2=CC=CC=C2	206.8	1016.0
20	CC[N+](CC)(CC)CCOC(C=C1)=CC=C1COC2=CC=CC=C2	138.8	no activity
21	C[N+](C1CCCCC1)(C)CCOC(C=C2)=CC=C2OCC3=CC=CC=C3	39.1	338.2	170.9	905.2	418.8	no activity
22	C[N+](C1CCCCC1)(C)CCOC(C=C2)=CC=C2COC3=CC=CC=C3	16.0	no activity	26.2	no activity	336.2	no activity
