# Supplementary material for: Dual Agonist/Antagonist Modulation of α9-Containing Nicotinic Acetylcholine Receptors by 2‑Ammoniumethyl Ethers of Stilbenol and Stilbenol Analogues
Source: J Med Chem. 2025 Dec 8;68(24):26099–120. doi: 10.1021/acs.jmedchem.5c02173 (PMC12751000; doi:10.1021/acs.jmedchem.5c02173)
Supplement: Supplementary file 3 [file jm5c02173_si_003.pdb]

ATOM      1  N   GLY A   3       0.865 -33.886  -6.337  1.00  0.00           N
ATOM      2  H1  GLY A   3       1.717 -33.929  -5.815  1.00  0.00            
ATOM      3  H2  GLY A   3       1.015 -33.365  -7.177  1.00  0.00            
ATOM      4  H3  GLY A   3       0.159 -33.438  -5.788  1.00  0.00            
ATOM      5  CA  GLY A   3       0.415 -35.294  -6.688  1.00  0.00           C
ATOM      6  HA1 GLY A   3       1.136 -35.730  -7.227  1.00  0.00            
ATOM      7  HA2 GLY A   3       0.280 -35.803  -5.838  1.00  0.00            
ATOM      8  C   GLY A   3      -0.863 -35.365  -7.479  1.00  0.00           C
ATOM      9  O   GLY A   3      -1.583 -34.382  -7.543  1.00  0.00           O
ATOM     10  N   LYS A   4      -1.185 -36.537  -8.069  1.00  0.00           N
ATOM     11  HN  LYS A   4      -0.587 -37.320  -7.898  1.00  0.00            
ATOM     12  CA  LYS A   4      -2.337 -36.746  -8.936  1.00  0.00           C
ATOM     13  HA  LYS A   4      -2.296 -35.973  -9.569  1.00  0.00            
ATOM     14  CB  LYS A   4      -2.185 -38.117  -9.642  1.00  0.00           C
ATOM     15  HB1 LYS A   4      -2.075 -38.825  -8.945  1.00  0.00            
ATOM     16  HB2 LYS A   4      -3.014 -38.297 -10.172  1.00  0.00            
ATOM     17  CG  LYS A   4      -0.974 -38.179 -10.595  1.00  0.00           C
ATOM     18  HG1 LYS A   4      -1.083 -37.475 -11.297  1.00  0.00            
ATOM     19  HG2 LYS A   4      -0.143 -37.999 -10.068  1.00  0.00            
ATOM     20  CD  LYS A   4      -0.828 -39.546 -11.290  1.00  0.00           C
ATOM     21  HD1 LYS A   4      -0.698 -40.248 -10.590  1.00  0.00            
ATOM     22  HD2 LYS A   4      -1.667 -39.736 -11.801  1.00  0.00            
ATOM     23  CE  LYS A   4       0.356 -39.607 -12.263  1.00  0.00           C
ATOM     24  HE1 LYS A   4       0.225 -38.945 -13.001  1.00  0.00            
ATOM     25  HE2 LYS A   4       1.207 -39.403 -11.779  1.00  0.00            
ATOM     26  NZ  LYS A   4       0.467 -40.959 -12.858  1.00  0.00           N
ATOM     27  HZ1 LYS A   4       1.242 -40.983 -13.489  1.00  0.00            
ATOM     28  HZ2 LYS A   4       0.607 -41.632 -12.132  1.00  0.00            
ATOM     29  HZ3 LYS A   4      -0.374 -41.175 -13.355  1.00  0.00            
ATOM     30  C   LYS A   4      -3.697 -36.628  -8.241  1.00  0.00           C
ATOM     31  O   LYS A   4      -4.683 -36.185  -8.823  1.00  0.00           O
ATOM     32  N   TYR A   5      -3.779 -37.035  -6.957  1.00  0.00           N
ATOM     33  HN  TYR A   5      -2.950 -37.384  -6.519  1.00  0.00            
ATOM     34  CA  TYR A   5      -5.005 -36.995  -6.172  1.00  0.00           C
ATOM     35  HA  TYR A   5      -5.682 -37.239  -6.866  1.00  0.00            
ATOM     36  CB  TYR A   5      -4.944 -37.980  -4.988  1.00  0.00           C
ATOM     37  HB1 TYR A   5      -4.152 -37.775  -4.413  1.00  0.00            
ATOM     38  HB2 TYR A   5      -5.779 -37.911  -4.442  1.00  0.00            
ATOM     39  CG  TYR A   5      -4.818 -39.377  -5.494  1.00  0.00           C
ATOM     40  CD1 TYR A   5      -5.937 -40.036  -6.020  1.00  0.00           C
ATOM     41  HD1 TYR A   5      -6.818 -39.565  -6.057  1.00  0.00            
ATOM     42  CE1 TYR A   5      -5.831 -41.348  -6.494  1.00  0.00           C
ATOM     43  HE1 TYR A   5      -6.635 -41.811  -6.867  1.00  0.00            
ATOM     44  CZ  TYR A   5      -4.604 -42.010  -6.446  1.00  0.00           C
ATOM     45  OH  TYR A   5      -4.478 -43.329  -6.916  1.00  0.00           O
ATOM     46  HH  TYR A   5      -3.533 -43.635  -6.802  1.00  0.00            
ATOM     47  CD2 TYR A   5      -3.597 -40.060  -5.422  1.00  0.00           C
ATOM     48  HD2 TYR A   5      -2.795 -39.604  -5.036  1.00  0.00            
ATOM     49  CE2 TYR A   5      -3.493 -41.375  -5.886  1.00  0.00           C
ATOM     50  HE2 TYR A   5      -2.622 -41.861  -5.817  1.00  0.00            
ATOM     51  C   TYR A   5      -5.358 -35.633  -5.614  1.00  0.00           C
ATOM     52  O   TYR A   5      -6.499 -35.183  -5.659  1.00  0.00           O
ATOM     53  N   ALA A   6      -4.376 -34.902  -5.067  1.00  0.00           N
ATOM     54  HN  ALA A   6      -3.440 -35.254  -5.065  1.00  0.00            
ATOM     55  CA  ALA A   6      -4.653 -33.616  -4.482  1.00  0.00           C
ATOM     56  HA  ALA A   6      -5.529 -33.731  -4.013  1.00  0.00            
ATOM     57  CB  ALA A   6      -3.520 -33.283  -3.507  1.00  0.00           C
ATOM     58  HB1 ALA A   6      -3.692 -32.392  -3.088  1.00  0.00            
ATOM     59  HB2 ALA A   6      -3.477 -33.983  -2.795  1.00  0.00            
ATOM     60  HB3 ALA A   6      -2.651 -33.257  -4.002  1.00  0.00            
ATOM     61  C   ALA A   6      -4.863 -32.505  -5.515  1.00  0.00           C
ATOM     62  O   ALA A   6      -5.500 -31.498  -5.222  1.00  0.00           O
ATOM     63  N   GLN A   7      -4.380 -32.682  -6.771  1.00  0.00           N
ATOM     64  HN  GLN A   7      -3.779 -33.461  -6.947  1.00  0.00            
ATOM     65  CA  GLN A   7      -4.700 -31.785  -7.874  1.00  0.00           C
ATOM     66  HA  GLN A   7      -4.461 -30.888  -7.501  1.00  0.00            
ATOM     67  CB  GLN A   7      -3.903 -32.146  -9.146  1.00  0.00           C
ATOM     68  HB1 GLN A   7      -2.927 -32.116  -8.928  1.00  0.00            
ATOM     69  HB2 GLN A   7      -4.154 -33.073  -9.425  1.00  0.00            
ATOM     70  CG  GLN A   7      -4.174 -31.186 -10.328  1.00  0.00           C
ATOM     71  HG1 GLN A   7      -5.135 -31.252 -10.597  1.00  0.00            
ATOM     72  HG2 GLN A   7      -3.970 -30.248 -10.048  1.00  0.00            
ATOM     73  CD  GLN A   7      -3.300 -31.545 -11.527  1.00  0.00           C
ATOM     74  OE1 GLN A   7      -2.820 -32.671 -11.657  1.00  0.00           O
ATOM     75  NE2 GLN A   7      -3.080 -30.560 -12.420  1.00  0.00           N
ATOM     76 HE21 GLN A   7      -3.481 -29.656 -12.276  1.00  0.00            
ATOM     77 HE22 GLN A   7      -2.515 -30.734 -13.227  1.00  0.00            
ATOM     78  C   GLN A   7      -6.162 -31.819  -8.242  1.00  0.00           C
ATOM     79  O   GLN A   7      -6.812 -30.783  -8.361  1.00  0.00           O
ATOM     80  N   LYS A   8      -6.729 -33.038  -8.387  1.00  0.00           N
ATOM     81  HN  LYS A   8      -6.156 -33.855  -8.323  1.00  0.00            
ATOM     82  CA  LYS A   8      -8.142 -33.186  -8.632  1.00  0.00           C
ATOM     83  HA  LYS A   8      -8.287 -32.550  -9.390  1.00  0.00            
ATOM     84  CB  LYS A   8      -8.563 -34.592  -9.121  1.00  0.00           C
ATOM     85  HB1 LYS A   8      -9.462 -34.515  -9.553  1.00  0.00            
ATOM     86  HB2 LYS A   8      -7.894 -34.899  -9.797  1.00  0.00            
ATOM     87  CG  LYS A   8      -8.659 -35.672  -8.041  1.00  0.00           C
ATOM     88  HG1 LYS A   8      -7.767 -35.749  -7.595  1.00  0.00            
ATOM     89  HG2 LYS A   8      -9.343 -35.384  -7.371  1.00  0.00            
ATOM     90  CD  LYS A   8      -9.054 -37.055  -8.568  1.00  0.00           C
ATOM     91  HD1 LYS A   8      -8.353 -37.357  -9.214  1.00  0.00            
ATOM     92  HD2 LYS A   8      -9.089 -37.688  -7.794  1.00  0.00            
ATOM     93  CE  LYS A   8     -10.411 -37.088  -9.280  1.00  0.00           C
ATOM     94  HE1 LYS A   8     -10.366 -36.521 -10.102  1.00  0.00            
ATOM     95  HE2 LYS A   8     -10.626 -38.030  -9.537  1.00  0.00            
ATOM     96  NZ  LYS A   8     -11.521 -36.577  -8.426  1.00  0.00           N
ATOM     97  HZ1 LYS A   8     -12.380 -36.620  -8.935  1.00  0.00            
ATOM     98  HZ2 LYS A   8     -11.594 -37.139  -7.602  1.00  0.00            
ATOM     99  HZ3 LYS A   8     -11.334 -35.629  -8.168  1.00  0.00            
ATOM    100  C   LYS A   8      -8.956 -32.709  -7.457  1.00  0.00           C
ATOM    101  O   LYS A   8      -9.935 -32.021  -7.646  1.00  0.00           O
ATOM    102  N   LEU A   9      -8.539 -32.985  -6.202  1.00  0.00           N
ATOM    103  HN  LEU A   9      -7.729 -33.551  -6.050  1.00  0.00            
ATOM    104  CA  LEU A   9      -9.280 -32.450  -5.082  1.00  0.00           C
ATOM    105  HA  LEU A   9     -10.188 -32.819  -5.281  1.00  0.00            
ATOM    106  CB  LEU A   9      -8.731 -32.923  -3.754  1.00  0.00           C
ATOM    107  HB1 LEU A   9      -8.709 -33.923  -3.762  1.00  0.00            
ATOM    108  HB2 LEU A   9      -7.801 -32.569  -3.655  1.00  0.00            
ATOM    109  CG  LEU A   9      -9.575 -32.451  -2.560  1.00  0.00           C
ATOM    110  HG  LEU A   9      -9.807 -31.491  -2.718  1.00  0.00            
ATOM    111  CD1 LEU A   9     -10.928 -33.132  -2.333  1.00  0.00           C
ATOM    112 HD11 LEU A   9     -11.371 -32.734  -1.530  1.00  0.00            
ATOM    113 HD12 LEU A   9     -11.509 -32.996  -3.136  1.00  0.00            
ATOM    114 HD13 LEU A   9     -10.788 -34.111  -2.185  1.00  0.00            
ATOM    115  CD2 LEU A   9      -8.724 -32.714  -1.360  1.00  0.00           C
ATOM    116 HD21 LEU A   9      -9.213 -32.429  -0.536  1.00  0.00            
ATOM    117 HD22 LEU A   9      -8.519 -33.691  -1.305  1.00  0.00            
ATOM    118 HD23 LEU A   9      -7.871 -32.198  -1.437  1.00  0.00            
ATOM    119  C   LEU A   9      -9.315 -30.932  -5.015  1.00  0.00           C
ATOM    120  O   LEU A   9     -10.364 -30.347  -4.775  1.00  0.00           O
ATOM    121  N   PHE A  10      -8.177 -30.239  -5.253  1.00  0.00           N
ATOM    122  HN  PHE A  10      -7.324 -30.740  -5.400  1.00  0.00            
ATOM    123  CA  PHE A  10      -8.162 -28.785  -5.301  1.00  0.00           C
ATOM    124  HA  PHE A  10      -8.507 -28.485  -4.412  1.00  0.00            
ATOM    125  CB  PHE A  10      -6.711 -28.283  -5.514  1.00  0.00           C
ATOM    126  HB1 PHE A  10      -6.131 -28.609  -4.767  1.00  0.00            
ATOM    127  HB2 PHE A  10      -6.361 -28.631  -6.384  1.00  0.00            
ATOM    128  CG  PHE A  10      -6.642 -26.779  -5.544  1.00  0.00           C
ATOM    129  CD1 PHE A  10      -6.541 -26.076  -6.755  1.00  0.00           C
ATOM    130  HD1 PHE A  10      -6.493 -26.580  -7.617  1.00  0.00            
ATOM    131  CE1 PHE A  10      -6.507 -24.674  -6.768  1.00  0.00           C
ATOM    132  HE1 PHE A  10      -6.420 -24.184  -7.635  1.00  0.00            
ATOM    133  CZ  PHE A  10      -6.594 -23.962  -5.569  1.00  0.00           C
ATOM    134  HZ  PHE A  10      -6.550 -22.963  -5.574  1.00  0.00            
ATOM    135  CD2 PHE A  10      -6.767 -26.046  -4.359  1.00  0.00           C
ATOM    136  HD2 PHE A  10      -6.876 -26.531  -3.491  1.00  0.00            
ATOM    137  CE2 PHE A  10      -6.743 -24.651  -4.366  1.00  0.00           C
ATOM    138  HE2 PHE A  10      -6.833 -24.145  -3.508  1.00  0.00            
ATOM    139  C   PHE A  10      -9.118 -28.251  -6.373  1.00  0.00           C
ATOM    140  O   PHE A  10      -9.884 -27.319  -6.135  1.00  0.00           O
ATOM    141  N   ASN A  11      -9.125 -28.910  -7.550  1.00  0.00           N
ATOM    142  HN  ASN A  11      -8.441 -29.627  -7.686  1.00  0.00            
ATOM    143  CA  ASN A  11     -10.056 -28.651  -8.633  1.00  0.00           C
ATOM    144  HA  ASN A  11      -9.950 -27.664  -8.753  1.00  0.00            
ATOM    145  CB  ASN A  11      -9.655 -29.433  -9.912  1.00  0.00           C
ATOM    146  HB1 ASN A  11      -9.553 -30.402  -9.689  1.00  0.00            
ATOM    147  HB2 ASN A  11     -10.368 -29.324 -10.604  1.00  0.00            
ATOM    148  CG  ASN A  11      -8.336 -28.922 -10.485  1.00  0.00           C
ATOM    149  OD1 ASN A  11      -7.876 -27.812 -10.216  1.00  0.00           O
ATOM    150  ND2 ASN A  11      -7.700 -29.742 -11.360  1.00  0.00           N
ATOM    151 HD21 ASN A  11      -8.100 -30.628 -11.596  1.00  0.00            
ATOM    152 HD22 ASN A  11      -6.832 -29.461 -11.768  1.00  0.00            
ATOM    153  C   ASN A  11     -11.528 -28.916  -8.278  1.00  0.00           C
ATOM    154  O   ASN A  11     -12.401 -28.176  -8.724  1.00  0.00           O
ATOM    155  N   ASP A  12     -11.808 -29.966  -7.467  1.00  0.00           N
ATOM    156  HN  ASP A  12     -11.029 -30.523  -7.178  1.00  0.00            
ATOM    157  CA  ASP A  12     -13.111 -30.373  -6.970  1.00  0.00           C
ATOM    158  HA  ASP A  12     -13.706 -30.285  -7.769  1.00  0.00            
ATOM    159  CB  ASP A  12     -13.063 -31.875  -6.461  1.00  0.00           C
ATOM    160  HB1 ASP A  12     -12.331 -31.942  -5.783  1.00  0.00            
ATOM    161  HB2 ASP A  12     -13.941 -32.076  -6.026  1.00  0.00            
ATOM    162  CG  ASP A  12     -12.814 -33.007  -7.487  1.00  0.00           C
ATOM    163  OD1 ASP A  12     -13.188 -32.884  -8.675  1.00  0.00           O
ATOM    164  OD2 ASP A  12     -12.255 -34.081  -7.071  1.00  0.00           O
ATOM    165  C   ASP A  12     -13.634 -29.401  -5.870  1.00  0.00           C
ATOM    166  O   ASP A  12     -14.792 -28.998  -5.862  1.00  0.00           O
ATOM    167  N   LEU A  13     -12.796 -28.966  -4.891  1.00  0.00           N
ATOM    168  HN  LEU A  13     -11.835 -29.238  -4.940  1.00  0.00            
ATOM    169  CA  LEU A  13     -13.218 -28.119  -3.765  1.00  0.00           C
ATOM    170  HA  LEU A  13     -14.031 -28.656  -3.539  1.00  0.00            
ATOM    171  CB  LEU A  13     -12.171 -28.021  -2.630  1.00  0.00           C
ATOM    172  HB1 LEU A  13     -11.297 -27.758  -3.038  1.00  0.00            
ATOM    173  HB2 LEU A  13     -12.470 -27.309  -1.995  1.00  0.00            
ATOM    174  CG  LEU A  13     -11.941 -29.309  -1.818  1.00  0.00           C
ATOM    175  HG  LEU A  13     -11.569 -29.985  -2.454  1.00  0.00            
ATOM    176  CD1 LEU A  13     -10.960 -29.014  -0.679  1.00  0.00           C
ATOM    177 HD11 LEU A  13     -10.806 -29.847  -0.147  1.00  0.00            
ATOM    178 HD12 LEU A  13     -10.092 -28.697  -1.061  1.00  0.00            
ATOM    179 HD13 LEU A  13     -11.342 -28.305  -0.085  1.00  0.00            
ATOM    180  CD2 LEU A  13     -13.220 -29.932  -1.243  1.00  0.00           C
ATOM    181 HD21 LEU A  13     -12.987 -30.760  -0.732  1.00  0.00            
ATOM    182 HD22 LEU A  13     -13.664 -29.277  -0.632  1.00  0.00            
ATOM    183 HD23 LEU A  13     -13.842 -30.165  -1.990  1.00  0.00            
ATOM    184  C   LEU A  13     -13.657 -26.690  -4.060  1.00  0.00           C
ATOM    185  O   LEU A  13     -14.563 -26.168  -3.424  1.00  0.00           O
ATOM    186  N   PHE A  14     -13.001 -25.998  -5.008  1.00  0.00           N
ATOM    187  HN  PHE A  14     -12.268 -26.447  -5.519  1.00  0.00            
ATOM    188  CA  PHE A  14     -13.328 -24.618  -5.309  1.00  0.00           C
ATOM    189  HA  PHE A  14     -13.681 -24.223  -4.461  1.00  0.00            
ATOM    190  CB  PHE A  14     -12.035 -23.897  -5.775  1.00  0.00           C
ATOM    191  HB1 PHE A  14     -11.293 -24.102  -5.137  1.00  0.00            
ATOM    192  HB2 PHE A  14     -11.787 -24.218  -6.689  1.00  0.00            
ATOM    193  CG  PHE A  14     -12.204 -22.400  -5.833  1.00  0.00           C
ATOM    194  CD1 PHE A  14     -12.249 -21.737  -7.069  1.00  0.00           C
ATOM    195  HD1 PHE A  14     -12.119 -22.256  -7.914  1.00  0.00            
ATOM    196  CE1 PHE A  14     -12.474 -20.357  -7.133  1.00  0.00           C
ATOM    197  HE1 PHE A  14     -12.510 -19.898  -8.021  1.00  0.00            
ATOM    198  CZ  PHE A  14     -12.648 -19.620  -5.959  1.00  0.00           C
ATOM    199  HZ  PHE A  14     -12.798 -18.632  -6.004  1.00  0.00            
ATOM    200  CD2 PHE A  14     -12.390 -21.650  -4.661  1.00  0.00           C
ATOM    201  HD2 PHE A  14     -12.364 -22.107  -3.772  1.00  0.00            
ATOM    202  CE2 PHE A  14     -12.611 -20.269  -4.723  1.00  0.00           C
ATOM    203  HE2 PHE A  14     -12.743 -19.746  -3.881  1.00  0.00            
ATOM    204  C   PHE A  14     -14.446 -24.521  -6.350  1.00  0.00           C
ATOM    205  O   PHE A  14     -14.951 -23.436  -6.637  1.00  0.00           O
ATOM    206  N   GLU A  15     -14.890 -25.658  -6.930  1.00  0.00           N
ATOM    207  HN  GLU A  15     -14.440 -26.521  -6.698  1.00  0.00            
ATOM    208  CA  GLU A  15     -15.992 -25.681  -7.875  1.00  0.00           C
ATOM    209  HA  GLU A  15     -15.737 -24.992  -8.554  1.00  0.00            
ATOM    210  CB  GLU A  15     -16.133 -27.052  -8.569  1.00  0.00           C
ATOM    211  HB1 GLU A  15     -15.235 -27.321  -8.917  1.00  0.00            
ATOM    212  HB2 GLU A  15     -16.440 -27.718  -7.889  1.00  0.00            
ATOM    213  CG  GLU A  15     -17.137 -27.057  -9.748  1.00  0.00           C
ATOM    214  HG1 GLU A  15     -18.053 -26.881  -9.388  1.00  0.00            
ATOM    215  HG2 GLU A  15     -16.884 -26.330 -10.386  1.00  0.00            
ATOM    216  CD  GLU A  15     -17.174 -28.379 -10.522  1.00  0.00           C
ATOM    217  OE1 GLU A  15     -17.839 -28.403 -11.591  1.00  0.00           O
ATOM    218  OE2 GLU A  15     -16.523 -29.362 -10.086  1.00  0.00           O
ATOM    219  C   GLU A  15     -17.298 -25.266  -7.207  1.00  0.00           C
ATOM    220  O   GLU A  15     -17.634 -25.731  -6.121  1.00  0.00           O
ATOM    221  N   ASP A  16     -18.021 -24.303  -7.818  1.00  0.00           N
ATOM    222  HN  ASP A  16     -17.682 -23.956  -8.692  1.00  0.00            
ATOM    223  CA  ASP A  16     -19.253 -23.733  -7.302  1.00  0.00           C
ATOM    224  HA  ASP A  16     -19.373 -22.943  -7.904  1.00  0.00            
ATOM    225  CB  ASP A  16     -20.440 -24.713  -7.459  1.00  0.00           C
ATOM    226  HB1 ASP A  16     -20.214 -25.589  -7.032  1.00  0.00            
ATOM    227  HB2 ASP A  16     -21.254 -24.330  -7.023  1.00  0.00            
ATOM    228  CG  ASP A  16     -20.729 -24.941  -8.933  1.00  0.00           C
ATOM    229  OD1 ASP A  16     -20.586 -23.960  -9.712  1.00  0.00           O
ATOM    230  OD2 ASP A  16     -21.156 -26.070  -9.278  1.00  0.00           O
ATOM    231  C   ASP A  16     -19.152 -23.147  -5.894  1.00  0.00           C
ATOM    232  O   ASP A  16     -20.088 -23.165  -5.099  1.00  0.00           O
ATOM    233  N   TYR A  17     -18.007 -22.523  -5.569  1.00  0.00           N
ATOM    234  HN  TYR A  17     -17.310 -22.403  -6.276  1.00  0.00            
ATOM    235  CA  TYR A  17     -17.741 -22.021  -4.248  1.00  0.00           C
ATOM    236  HA  TYR A  17     -18.483 -22.331  -3.654  1.00  0.00            
ATOM    237  CB  TYR A  17     -16.404 -22.602  -3.732  1.00  0.00           C
ATOM    238  HB1 TYR A  17     -16.410 -23.598  -3.824  1.00  0.00            
ATOM    239  HB2 TYR A  17     -15.644 -22.223  -4.260  1.00  0.00            
ATOM    240  CG  TYR A  17     -16.190 -22.265  -2.294  1.00  0.00           C
ATOM    241  CD1 TYR A  17     -16.747 -23.022  -1.253  1.00  0.00           C
ATOM    242  HD1 TYR A  17     -17.266 -23.851  -1.461  1.00  0.00            
ATOM    243  CE1 TYR A  17     -16.577 -22.618   0.078  1.00  0.00           C
ATOM    244  HE1 TYR A  17     -16.941 -23.181   0.820  1.00  0.00            
ATOM    245  CZ  TYR A  17     -15.903 -21.435   0.369  1.00  0.00           C
ATOM    246  OH  TYR A  17     -15.704 -21.015   1.690  1.00  0.00           O
ATOM    247  HH  TYR A  17     -15.204 -20.149   1.693  1.00  0.00            
ATOM    248  CD2 TYR A  17     -15.492 -21.094  -1.988  1.00  0.00           C
ATOM    249  HD2 TYR A  17     -15.066 -20.563  -2.721  1.00  0.00            
ATOM    250  CE2 TYR A  17     -15.386 -20.661  -0.666  1.00  0.00           C
ATOM    251  HE2 TYR A  17     -14.937 -19.791  -0.461  1.00  0.00            
ATOM    252  C   TYR A  17     -17.764 -20.500  -4.282  1.00  0.00           C
ATOM    253  O   TYR A  17     -17.246 -19.853  -5.189  1.00  0.00           O
ATOM    254  N   SER A  18     -18.410 -19.890  -3.268  1.00  0.00           N
ATOM    255  HN  SER A  18     -18.827 -20.462  -2.562  1.00  0.00            
ATOM    256  CA  SER A  18     -18.533 -18.452  -3.145  1.00  0.00           C
ATOM    257  HA  SER A  18     -18.054 -18.076  -3.938  1.00  0.00            
ATOM    258  CB  SER A  18     -20.006 -17.961  -3.149  1.00  0.00           C
ATOM    259  HB1 SER A  18     -20.426 -18.121  -4.042  1.00  0.00            
ATOM    260  HB2 SER A  18     -20.534 -18.432  -2.443  1.00  0.00            
ATOM    261  OG  SER A  18     -20.106 -16.557  -2.883  1.00  0.00           O
ATOM    262  HG1 SER A  18     -21.068 -16.283  -2.895  1.00  0.00            
ATOM    263  C   SER A  18     -17.896 -18.064  -1.837  1.00  0.00           C
ATOM    264  O   SER A  18     -18.264 -18.563  -0.780  1.00  0.00           O
ATOM    265  N   ASN A  19     -16.934 -17.124  -1.898  1.00  0.00           N
ATOM    266  HN  ASN A  19     -16.754 -16.717  -2.794  1.00  0.00            
ATOM    267  CA  ASN A  19     -16.134 -16.646  -0.786  1.00  0.00           C
ATOM    268  HA  ASN A  19     -16.008 -17.474  -0.240  1.00  0.00            
ATOM    269  CB  ASN A  19     -14.757 -16.080  -1.295  1.00  0.00           C
ATOM    270  HB1 ASN A  19     -14.226 -15.766  -0.508  1.00  0.00            
ATOM    271  HB2 ASN A  19     -14.260 -16.811  -1.762  1.00  0.00            
ATOM    272  CG  ASN A  19     -14.886 -14.903  -2.273  1.00  0.00           C
ATOM    273  OD1 ASN A  19     -15.992 -14.479  -2.606  1.00  0.00           O
ATOM    274  ND2 ASN A  19     -13.747 -14.361  -2.764  1.00  0.00           N
ATOM    275 HD21 ASN A  19     -12.859 -14.728  -2.488  1.00  0.00            
ATOM    276 HD22 ASN A  19     -13.794 -13.593  -3.403  1.00  0.00            
ATOM    277  C   ASN A  19     -16.877 -15.645   0.117  1.00  0.00           C
ATOM    278  O   ASN A  19     -16.353 -15.227   1.146  1.00  0.00           O
ATOM    279  N   ALA A  20     -18.123 -15.257  -0.256  1.00  0.00           N
ATOM    280  HN  ALA A  20     -18.527 -15.702  -1.056  1.00  0.00            
ATOM    281  CA  ALA A  20     -18.911 -14.246   0.419  1.00  0.00           C
ATOM    282  HA  ALA A  20     -18.276 -13.800   1.049  1.00  0.00            
ATOM    283  CB  ALA A  20     -19.502 -13.326  -0.666  1.00  0.00           C
ATOM    284  HB1 ALA A  20     -20.054 -12.613  -0.234  1.00  0.00            
ATOM    285  HB2 ALA A  20     -18.759 -12.903  -1.185  1.00  0.00            
ATOM    286  HB3 ALA A  20     -20.076 -13.864  -1.283  1.00  0.00            
ATOM    287  C   ALA A  20     -20.059 -14.823   1.235  1.00  0.00           C
ATOM    288  O   ALA A  20     -20.664 -14.148   2.069  1.00  0.00           O
ATOM    289  N   LEU A  21     -20.377 -16.116   1.051  1.00  0.00           N
ATOM    290  HN  LEU A  21     -19.857 -16.654   0.387  1.00  0.00            
ATOM    291  CA  LEU A  21     -21.446 -16.751   1.782  1.00  0.00           C
ATOM    292  HA  LEU A  21     -22.083 -16.006   1.979  1.00  0.00            
ATOM    293  CB  LEU A  21     -22.125 -17.849   0.938  1.00  0.00           C
ATOM    294  HB1 LEU A  21     -22.573 -17.408   0.161  1.00  0.00            
ATOM    295  HB2 LEU A  21     -21.413 -18.467   0.605  1.00  0.00            
ATOM    296  CG  LEU A  21     -23.179 -18.695   1.673  1.00  0.00           C
ATOM    297  HG  LEU A  21     -22.766 -19.126   2.475  1.00  0.00            
ATOM    298  CD1 LEU A  21     -24.331 -17.829   2.196  1.00  0.00           C
ATOM    299 HD11 LEU A  21     -24.996 -18.408   2.667  1.00  0.00            
ATOM    300 HD12 LEU A  21     -23.973 -17.147   2.833  1.00  0.00            
ATOM    301 HD13 LEU A  21     -24.776 -17.367   1.429  1.00  0.00            
ATOM    302  CD2 LEU A  21     -23.678 -19.783   0.725  1.00  0.00           C
ATOM    303 HD21 LEU A  21     -24.365 -20.341   1.190  1.00  0.00            
ATOM    304 HD22 LEU A  21     -24.085 -19.359  -0.084  1.00  0.00            
ATOM    305 HD23 LEU A  21     -22.911 -20.361   0.448  1.00  0.00            
ATOM    306  C   LEU A  21     -20.931 -17.346   3.077  1.00  0.00           C
ATOM    307  O   LEU A  21     -19.869 -17.954   3.128  1.00  0.00           O
ATOM    308  N   ARG A  22     -21.706 -17.199   4.169  1.00  0.00           N
ATOM    309  HN  ARG A  22     -22.508 -16.606   4.104  1.00  0.00            
ATOM    310  CA  ARG A  22     -21.439 -17.854   5.430  1.00  0.00           C
ATOM    311  HA  ARG A  22     -20.478 -17.658   5.625  1.00  0.00            
ATOM    312  CB  ARG A  22     -22.372 -17.248   6.506  1.00  0.00           C
ATOM    313  HB1 ARG A  22     -22.255 -16.255   6.498  1.00  0.00            
ATOM    314  HB2 ARG A  22     -23.316 -17.475   6.265  1.00  0.00            
ATOM    315  CG  ARG A  22     -22.113 -17.747   7.941  1.00  0.00           C
ATOM    316  HG1 ARG A  22     -22.444 -18.688   8.008  1.00  0.00            
ATOM    317  HG2 ARG A  22     -21.127 -17.728   8.104  1.00  0.00            
ATOM    318  CD  ARG A  22     -22.790 -16.929   9.047  1.00  0.00           C
ATOM    319  HD1 ARG A  22     -22.720 -17.412   9.920  1.00  0.00            
ATOM    320  HD2 ARG A  22     -22.352 -16.033   9.126  1.00  0.00            
ATOM    321  NE  ARG A  22     -24.245 -16.744   8.694  1.00  0.00           N
ATOM    322  HE  ARG A  22     -24.468 -15.962   8.112  1.00  0.00            
ATOM    323  CZ  ARG A  22     -25.276 -17.520   9.079  1.00  0.00           C
ATOM    324  NH1 ARG A  22     -25.096 -18.545   9.900  1.00  0.00           N
ATOM    325 HH11 ARG A  22     -24.181 -18.754  10.246  1.00  0.00            
ATOM    326 HH12 ARG A  22     -25.875 -19.109  10.174  1.00  0.00            
ATOM    327  NH2 ARG A  22     -26.502 -17.239   8.639  1.00  0.00           N
ATOM    328 HH21 ARG A  22     -26.648 -16.459   8.030  1.00  0.00            
ATOM    329 HH22 ARG A  22     -27.276 -17.808   8.918  1.00  0.00            
ATOM    330  C   ARG A  22     -21.593 -19.391   5.340  1.00  0.00           C
ATOM    331  O   ARG A  22     -22.662 -19.866   4.923  1.00  0.00           O
ATOM    332  N   PRO A  23     -20.605 -20.213   5.699  1.00  0.00           N
ATOM    333  CD  PRO A  23     -19.288 -19.757   6.125  1.00  0.00           C
ATOM    334  HD1 PRO A  23     -19.376 -19.209   6.957  1.00  0.00            
ATOM    335  HD2 PRO A  23     -18.876 -19.202   5.402  1.00  0.00            
ATOM    336  CA  PRO A  23     -20.599 -21.643   5.419  1.00  0.00           C
ATOM    337  HA  PRO A  23     -21.047 -21.838   4.546  1.00  0.00            
ATOM    338  CB  PRO A  23     -19.112 -22.015   5.423  1.00  0.00           C
ATOM    339  HB1 PRO A  23     -18.980 -22.951   5.750  1.00  0.00            
ATOM    340  HB2 PRO A  23     -18.720 -21.924   4.507  1.00  0.00            
ATOM    341  CG  PRO A  23     -18.474 -21.017   6.381  1.00  0.00           C
ATOM    342  HG1 PRO A  23     -18.562 -21.318   7.330  1.00  0.00            
ATOM    343  HG2 PRO A  23     -17.508 -20.874   6.165  1.00  0.00            
ATOM    344  C   PRO A  23     -21.393 -22.402   6.473  1.00  0.00           C
ATOM    345  O   PRO A  23     -20.844 -22.955   7.417  1.00  0.00           O
ATOM    346  N   VAL A  24     -22.727 -22.413   6.310  1.00  0.00           N
ATOM    347  HN  VAL A  24     -23.102 -21.889   5.545  1.00  0.00            
ATOM    348  CA  VAL A  24     -23.668 -23.127   7.158  1.00  0.00           C
ATOM    349  HA  VAL A  24     -23.087 -23.712   7.724  1.00  0.00            
ATOM    350  CB  VAL A  24     -24.513 -22.205   8.029  1.00  0.00           C
ATOM    351  HB  VAL A  24     -25.215 -22.745   8.494  1.00  0.00            
ATOM    352  CG1 VAL A  24     -23.598 -21.567   9.082  1.00  0.00           C
ATOM    353 HG11 VAL A  24     -24.135 -20.957   9.665  1.00  0.00            
ATOM    354 HG12 VAL A  24     -23.184 -22.284   9.642  1.00  0.00            
ATOM    355 HG13 VAL A  24     -22.879 -21.044   8.625  1.00  0.00            
ATOM    356  CG2 VAL A  24     -25.274 -21.153   7.185  1.00  0.00           C
ATOM    357 HG21 VAL A  24     -25.815 -20.569   7.790  1.00  0.00            
ATOM    358 HG22 VAL A  24     -24.618 -20.593   6.680  1.00  0.00            
ATOM    359 HG23 VAL A  24     -25.881 -21.618   6.540  1.00  0.00            
ATOM    360  C   VAL A  24     -24.636 -23.886   6.286  1.00  0.00           C
ATOM    361  O   VAL A  24     -24.799 -23.567   5.131  1.00  0.00           O
ATOM    362  N   GLU A  25     -25.344 -24.886   6.846  1.00  0.00           N
ATOM    363  HN  GLU A  25     -25.288 -25.009   7.837  1.00  0.00            
ATOM    364  CA  GLU A  25     -26.181 -25.790   6.090  1.00  0.00           C
ATOM    365  HA  GLU A  25     -25.849 -25.740   5.148  1.00  0.00            
ATOM    366  CB  GLU A  25     -26.024 -27.186   6.722  1.00  0.00           C
ATOM    367  HB1 GLU A  25     -26.233 -27.125   7.698  1.00  0.00            
ATOM    368  HB2 GLU A  25     -26.666 -27.814   6.282  1.00  0.00            
ATOM    369  CG  GLU A  25     -24.582 -27.726   6.544  1.00  0.00           C
ATOM    370  HG1 GLU A  25     -24.365 -27.743   5.568  1.00  0.00            
ATOM    371  HG2 GLU A  25     -23.950 -27.111   7.015  1.00  0.00            
ATOM    372  CD  GLU A  25     -24.373 -29.135   7.100  1.00  0.00           C
ATOM    373  OE1 GLU A  25     -23.227 -29.633   6.951  1.00  0.00           O
ATOM    374  OE2 GLU A  25     -25.332 -29.713   7.665  1.00  0.00           O
ATOM    375  C   GLU A  25     -27.649 -25.370   6.048  1.00  0.00           C
ATOM    376  O   GLU A  25     -28.345 -25.655   5.084  1.00  0.00           O
ATOM    377  N   ASP A  26     -28.093 -24.566   7.053  1.00  0.00           N
ATOM    378  HN  ASP A  26     -27.423 -24.183   7.689  1.00  0.00            
ATOM    379  CA  ASP A  26     -29.499 -24.239   7.244  1.00  0.00           C
ATOM    380  HA  ASP A  26     -29.895 -24.715   6.458  1.00  0.00            
ATOM    381  CB  ASP A  26     -29.993 -24.714   8.638  1.00  0.00           C
ATOM    382  HB1 ASP A  26     -29.415 -24.307   9.345  1.00  0.00            
ATOM    383  HB2 ASP A  26     -30.939 -24.416   8.768  1.00  0.00            
ATOM    384  CG  ASP A  26     -29.945 -26.229   8.796  1.00  0.00           C
ATOM    385  OD1 ASP A  26     -30.535 -26.925   7.942  1.00  0.00           O
ATOM    386  OD2 ASP A  26     -29.374 -26.709   9.818  1.00  0.00           O
ATOM    387  C   ASP A  26     -29.835 -22.745   7.184  1.00  0.00           C
ATOM    388  O   ASP A  26     -30.993 -22.378   7.145  1.00  0.00           O
ATOM    389  N   THR A  27     -28.827 -21.848   7.215  1.00  0.00           N
ATOM    390  HN  THR A  27     -27.900 -22.203   7.331  1.00  0.00            
ATOM    391  CA  THR A  27     -28.980 -20.404   7.093  1.00  0.00           C
ATOM    392  HA  THR A  27     -28.004 -20.227   6.965  1.00  0.00            
ATOM    393  CB  THR A  27     -29.571 -19.828   5.784  1.00  0.00           C
ATOM    394  HB  THR A  27     -29.518 -18.834   5.885  1.00  0.00            
ATOM    395  OG1 THR A  27     -30.925 -20.128   5.537  1.00  0.00           O
ATOM    396  HG1 THR A  27     -31.206 -19.712   4.672  1.00  0.00            
ATOM    397  CG2 THR A  27     -28.888 -20.460   4.569  1.00  0.00           C
ATOM    398 HG21 THR A  27     -29.279 -20.079   3.731  1.00  0.00            
ATOM    399 HG22 THR A  27     -27.908 -20.264   4.598  1.00  0.00            
ATOM    400 HG23 THR A  27     -29.031 -21.450   4.584  1.00  0.00            
ATOM    401  C   THR A  27     -29.421 -19.695   8.395  1.00  0.00           C
ATOM    402  O   THR A  27     -28.883 -18.681   8.744  1.00  0.00           O
ATOM    403  N   ASP A  28     -30.313 -20.367   9.187  1.00  0.00           N
ATOM    404  HN  ASP A  28     -30.565 -21.286   8.884  1.00  0.00            
ATOM    405  CA  ASP A  28     -30.941 -19.902  10.423  1.00  0.00           C
ATOM    406  HA  ASP A  28     -30.928 -18.907  10.329  1.00  0.00            
ATOM    407  CB  ASP A  28     -32.320 -20.582  10.551  1.00  0.00           C
ATOM    408  HB1 ASP A  28     -32.223 -21.574  10.472  1.00  0.00            
ATOM    409  HB2 ASP A  28     -32.734 -20.357  11.433  1.00  0.00            
ATOM    410  CG  ASP A  28     -33.207 -20.074   9.436  1.00  0.00           C
ATOM    411  OD1 ASP A  28     -33.088 -18.864   9.122  1.00  0.00           O
ATOM    412  OD2 ASP A  28     -34.002 -20.891   8.917  1.00  0.00           O
ATOM    413  C   ASP A  28     -30.210 -20.291  11.676  1.00  0.00           C
ATOM    414  O   ASP A  28     -30.499 -19.838  12.780  1.00  0.00           O
ATOM    415  N   LYS A  29     -29.201 -21.152  11.532  1.00  0.00           N
ATOM    416  HN  LYS A  29     -29.018 -21.532  10.625  1.00  0.00            
ATOM    417  CA  LYS A  29     -28.369 -21.552  12.630  1.00  0.00           C
ATOM    418  HA  LYS A  29     -28.931 -21.374  13.438  1.00  0.00            
ATOM    419  CB  LYS A  29     -28.002 -23.049  12.589  1.00  0.00           C
ATOM    420  HB1 LYS A  29     -27.537 -23.242  11.725  1.00  0.00            
ATOM    421  HB2 LYS A  29     -27.387 -23.250  13.351  1.00  0.00            
ATOM    422  CG  LYS A  29     -29.230 -23.964  12.698  1.00  0.00           C
ATOM    423  HG1 LYS A  29     -29.684 -23.794  13.573  1.00  0.00            
ATOM    424  HG2 LYS A  29     -29.859 -23.752  11.950  1.00  0.00            
ATOM    425  CD  LYS A  29     -28.851 -25.446  12.619  1.00  0.00           C
ATOM    426  HD1 LYS A  29     -28.352 -25.602  11.767  1.00  0.00            
ATOM    427  HD2 LYS A  29     -28.261 -25.666  13.396  1.00  0.00            
ATOM    428  CE  LYS A  29     -30.065 -26.378  12.650  1.00  0.00           C
ATOM    429  HE1 LYS A  29     -30.464 -26.398  13.567  1.00  0.00            
ATOM    430  HE2 LYS A  29     -30.754 -26.073  11.993  1.00  0.00            
ATOM    431  NZ  LYS A  29     -29.629 -27.741  12.288  1.00  0.00           N
ATOM    432  HZ1 LYS A  29     -30.416 -28.358  12.305  1.00  0.00            
ATOM    433  HZ2 LYS A  29     -29.233 -27.731  11.370  1.00  0.00            
ATOM    434  HZ3 LYS A  29     -28.943 -28.057  12.944  1.00  0.00            
ATOM    435  C   LYS A  29     -27.128 -20.701  12.654  1.00  0.00           C
ATOM    436  O   LYS A  29     -26.559 -20.324  11.623  1.00  0.00           O
ATOM    437  N   VAL A  30     -26.717 -20.381  13.890  1.00  0.00           N
ATOM    438  HN  VAL A  30     -27.327 -20.630  14.642  1.00  0.00            
ATOM    439  CA  VAL A  30     -25.489 -19.716  14.250  1.00  0.00           C
ATOM    440  HA  VAL A  30     -25.526 -18.860  13.734  1.00  0.00            
ATOM    441  CB  VAL A  30     -25.434 -19.410  15.747  1.00  0.00           C
ATOM    442  HB  VAL A  30     -24.665 -18.778  15.841  1.00  0.00            
ATOM    443  CG1 VAL A  30     -26.753 -18.778  16.210  1.00  0.00           C
ATOM    444 HG11 VAL A  30     -26.703 -18.583  17.190  1.00  0.00            
ATOM    445 HG12 VAL A  30     -26.909 -17.927  15.708  1.00  0.00            
ATOM    446 HG13 VAL A  30     -27.506 -19.412  16.034  1.00  0.00            
ATOM    447  CG2 VAL A  30     -25.137 -20.622  16.649  1.00  0.00           C
ATOM    448 HG21 VAL A  30     -25.120 -20.330  17.605  1.00  0.00            
ATOM    449 HG22 VAL A  30     -25.849 -21.313  16.524  1.00  0.00            
ATOM    450 HG23 VAL A  30     -24.249 -21.011  16.404  1.00  0.00            
ATOM    451  C   VAL A  30     -24.267 -20.493  13.798  1.00  0.00           C
ATOM    452  O   VAL A  30     -24.278 -21.720  13.715  1.00  0.00           O
ATOM    453  N   LEU A  31     -23.185 -19.788  13.424  1.00  0.00           N
ATOM    454  HN  LEU A  31     -23.257 -18.793  13.355  1.00  0.00            
ATOM    455  CA  LEU A  31     -21.924 -20.418  13.119  1.00  0.00           C
ATOM    456  HA  LEU A  31     -22.133 -21.389  13.004  1.00  0.00            
ATOM    457  CB  LEU A  31     -21.295 -19.839  11.837  1.00  0.00           C
ATOM    458  HB1 LEU A  31     -21.952 -19.940  11.090  1.00  0.00            
ATOM    459  HB2 LEU A  31     -21.109 -18.868  11.988  1.00  0.00            
ATOM    460  CG  LEU A  31     -19.981 -20.522  11.419  1.00  0.00           C
ATOM    461  HG  LEU A  31     -19.399 -20.592  12.229  1.00  0.00            
ATOM    462  CD1 LEU A  31     -20.220 -21.947  10.908  1.00  0.00           C
ATOM    463 HD11 LEU A  31     -19.347 -22.358  10.646  1.00  0.00            
ATOM    464 HD12 LEU A  31     -20.643 -22.494  11.631  1.00  0.00            
ATOM    465 HD13 LEU A  31     -20.827 -21.919  10.113  1.00  0.00            
ATOM    466  CD2 LEU A  31     -19.248 -19.681  10.370  1.00  0.00           C
ATOM    467 HD21 LEU A  31     -18.398 -20.139  10.110  1.00  0.00            
ATOM    468 HD22 LEU A  31     -19.829 -19.574   9.563  1.00  0.00            
ATOM    469 HD23 LEU A  31     -19.039 -18.781  10.752  1.00  0.00            
ATOM    470  C   LEU A  31     -20.979 -20.170  14.268  1.00  0.00           C
ATOM    471  O   LEU A  31     -20.462 -19.067  14.440  1.00  0.00           O
ATOM    472  N   ASN A  32     -20.714 -21.233  15.049  1.00  0.00           N
ATOM    473  HN  ASN A  32     -21.106 -22.117  14.793  1.00  0.00            
ATOM    474  CA  ASN A  32     -19.894 -21.168  16.237  1.00  0.00           C
ATOM    475  HA  ASN A  32     -20.291 -20.399  16.738  1.00  0.00            
ATOM    476  CB  ASN A  32     -19.962 -22.500  17.041  1.00  0.00           C
ATOM    477  HB1 ASN A  32     -19.614 -23.248  16.476  1.00  0.00            
ATOM    478  HB2 ASN A  32     -19.404 -22.419  17.867  1.00  0.00            
ATOM    479  CG  ASN A  32     -21.391 -22.830  17.454  1.00  0.00           C
ATOM    480  OD1 ASN A  32     -22.164 -21.969  17.840  1.00  0.00           O
ATOM    481  ND2 ASN A  32     -21.793 -24.123  17.436  1.00  0.00           N
ATOM    482 HD21 ASN A  32     -21.156 -24.841  17.155  1.00  0.00            
ATOM    483 HD22 ASN A  32     -22.727 -24.360  17.704  1.00  0.00            
ATOM    484  C   ASN A  32     -18.435 -20.878  15.900  1.00  0.00           C
ATOM    485  O   ASN A  32     -17.772 -21.664  15.219  1.00  0.00           O
ATOM    486  N   VAL A  33     -17.898 -19.742  16.386  1.00  0.00           N
ATOM    487  HN  VAL A  33     -18.480 -19.126  16.917  1.00  0.00            
ATOM    488  CA  VAL A  33     -16.507 -19.373  16.171  1.00  0.00           C
ATOM    489  HA  VAL A  33     -16.118 -20.102  15.607  1.00  0.00            
ATOM    490  CB  VAL A  33     -16.332 -18.058  15.413  1.00  0.00           C
ATOM    491  HB  VAL A  33     -16.830 -17.353  15.917  1.00  0.00            
ATOM    492  CG1 VAL A  33     -14.848 -17.635  15.330  1.00  0.00           C
ATOM    493 HG11 VAL A  33     -14.775 -16.773  14.828  1.00  0.00            
ATOM    494 HG12 VAL A  33     -14.483 -17.515  16.253  1.00  0.00            
ATOM    495 HG13 VAL A  33     -14.326 -18.343  14.854  1.00  0.00            
ATOM    496  CG2 VAL A  33     -16.904 -18.209  13.992  1.00  0.00           C
ATOM    497 HG21 VAL A  33     -16.791 -17.349  13.494  1.00  0.00            
ATOM    498 HG22 VAL A  33     -16.417 -18.939  13.512  1.00  0.00            
ATOM    499 HG23 VAL A  33     -17.876 -18.437  14.046  1.00  0.00            
ATOM    500  C   VAL A  33     -15.853 -19.265  17.529  1.00  0.00           C
ATOM    501  O   VAL A  33     -16.222 -18.443  18.370  1.00  0.00           O
ATOM    502  N   THR A  34     -14.832 -20.102  17.787  1.00  0.00           N
ATOM    503  HN  THR A  34     -14.562 -20.769  17.093  1.00  0.00            
ATOM    504  CA  THR A  34     -14.108 -20.062  19.053  1.00  0.00           C
ATOM    505  HA  THR A  34     -14.744 -19.710  19.739  1.00  0.00            
ATOM    506  CB  THR A  34     -13.644 -21.436  19.524  1.00  0.00           C
ATOM    507  HB  THR A  34     -13.154 -21.814  18.738  1.00  0.00            
ATOM    508  OG1 THR A  34     -14.748 -22.276  19.822  1.00  0.00           O
ATOM    509  HG1 THR A  34     -14.415 -23.168  20.128  1.00  0.00            
ATOM    510  CG2 THR A  34     -12.749 -21.450  20.777  1.00  0.00           C
ATOM    511 HG21 THR A  34     -12.502 -22.393  21.000  1.00  0.00            
ATOM    512 HG22 THR A  34     -11.919 -20.921  20.600  1.00  0.00            
ATOM    513 HG23 THR A  34     -13.245 -21.045  21.545  1.00  0.00            
ATOM    514  C   THR A  34     -12.928 -19.157  18.856  1.00  0.00           C
ATOM    515  O   THR A  34     -12.080 -19.393  17.998  1.00  0.00           O
ATOM    516  N   LEU A  35     -12.864 -18.067  19.641  1.00  0.00           N
ATOM    517  HN  LEU A  35     -13.574 -17.945  20.334  1.00  0.00            
ATOM    518  CA  LEU A  35     -11.831 -17.063  19.542  1.00  0.00           C
ATOM    519  HA  LEU A  35     -11.304 -17.292  18.724  1.00  0.00            
ATOM    520  CB  LEU A  35     -12.463 -15.658  19.421  1.00  0.00           C
ATOM    521  HB1 LEU A  35     -13.025 -15.646  18.594  1.00  0.00            
ATOM    522  HB2 LEU A  35     -13.045 -15.515  20.221  1.00  0.00            
ATOM    523  CG  LEU A  35     -11.480 -14.472  19.338  1.00  0.00           C
ATOM    524  HG  LEU A  35     -10.837 -14.564  20.098  1.00  0.00            
ATOM    525  CD1 LEU A  35     -10.630 -14.482  18.060  1.00  0.00           C
ATOM    526 HD11 LEU A  35     -10.015 -13.693  18.062  1.00  0.00            
ATOM    527 HD12 LEU A  35     -10.092 -15.324  18.024  1.00  0.00            
ATOM    528 HD13 LEU A  35     -11.229 -14.435  17.261  1.00  0.00            
ATOM    529  CD2 LEU A  35     -12.244 -13.148  19.473  1.00  0.00           C
ATOM    530 HD21 LEU A  35     -11.600 -12.385  19.418  1.00  0.00            
ATOM    531 HD22 LEU A  35     -12.914 -13.073  18.734  1.00  0.00            
ATOM    532 HD23 LEU A  35     -12.716 -13.124  20.354  1.00  0.00            
ATOM    533  C   LEU A  35     -10.943 -17.126  20.769  1.00  0.00           C
ATOM    534  O   LEU A  35     -11.389 -17.221  21.915  1.00  0.00           O
ATOM    535  N   GLN A  36      -9.620 -17.102  20.540  1.00  0.00           N
ATOM    536  HN  GLN A  36      -9.306 -17.034  19.593  1.00  0.00            
ATOM    537  CA  GLN A  36      -8.627 -17.169  21.581  1.00  0.00           C
ATOM    538  HA  GLN A  36      -9.123 -16.951  22.422  1.00  0.00            
ATOM    539  CB  GLN A  36      -7.999 -18.577  21.713  1.00  0.00           C
ATOM    540  HB1 GLN A  36      -7.263 -18.654  21.041  1.00  0.00            
ATOM    541  HB2 GLN A  36      -7.620 -18.664  22.634  1.00  0.00            
ATOM    542  CG  GLN A  36      -8.974 -19.750  21.487  1.00  0.00           C
ATOM    543  HG1 GLN A  36      -9.748 -19.669  22.115  1.00  0.00            
ATOM    544  HG2 GLN A  36      -9.306 -19.734  20.544  1.00  0.00            
ATOM    545  CD  GLN A  36      -8.265 -21.070  21.741  1.00  0.00           C
ATOM    546  OE1 GLN A  36      -7.315 -21.389  21.026  1.00  0.00           O
ATOM    547  NE2 GLN A  36      -8.697 -21.840  22.766  1.00  0.00           N
ATOM    548 HE21 GLN A  36      -9.463 -21.535  23.332  1.00  0.00            
ATOM    549 HE22 GLN A  36      -8.250 -22.714  22.958  1.00  0.00            
ATOM    550  C   GLN A  36      -7.553 -16.140  21.287  1.00  0.00           C
ATOM    551  O   GLN A  36      -7.633 -15.388  20.317  1.00  0.00           O
ATOM    552  N   ILE A  37      -6.526 -16.057  22.151  1.00  0.00           N
ATOM    553  HN  ILE A  37      -6.482 -16.709  22.908  1.00  0.00            
ATOM    554  CA  ILE A  37      -5.483 -15.063  22.030  1.00  0.00           C
ATOM    555  HA  ILE A  37      -5.390 -14.872  21.053  1.00  0.00            
ATOM    556  CB  ILE A  37      -5.840 -13.763  22.753  1.00  0.00           C
ATOM    557  HB  ILE A  37      -6.757 -13.507  22.445  1.00  0.00            
ATOM    558  CG2 ILE A  37      -5.917 -13.960  24.285  1.00  0.00           C
ATOM    559 HG21 ILE A  37      -6.152 -13.091  24.721  1.00  0.00            
ATOM    560 HG22 ILE A  37      -6.618 -14.641  24.499  1.00  0.00            
ATOM    561 HG23 ILE A  37      -5.031 -14.275  24.625  1.00  0.00            
ATOM    562  CG1 ILE A  37      -4.904 -12.605  22.352  1.00  0.00           C
ATOM    563 HG11 ILE A  37      -4.023 -12.727  22.809  1.00  0.00            
ATOM    564 HG12 ILE A  37      -4.771 -12.624  21.361  1.00  0.00            
ATOM    565  CD  ILE A  37      -5.470 -11.239  22.742  1.00  0.00           C
ATOM    566  HD1 ILE A  37      -4.831 -10.522  22.463  1.00  0.00            
ATOM    567  HD2 ILE A  37      -6.348 -11.099  22.285  1.00  0.00            
ATOM    568  HD3 ILE A  37      -5.600 -11.203  23.733  1.00  0.00            
ATOM    569  C   ILE A  37      -4.219 -15.648  22.610  1.00  0.00           C
ATOM    570  O   ILE A  37      -4.268 -16.478  23.515  1.00  0.00           O
ATOM    571  N   THR A  38      -3.056 -15.242  22.086  1.00  0.00           N
ATOM    572  HN  THR A  38      -3.085 -14.645  21.285  1.00  0.00            
ATOM    573  CA  THR A  38      -1.758 -15.616  22.610  1.00  0.00           C
ATOM    574  HA  THR A  38      -1.921 -16.068  23.487  1.00  0.00            
ATOM    575  CB  THR A  38      -1.022 -16.545  21.664  1.00  0.00           C
ATOM    576  HB  THR A  38      -1.001 -16.037  20.803  1.00  0.00            
ATOM    577  OG1 THR A  38      -1.691 -17.769  21.428  1.00  0.00           O
ATOM    578  HG1 THR A  38      -1.151 -18.328  20.799  1.00  0.00            
ATOM    579  CG2 THR A  38       0.353 -16.973  22.179  1.00  0.00           C
ATOM    580 HG21 THR A  38       0.784 -17.581  21.513  1.00  0.00            
ATOM    581 HG22 THR A  38       0.926 -16.164  22.311  1.00  0.00            
ATOM    582 HG23 THR A  38       0.248 -17.453  23.050  1.00  0.00            
ATOM    583  C   THR A  38      -0.939 -14.348  22.696  1.00  0.00           C
ATOM    584  O   THR A  38      -0.791 -13.630  21.707  1.00  0.00           O
ATOM    585  N   LEU A  39      -0.397 -14.020  23.885  1.00  0.00           N
ATOM    586  HN  LEU A  39      -0.562 -14.622  24.666  1.00  0.00            
ATOM    587  CA  LEU A  39       0.417 -12.831  24.087  1.00  0.00           C
ATOM    588  HA  LEU A  39       0.197 -12.253  23.301  1.00  0.00            
ATOM    589  CB  LEU A  39       0.072 -12.112  25.417  1.00  0.00           C
ATOM    590  HB1 LEU A  39      -0.895 -11.862  25.374  1.00  0.00            
ATOM    591  HB2 LEU A  39       0.213 -12.773  26.154  1.00  0.00            
ATOM    592  CG  LEU A  39       0.854 -10.832  25.802  1.00  0.00           C
ATOM    593  HG  LEU A  39       1.819 -11.084  25.725  1.00  0.00            
ATOM    594  CD1 LEU A  39       0.627  -9.638  24.871  1.00  0.00           C
ATOM    595 HD11 LEU A  39       1.166  -8.859  25.191  1.00  0.00            
ATOM    596 HD12 LEU A  39       0.909  -9.881  23.943  1.00  0.00            
ATOM    597 HD13 LEU A  39      -0.343  -9.395  24.871  1.00  0.00            
ATOM    598  CD2 LEU A  39       0.492 -10.388  27.228  1.00  0.00           C
ATOM    599 HD21 LEU A  39       1.005  -9.562  27.460  1.00  0.00            
ATOM    600 HD22 LEU A  39      -0.488 -10.197  27.279  1.00  0.00            
ATOM    601 HD23 LEU A  39       0.724 -11.116  27.873  1.00  0.00            
ATOM    602  C   LEU A  39       1.882 -13.164  24.050  1.00  0.00           C
ATOM    603  O   LEU A  39       2.352 -14.030  24.778  1.00  0.00           O
ATOM    604  N   SER A  40       2.623 -12.452  23.180  1.00  0.00           N
ATOM    605  HN  SER A  40       2.182 -11.714  22.669  1.00  0.00            
ATOM    606  CA  SER A  40       4.032 -12.707  22.950  1.00  0.00           C
ATOM    607  HA  SER A  40       4.139 -13.616  23.353  1.00  0.00            
ATOM    608  CB  SER A  40       4.372 -12.633  21.442  1.00  0.00           C
ATOM    609  HB1 SER A  40       4.201 -11.712  21.091  1.00  0.00            
ATOM    610  HB2 SER A  40       5.330 -12.876  21.288  1.00  0.00            
ATOM    611  OG  SER A  40       3.580 -13.533  20.661  1.00  0.00           O
ATOM    612  HG1 SER A  40       3.834 -13.450  19.697  1.00  0.00            
ATOM    613  C   SER A  40       4.945 -11.709  23.639  1.00  0.00           C
ATOM    614  O   SER A  40       5.972 -12.089  24.179  1.00  0.00           O
ATOM    615  N   GLN A  41       4.623 -10.394  23.625  1.00  0.00           N
ATOM    616  HN  GLN A  41       3.850 -10.088  23.070  1.00  0.00            
ATOM    617  CA  GLN A  41       5.375  -9.413  24.399  1.00  0.00           C
ATOM    618  HA  GLN A  41       5.430  -9.844  25.299  1.00  0.00            
ATOM    619  CB  GLN A  41       6.816  -9.137  23.867  1.00  0.00           C
ATOM    620  HB1 GLN A  41       7.287  -8.554  24.530  1.00  0.00            
ATOM    621  HB2 GLN A  41       7.294 -10.012  23.794  1.00  0.00            
ATOM    622  CG  GLN A  41       6.891  -8.440  22.487  1.00  0.00           C
ATOM    623  HG1 GLN A  41       6.418  -9.008  21.814  1.00  0.00            
ATOM    624  HG2 GLN A  41       6.437  -7.551  22.551  1.00  0.00            
ATOM    625  CD  GLN A  41       8.324  -8.212  21.999  1.00  0.00           C
ATOM    626  OE1 GLN A  41       9.302  -8.800  22.449  1.00  0.00           O
ATOM    627  NE2 GLN A  41       8.456  -7.332  20.970  1.00  0.00           N
ATOM    628 HE21 GLN A  41       7.647  -6.886  20.587  1.00  0.00            
ATOM    629 HE22 GLN A  41       9.362  -7.131  20.597  1.00  0.00            
ATOM    630  C   GLN A  41       4.608  -8.097  24.430  1.00  0.00           C
ATOM    631  O   GLN A  41       3.673  -7.918  23.644  1.00  0.00           O
ATOM    632  N   ILE A  42       4.996  -7.120  25.286  1.00  0.00           N
ATOM    633  HN  ILE A  42       5.690  -7.334  25.973  1.00  0.00            
ATOM    634  CA  ILE A  42       4.446  -5.773  25.249  1.00  0.00           C
ATOM    635  HA  ILE A  42       3.645  -5.785  24.651  1.00  0.00            
ATOM    636  CB  ILE A  42       3.961  -5.303  26.616  1.00  0.00           C
ATOM    637  HB  ILE A  42       4.743  -5.359  27.236  1.00  0.00            
ATOM    638  CG2 ILE A  42       3.584  -3.801  26.642  1.00  0.00           C
ATOM    639 HG21 ILE A  42       3.275  -3.551  27.559  1.00  0.00            
ATOM    640 HG22 ILE A  42       4.384  -3.252  26.399  1.00  0.00            
ATOM    641 HG23 ILE A  42       2.850  -3.630  25.985  1.00  0.00            
ATOM    642  CG1 ILE A  42       2.894  -6.266  27.197  1.00  0.00           C
ATOM    643 HG11 ILE A  42       2.071  -6.212  26.632  1.00  0.00            
ATOM    644 HG12 ILE A  42       3.255  -7.198  27.172  1.00  0.00            
ATOM    645  CD  ILE A  42       2.505  -5.941  28.643  1.00  0.00           C
ATOM    646  HD1 ILE A  42       1.817  -6.595  28.958  1.00  0.00            
ATOM    647  HD2 ILE A  42       3.314  -6.001  29.227  1.00  0.00            
ATOM    648  HD3 ILE A  42       2.130  -5.015  28.687  1.00  0.00            
ATOM    649  C   ILE A  42       5.546  -4.878  24.715  1.00  0.00           C
ATOM    650  O   ILE A  42       6.697  -4.943  25.121  1.00  0.00           O
ATOM    651  N   LYS A  43       5.245  -4.038  23.704  1.00  0.00           N
ATOM    652  HN  LYS A  43       4.297  -3.951  23.398  1.00  0.00            
ATOM    653  CA  LYS A  43       6.279  -3.263  23.060  1.00  0.00           C
ATOM    654  HA  LYS A  43       7.113  -3.795  23.210  1.00  0.00            
ATOM    655  CB  LYS A  43       5.918  -3.098  21.569  1.00  0.00           C
ATOM    656  HB1 LYS A  43       5.818  -4.009  21.168  1.00  0.00            
ATOM    657  HB2 LYS A  43       5.047  -2.610  21.510  1.00  0.00            
ATOM    658  CG  LYS A  43       6.960  -2.322  20.742  1.00  0.00           C
ATOM    659  HG1 LYS A  43       7.025  -1.391  21.101  1.00  0.00            
ATOM    660  HG2 LYS A  43       7.846  -2.777  20.834  1.00  0.00            
ATOM    661  CD  LYS A  43       6.594  -2.251  19.247  1.00  0.00           C
ATOM    662  HD1 LYS A  43       6.579  -3.185  18.890  1.00  0.00            
ATOM    663  HD2 LYS A  43       5.680  -1.851  19.174  1.00  0.00            
ATOM    664  CE  LYS A  43       7.538  -1.426  18.359  1.00  0.00           C
ATOM    665  HE1 LYS A  43       7.609  -0.494  18.714  1.00  0.00            
ATOM    666  HE2 LYS A  43       8.445  -1.848  18.345  1.00  0.00            
ATOM    667  NZ  LYS A  43       7.022  -1.363  16.961  1.00  0.00           N
ATOM    668  HZ1 LYS A  43       7.648  -0.823  16.399  1.00  0.00            
ATOM    669  HZ2 LYS A  43       6.954  -2.289  16.589  1.00  0.00            
ATOM    670  HZ3 LYS A  43       6.118  -0.935  16.958  1.00  0.00            
ATOM    671  C   LYS A  43       6.498  -1.903  23.696  1.00  0.00           C
ATOM    672  O   LYS A  43       7.625  -1.551  24.017  1.00  0.00           O
ATOM    673  N   ASP A  44       5.436  -1.098  23.882  1.00  0.00           N
ATOM    674  HN  ASP A  44       4.526  -1.423  23.623  1.00  0.00            
ATOM    675  CA  ASP A  44       5.578   0.227  24.448  1.00  0.00           C
ATOM    676  HA  ASP A  44       6.254   0.157  25.181  1.00  0.00            
ATOM    677  CB  ASP A  44       6.113   1.269  23.407  1.00  0.00           C
ATOM    678  HB1 ASP A  44       6.743   0.809  22.781  1.00  0.00            
ATOM    679  HB2 ASP A  44       5.341   1.638  22.890  1.00  0.00            
ATOM    680  CG  ASP A  44       6.859   2.445  24.058  1.00  0.00           C
ATOM    681  OD1 ASP A  44       7.560   3.205  23.336  1.00  0.00           O
ATOM    682  OD2 ASP A  44       6.792   2.561  25.306  1.00  0.00           O
ATOM    683  C   ASP A  44       4.216   0.610  25.004  1.00  0.00           C
ATOM    684  O   ASP A  44       3.182   0.095  24.568  1.00  0.00           O
ATOM    685  N   MET A  45       4.211   1.507  26.002  1.00  0.00           N
ATOM    686  HN  MET A  45       5.096   1.809  26.357  1.00  0.00            
ATOM    687  CA  MET A  45       3.021   2.070  26.603  1.00  0.00           C
ATOM    688  HA  MET A  45       2.239   1.760  26.062  1.00  0.00            
ATOM    689  CB  MET A  45       2.815   1.616  28.080  1.00  0.00           C
ATOM    690  HB1 MET A  45       2.703   0.622  28.088  1.00  0.00            
ATOM    691  HB2 MET A  45       3.633   1.864  28.599  1.00  0.00            
ATOM    692  CG  MET A  45       1.593   2.235  28.798  1.00  0.00           C
ATOM    693  HG1 MET A  45       1.657   1.895  29.736  1.00  0.00            
ATOM    694  HG2 MET A  45       1.770   3.219  28.788  1.00  0.00            
ATOM    695  SD  MET A  45      -0.011   1.833  28.045  1.00  0.00           S
ATOM    696  CE  MET A  45      -0.208   0.299  28.986  1.00  0.00           C
ATOM    697  HE1 MET A  45      -1.071  -0.138  28.734  1.00  0.00            
ATOM    698  HE2 MET A  45       0.551  -0.319  28.779  1.00  0.00            
ATOM    699  HE3 MET A  45      -0.212   0.506  29.964  1.00  0.00            
ATOM    700  C   MET A  45       3.236   3.562  26.557  1.00  0.00           C
ATOM    701  O   MET A  45       4.099   4.086  27.252  1.00  0.00           O
ATOM    702  N   ASP A  46       2.460   4.279  25.730  1.00  0.00           N
ATOM    703  HN  ASP A  46       1.707   3.823  25.256  1.00  0.00            
ATOM    704  CA  ASP A  46       2.678   5.686  25.504  1.00  0.00           C
ATOM    705  HA  ASP A  46       3.594   5.913  25.835  1.00  0.00            
ATOM    706  CB  ASP A  46       2.551   5.962  23.985  1.00  0.00           C
ATOM    707  HB1 ASP A  46       3.246   5.436  23.494  1.00  0.00            
ATOM    708  HB2 ASP A  46       1.642   5.686  23.673  1.00  0.00            
ATOM    709  CG  ASP A  46       2.744   7.433  23.662  1.00  0.00           C
ATOM    710  OD1 ASP A  46       3.854   7.972  23.873  1.00  0.00           O
ATOM    711  OD2 ASP A  46       1.730   8.061  23.257  1.00  0.00           O
ATOM    712  C   ASP A  46       1.643   6.475  26.298  1.00  0.00           C
ATOM    713  O   ASP A  46       0.434   6.342  26.086  1.00  0.00           O
ATOM    714  N   GLU A  47       2.091   7.343  27.229  1.00  0.00           N
ATOM    715  HN  GLU A  47       3.072   7.382  27.418  1.00  0.00            
ATOM    716  CA  GLU A  47       1.205   8.220  27.965  1.00  0.00           C
ATOM    717  HA  GLU A  47       0.399   7.637  28.068  1.00  0.00            
ATOM    718  CB  GLU A  47       1.834   8.644  29.311  1.00  0.00           C
ATOM    719  HB1 GLU A  47       2.677   9.146  29.118  1.00  0.00            
ATOM    720  HB2 GLU A  47       1.189   9.245  29.783  1.00  0.00            
ATOM    721  CG  GLU A  47       2.175   7.462  30.250  1.00  0.00           C
ATOM    722  HG1 GLU A  47       2.051   7.768  31.194  1.00  0.00            
ATOM    723  HG2 GLU A  47       1.539   6.715  30.055  1.00  0.00            
ATOM    724  CD  GLU A  47       3.594   6.906  30.126  1.00  0.00           C
ATOM    725  OE1 GLU A  47       4.337   7.291  29.192  1.00  0.00           O
ATOM    726  OE2 GLU A  47       3.925   6.084  31.026  1.00  0.00           O
ATOM    727  C   GLU A  47       0.812   9.484  27.211  1.00  0.00           C
ATOM    728  O   GLU A  47      -0.113  10.184  27.616  1.00  0.00           O
ATOM    729  N   ARG A  48       1.498   9.824  26.097  1.00  0.00           N
ATOM    730  HN  ARG A  48       2.227   9.219  25.778  1.00  0.00            
ATOM    731  CA  ARG A  48       1.217  11.033  25.346  1.00  0.00           C
ATOM    732  HA  ARG A  48       1.099  11.730  26.053  1.00  0.00            
ATOM    733  CB  ARG A  48       2.391  11.316  24.375  1.00  0.00           C
ATOM    734  HB1 ARG A  48       3.225  11.411  24.918  1.00  0.00            
ATOM    735  HB2 ARG A  48       2.481  10.531  23.762  1.00  0.00            
ATOM    736  CG  ARG A  48       2.244  12.585  23.504  1.00  0.00           C
ATOM    737  HG1 ARG A  48       1.307  12.632  23.158  1.00  0.00            
ATOM    738  HG2 ARG A  48       2.431  13.388  24.070  1.00  0.00            
ATOM    739  CD  ARG A  48       3.204  12.600  22.308  1.00  0.00           C
ATOM    740  HD1 ARG A  48       4.150  12.601  22.631  1.00  0.00            
ATOM    741  HD2 ARG A  48       3.048  11.795  21.736  1.00  0.00            
ATOM    742  NE  ARG A  48       2.955  13.845  21.494  1.00  0.00           N
ATOM    743  HE  ARG A  48       2.332  13.762  20.717  1.00  0.00            
ATOM    744  CZ  ARG A  48       3.492  15.050  21.717  1.00  0.00           C
ATOM    745  NH1 ARG A  48       4.324  15.256  22.737  1.00  0.00           N
ATOM    746 HH11 ARG A  48       4.557  14.503  23.352  1.00  0.00            
ATOM    747 HH12 ARG A  48       4.715  16.164  22.888  1.00  0.00            
ATOM    748  NH2 ARG A  48       3.137  16.063  20.927  1.00  0.00           N
ATOM    749 HH21 ARG A  48       2.482  15.914  20.186  1.00  0.00            
ATOM    750 HH22 ARG A  48       3.526  16.972  21.075  1.00  0.00            
ATOM    751  C   ARG A  48      -0.065  10.941  24.533  1.00  0.00           C
ATOM    752  O   ARG A  48      -0.930  11.805  24.615  1.00  0.00           O
ATOM    753  N   ASN A  49      -0.218   9.860  23.741  1.00  0.00           N
ATOM    754  HN  ASN A  49       0.510   9.175  23.736  1.00  0.00            
ATOM    755  CA  ASN A  49      -1.373   9.632  22.898  1.00  0.00           C
ATOM    756  HA  ASN A  49      -1.826  10.523  22.910  1.00  0.00            
ATOM    757  CB  ASN A  49      -0.948   9.154  21.486  1.00  0.00           C
ATOM    758  HB1 ASN A  49      -0.369   8.344  21.580  1.00  0.00            
ATOM    759  HB2 ASN A  49      -1.768   8.919  20.964  1.00  0.00            
ATOM    760  CG  ASN A  49      -0.172  10.200  20.699  1.00  0.00           C
ATOM    761  OD1 ASN A  49       0.900   9.942  20.156  1.00  0.00           O
ATOM    762  ND2 ASN A  49      -0.763  11.400  20.521  1.00  0.00           N
ATOM    763 HD21 ASN A  49      -1.673  11.570  20.900  1.00  0.00            
ATOM    764 HD22 ASN A  49      -0.291  12.119  20.010  1.00  0.00            
ATOM    765  C   ASN A  49      -2.270   8.538  23.449  1.00  0.00           C
ATOM    766  O   ASN A  49      -3.269   8.193  22.822  1.00  0.00           O
ATOM    767  N   GLN A  50      -1.924   7.968  24.622  1.00  0.00           N
ATOM    768  HN  GLN A  50      -1.062   8.254  25.040  1.00  0.00            
ATOM    769  CA  GLN A  50      -2.713   6.969  25.323  1.00  0.00           C
ATOM    770  HA  GLN A  50      -2.092   6.724  26.067  1.00  0.00            
ATOM    771  CB  GLN A  50      -4.010   7.551  25.908  1.00  0.00           C
ATOM    772  HB1 GLN A  50      -4.522   7.994  25.172  1.00  0.00            
ATOM    773  HB2 GLN A  50      -4.553   6.802  26.288  1.00  0.00            
ATOM    774  CG  GLN A  50      -3.749   8.584  27.018  1.00  0.00           C
ATOM    775  HG1 GLN A  50      -3.238   8.159  27.765  1.00  0.00            
ATOM    776  HG2 GLN A  50      -3.225   9.353  26.651  1.00  0.00            
ATOM    777  CD  GLN A  50      -5.085   9.087  27.541  1.00  0.00           C
ATOM    778  OE1 GLN A  50      -6.141   8.929  26.932  1.00  0.00           O
ATOM    779  NE2 GLN A  50      -5.063   9.709  28.741  1.00  0.00           N
ATOM    780 HE21 GLN A  50      -4.199   9.816  29.233  1.00  0.00            
ATOM    781 HE22 GLN A  50      -5.911  10.062  29.137  1.00  0.00            
ATOM    782  C   GLN A  50      -2.946   5.680  24.551  1.00  0.00           C
ATOM    783  O   GLN A  50      -4.060   5.185  24.382  1.00  0.00           O
ATOM    784  N   ILE A  51      -1.839   5.091  24.066  1.00  0.00           N
ATOM    785  HN  ILE A  51      -0.948   5.479  24.301  1.00  0.00            
ATOM    786  CA  ILE A  51      -1.883   3.923  23.221  1.00  0.00           C
ATOM    787  HA  ILE A  51      -2.850   3.668  23.215  1.00  0.00            
ATOM    788  CB  ILE A  51      -1.467   4.179  21.769  1.00  0.00           C
ATOM    789  HB  ILE A  51      -1.483   3.311  21.273  1.00  0.00            
ATOM    790  CG2 ILE A  51      -2.479   5.152  21.123  1.00  0.00           C
ATOM    791 HG21 ILE A  51      -2.216   5.325  20.174  1.00  0.00            
ATOM    792 HG22 ILE A  51      -3.393   4.747  21.147  1.00  0.00            
ATOM    793 HG23 ILE A  51      -2.483   6.014  21.630  1.00  0.00            
ATOM    794  CG1 ILE A  51      -0.016   4.695  21.668  1.00  0.00           C
ATOM    795 HG11 ILE A  51       0.019   5.619  22.048  1.00  0.00            
ATOM    796 HG12 ILE A  51       0.573   4.092  22.205  1.00  0.00            
ATOM    797  CD  ILE A  51       0.533   4.747  20.242  1.00  0.00           C
ATOM    798  HD1 ILE A  51       1.472   5.090  20.259  1.00  0.00            
ATOM    799  HD2 ILE A  51       0.520   3.829  19.846  1.00  0.00            
ATOM    800  HD3 ILE A  51      -0.034   5.357  19.688  1.00  0.00            
ATOM    801  C   ILE A  51      -1.025   2.846  23.836  1.00  0.00           C
ATOM    802  O   ILE A  51      -0.060   3.103  24.558  1.00  0.00           O
ATOM    803  N   LEU A  52      -1.375   1.585  23.555  1.00  0.00           N
ATOM    804  HN  LEU A  52      -2.183   1.431  22.986  1.00  0.00            
ATOM    805  CA  LEU A  52      -0.644   0.440  24.033  1.00  0.00           C
ATOM    806  HA  LEU A  52       0.177   0.795  24.480  1.00  0.00            
ATOM    807  CB  LEU A  52      -1.510  -0.386  25.002  1.00  0.00           C
ATOM    808  HB1 LEU A  52      -1.575   0.122  25.861  1.00  0.00            
ATOM    809  HB2 LEU A  52      -2.420  -0.475  24.597  1.00  0.00            
ATOM    810  CG  LEU A  52      -1.000  -1.802  25.330  1.00  0.00           C
ATOM    811  HG  LEU A  52      -0.895  -2.300  24.469  1.00  0.00            
ATOM    812  CD1 LEU A  52       0.387  -1.799  25.985  1.00  0.00           C
ATOM    813 HD11 LEU A  52       0.668  -2.740  26.175  1.00  0.00            
ATOM    814 HD12 LEU A  52       1.047  -1.373  25.366  1.00  0.00            
ATOM    815 HD13 LEU A  52       0.351  -1.282  26.840  1.00  0.00            
ATOM    816  CD2 LEU A  52      -2.024  -2.525  26.205  1.00  0.00           C
ATOM    817 HD21 LEU A  52      -1.692  -3.444  26.417  1.00  0.00            
ATOM    818 HD22 LEU A  52      -2.156  -2.014  27.054  1.00  0.00            
ATOM    819 HD23 LEU A  52      -2.894  -2.590  25.716  1.00  0.00            
ATOM    820  C   LEU A  52      -0.310  -0.426  22.854  1.00  0.00           C
ATOM    821  O   LEU A  52      -1.200  -0.850  22.117  1.00  0.00           O
ATOM    822  N   THR A  53       0.982  -0.741  22.677  1.00  0.00           N
ATOM    823  HN  THR A  53       1.654  -0.423  23.346  1.00  0.00            
ATOM    824  CA  THR A  53       1.436  -1.528  21.547  1.00  0.00           C
ATOM    825  HA  THR A  53       0.644  -1.581  20.939  1.00  0.00            
ATOM    826  CB  THR A  53       2.598  -0.877  20.821  1.00  0.00           C
ATOM    827  HB  THR A  53       3.350  -0.789  21.474  1.00  0.00            
ATOM    828  OG1 THR A  53       2.280   0.434  20.371  1.00  0.00           O
ATOM    829  HG1 THR A  53       3.070   0.825  19.900  1.00  0.00            
ATOM    830  CG2 THR A  53       2.946  -1.670  19.561  1.00  0.00           C
ATOM    831 HG21 THR A  53       3.712  -1.231  19.092  1.00  0.00            
ATOM    832 HG22 THR A  53       3.200  -2.603  19.814  1.00  0.00            
ATOM    833 HG23 THR A  53       2.153  -1.694  18.953  1.00  0.00            
ATOM    834  C   THR A  53       1.887  -2.889  22.032  1.00  0.00           C
ATOM    835  O   THR A  53       2.773  -2.999  22.879  1.00  0.00           O
ATOM    836  N   ALA A  54       1.306  -3.982  21.501  1.00  0.00           N
ATOM    837  HN  ALA A  54       0.642  -3.862  20.763  1.00  0.00            
ATOM    838  CA  ALA A  54       1.604  -5.324  21.956  1.00  0.00           C
ATOM    839  HA  ALA A  54       2.448  -5.234  22.484  1.00  0.00            
ATOM    840  CB  ALA A  54       0.445  -5.879  22.810  1.00  0.00           C
ATOM    841  HB1 ALA A  54       0.669  -6.805  23.114  1.00  0.00            
ATOM    842  HB2 ALA A  54       0.306  -5.291  23.607  1.00  0.00            
ATOM    843  HB3 ALA A  54      -0.392  -5.901  22.262  1.00  0.00            
ATOM    844  C   ALA A  54       1.815  -6.244  20.777  1.00  0.00           C
ATOM    845  O   ALA A  54       1.380  -5.970  19.661  1.00  0.00           O
ATOM    846  N   TYR A  55       2.499  -7.383  20.999  1.00  0.00           N
ATOM    847  HN  TYR A  55       2.906  -7.535  21.900  1.00  0.00            
ATOM    848  CA  TYR A  55       2.664  -8.393  19.976  1.00  0.00           C
ATOM    849  HA  TYR A  55       2.407  -8.004  19.091  1.00  0.00            
ATOM    850  CB  TYR A  55       4.151  -8.834  19.888  1.00  0.00           C
ATOM    851  HB1 TYR A  55       4.716  -8.019  19.755  1.00  0.00            
ATOM    852  HB2 TYR A  55       4.402  -9.277  20.749  1.00  0.00            
ATOM    853  CG  TYR A  55       4.494  -9.797  18.778  1.00  0.00           C
ATOM    854  CD1 TYR A  55       3.722  -9.934  17.617  1.00  0.00           C
ATOM    855  HD1 TYR A  55       2.912  -9.360  17.498  1.00  0.00            
ATOM    856  CE1 TYR A  55       4.059 -10.855  16.620  1.00  0.00           C
ATOM    857  HE1 TYR A  55       3.483 -10.946  15.807  1.00  0.00            
ATOM    858  CZ  TYR A  55       5.197 -11.645  16.760  1.00  0.00           C
ATOM    859  OH  TYR A  55       5.524 -12.575  15.757  1.00  0.00           O
ATOM    860  HH  TYR A  55       6.363 -13.057  16.010  1.00  0.00            
ATOM    861  CD2 TYR A  55       5.641 -10.596  18.899  1.00  0.00           C
ATOM    862  HD2 TYR A  55       6.224 -10.501  19.706  1.00  0.00            
ATOM    863  CE2 TYR A  55       5.982 -11.524  17.907  1.00  0.00           C
ATOM    864  HE2 TYR A  55       6.790 -12.101  18.021  1.00  0.00            
ATOM    865  C   TYR A  55       1.720  -9.533  20.341  1.00  0.00           C
ATOM    866  O   TYR A  55       1.833 -10.122  21.414  1.00  0.00           O
ATOM    867  N   LEU A  56       0.730  -9.817  19.464  1.00  0.00           N
ATOM    868  HN  LEU A  56       0.748  -9.370  18.569  1.00  0.00            
ATOM    869  CA  LEU A  56      -0.356 -10.734  19.751  1.00  0.00           C
ATOM    870  HA  LEU A  56      -0.006 -11.248  20.534  1.00  0.00            
ATOM    871  CB  LEU A  56      -1.677  -9.968  20.040  1.00  0.00           C
ATOM    872  HB1 LEU A  56      -1.807  -9.281  19.325  1.00  0.00            
ATOM    873  HB2 LEU A  56      -2.433 -10.622  20.015  1.00  0.00            
ATOM    874  CG  LEU A  56      -1.720  -9.250  21.396  1.00  0.00           C
ATOM    875  HG  LEU A  56      -0.902  -8.677  21.451  1.00  0.00            
ATOM    876  CD1 LEU A  56      -2.932  -8.330  21.571  1.00  0.00           C
ATOM    877 HD11 LEU A  56      -2.895  -7.898  22.472  1.00  0.00            
ATOM    878 HD12 LEU A  56      -2.920  -7.625  20.862  1.00  0.00            
ATOM    879 HD13 LEU A  56      -3.772  -8.867  21.493  1.00  0.00            
ATOM    880  CD2 LEU A  56      -1.759 -10.299  22.495  1.00  0.00           C
ATOM    881 HD21 LEU A  56      -1.787  -9.847  23.387  1.00  0.00            
ATOM    882 HD22 LEU A  56      -2.574 -10.868  22.384  1.00  0.00            
ATOM    883 HD23 LEU A  56      -0.942 -10.872  22.438  1.00  0.00            
ATOM    884  C   LEU A  56      -0.645 -11.647  18.576  1.00  0.00           C
ATOM    885  O   LEU A  56      -0.766 -11.220  17.428  1.00  0.00           O
ATOM    886  N   TRP A  57      -0.801 -12.953  18.856  1.00  0.00           N
ATOM    887  HN  TRP A  57      -0.625 -13.262  19.791  1.00  0.00            
ATOM    888  CA  TRP A  57      -1.211 -13.934  17.874  1.00  0.00           C
ATOM    889  HA  TRP A  57      -1.173 -13.513  16.968  1.00  0.00            
ATOM    890  CB  TRP A  57      -0.234 -15.146  17.838  1.00  0.00           C
ATOM    891  HB1 TRP A  57      -0.121 -15.484  18.772  1.00  0.00            
ATOM    892  HB2 TRP A  57      -0.645 -15.861  17.272  1.00  0.00            
ATOM    893  CG  TRP A  57       1.165 -14.868  17.280  1.00  0.00           C
ATOM    894  CD1 TRP A  57       1.769 -13.675  16.996  1.00  0.00           C
ATOM    895  HD1 TRP A  57       1.352 -12.777  17.139  1.00  0.00            
ATOM    896  NE1 TRP A  57       3.027 -13.880  16.488  1.00  0.00           N
ATOM    897  HE1 TRP A  57       3.666 -13.162  16.211  1.00  0.00            
ATOM    898  CE2 TRP A  57       3.264 -15.211  16.422  1.00  0.00           C
ATOM    899  CD2 TRP A  57       2.129 -15.880  16.920  1.00  0.00           C
ATOM    900  CE3 TRP A  57       2.097 -17.269  16.974  1.00  0.00           C
ATOM    901  HE3 TRP A  57       1.292 -17.753  17.317  1.00  0.00            
ATOM    902  CZ3 TRP A  57       3.230 -17.970  16.532  1.00  0.00           C
ATOM    903  HZ3 TRP A  57       3.236 -18.969  16.572  1.00  0.00            
ATOM    904  CZ2 TRP A  57       4.366 -15.900  15.968  1.00  0.00           C
ATOM    905  HZ2 TRP A  57       5.158 -15.414  15.599  1.00  0.00            
ATOM    906  CH2 TRP A  57       4.351 -17.294  16.036  1.00  0.00           C
ATOM    907  HH2 TRP A  57       5.148 -17.814  15.728  1.00  0.00            
ATOM    908  C   TRP A  57      -2.652 -14.307  18.229  1.00  0.00           C
ATOM    909  O   TRP A  57      -2.945 -14.820  19.304  1.00  0.00           O
ATOM    910  N   ILE A  58      -3.612 -13.952  17.338  1.00  0.00           N
ATOM    911  HN  ILE A  58      -3.320 -13.466  16.514  1.00  0.00            
ATOM    912  CA  ILE A  58      -5.038 -14.224  17.489  1.00  0.00           C
ATOM    913  HA  ILE A  58      -5.248 -13.990  18.438  1.00  0.00            
ATOM    914  CB  ILE A  58      -5.936 -13.380  16.583  1.00  0.00           C
ATOM    915  HB  ILE A  58      -6.886 -13.663  16.718  1.00  0.00            
ATOM    916  CG2 ILE A  58      -5.753 -11.909  16.987  1.00  0.00           C
ATOM    917 HG21 ILE A  58      -6.330 -11.331  16.410  1.00  0.00            
ATOM    918 HG22 ILE A  58      -6.015 -11.791  17.945  1.00  0.00            
ATOM    919 HG23 ILE A  58      -4.795 -11.648  16.869  1.00  0.00            
ATOM    920  CG1 ILE A  58      -5.647 -13.599  15.078  1.00  0.00           C
ATOM    921 HG11 ILE A  58      -4.758 -13.194  14.866  1.00  0.00            
ATOM    922 HG12 ILE A  58      -5.615 -14.583  14.904  1.00  0.00            
ATOM    923  CD  ILE A  58      -6.675 -12.990  14.125  1.00  0.00           C
ATOM    924  HD1 ILE A  58      -6.408 -13.180  13.180  1.00  0.00            
ATOM    925  HD2 ILE A  58      -7.574 -13.390  14.304  1.00  0.00            
ATOM    926  HD3 ILE A  58      -6.716 -12.001  14.267  1.00  0.00            
ATOM    927  C   ILE A  58      -5.260 -15.680  17.165  1.00  0.00           C
ATOM    928  O   ILE A  58      -4.522 -16.251  16.434  1.00  0.00           O
ATOM    929  N   ARG A  59      -6.337 -16.327  17.628  1.00  0.00           N
ATOM    930  HN  ARG A  59      -6.973 -15.882  18.258  1.00  0.00            
ATOM    931  CA  ARG A  59      -6.554 -17.695  17.188  1.00  0.00           C
ATOM    932  HA  ARG A  59      -6.016 -17.798  16.351  1.00  0.00            
ATOM    933  CB  ARG A  59      -6.099 -18.738  18.243  1.00  0.00           C
ATOM    934  HB1 ARG A  59      -6.538 -18.505  19.111  1.00  0.00            
ATOM    935  HB2 ARG A  59      -6.417 -19.636  17.939  1.00  0.00            
ATOM    936  CG  ARG A  59      -4.580 -18.846  18.505  1.00  0.00           C
ATOM    937  HG1 ARG A  59      -4.123 -19.140  17.666  1.00  0.00            
ATOM    938  HG2 ARG A  59      -4.230 -17.950  18.778  1.00  0.00            
ATOM    939  CD  ARG A  59      -4.272 -19.858  19.618  1.00  0.00           C
ATOM    940  HD1 ARG A  59      -4.773 -19.613  20.448  1.00  0.00            
ATOM    941  HD2 ARG A  59      -4.540 -20.776  19.326  1.00  0.00            
ATOM    942  NE  ARG A  59      -2.803 -19.853  19.918  1.00  0.00           N
ATOM    943  HE  ARG A  59      -2.494 -19.287  20.682  1.00  0.00            
ATOM    944  CZ  ARG A  59      -1.871 -20.541  19.250  1.00  0.00           C
ATOM    945  NH1 ARG A  59      -2.202 -21.371  18.263  1.00  0.00           N
ATOM    946 HH11 ARG A  59      -3.162 -21.489  18.009  1.00  0.00            
ATOM    947 HH12 ARG A  59      -1.490 -21.877  17.775  1.00  0.00            
ATOM    948  NH2 ARG A  59      -0.575 -20.399  19.527  1.00  0.00           N
ATOM    949 HH21 ARG A  59      -0.284 -19.768  20.246  1.00  0.00            
ATOM    950 HH22 ARG A  59       0.106 -20.923  19.015  1.00  0.00            
ATOM    951  C   ARG A  59      -8.028 -17.866  16.941  1.00  0.00           C
ATOM    952  O   ARG A  59      -8.864 -17.567  17.787  1.00  0.00           O
ATOM    953  N   GLN A  60      -8.374 -18.344  15.737  1.00  0.00           N
ATOM    954  HN  GLN A  60      -7.650 -18.564  15.083  1.00  0.00            
ATOM    955  CA  GLN A  60      -9.741 -18.554  15.347  1.00  0.00           C
ATOM    956  HA  GLN A  60     -10.269 -18.426  16.186  1.00  0.00            
ATOM    957  CB  GLN A  60     -10.151 -17.547  14.259  1.00  0.00           C
ATOM    958  HB1 GLN A  60      -9.555 -17.669  13.466  1.00  0.00            
ATOM    959  HB2 GLN A  60     -11.098 -17.727  13.994  1.00  0.00            
ATOM    960  CG  GLN A  60     -10.038 -16.090  14.747  1.00  0.00           C
ATOM    961  HG1 GLN A  60     -10.662 -15.941  15.514  1.00  0.00            
ATOM    962  HG2 GLN A  60      -9.100 -15.903  15.039  1.00  0.00            
ATOM    963  CD  GLN A  60     -10.405 -15.146  13.615  1.00  0.00           C
ATOM    964  OE1 GLN A  60     -10.753 -15.580  12.520  1.00  0.00           O
ATOM    965  NE2 GLN A  60     -10.365 -13.822  13.865  1.00  0.00           N
ATOM    966 HE21 GLN A  60     -10.100 -13.492  14.771  1.00  0.00            
ATOM    967 HE22 GLN A  60     -10.600 -13.170  13.144  1.00  0.00            
ATOM    968  C   GLN A  60      -9.932 -19.957  14.828  1.00  0.00           C
ATOM    969  O   GLN A  60      -9.078 -20.548  14.167  1.00  0.00           O
ATOM    970  N   ILE A  61     -11.099 -20.534  15.133  1.00  0.00           N
ATOM    971  HN  ILE A  61     -11.755 -20.039  15.703  1.00  0.00            
ATOM    972  CA  ILE A  61     -11.434 -21.854  14.659  1.00  0.00           C
ATOM    973  HA  ILE A  61     -10.989 -22.002  13.776  1.00  0.00            
ATOM    974  CB  ILE A  61     -10.885 -22.929  15.604  1.00  0.00           C
ATOM    975  HB  ILE A  61      -9.893 -22.816  15.555  1.00  0.00            
ATOM    976  CG2 ILE A  61     -11.392 -22.704  17.034  1.00  0.00           C
ATOM    977 HG21 ILE A  61     -11.023 -23.414  17.634  1.00  0.00            
ATOM    978 HG22 ILE A  61     -11.092 -21.806  17.357  1.00  0.00            
ATOM    979 HG23 ILE A  61     -12.391 -22.745  17.044  1.00  0.00            
ATOM    980  CG1 ILE A  61     -11.178 -24.383  15.186  1.00  0.00           C
ATOM    981 HG11 ILE A  61     -12.161 -24.549  15.266  1.00  0.00            
ATOM    982 HG12 ILE A  61     -10.895 -24.508  14.235  1.00  0.00            
ATOM    983  CD  ILE A  61     -10.434 -25.405  16.059  1.00  0.00           C
ATOM    984  HD1 ILE A  61     -10.655 -26.330  15.751  1.00  0.00            
ATOM    985  HD2 ILE A  61      -9.448 -25.254  15.982  1.00  0.00            
ATOM    986  HD3 ILE A  61     -10.714 -25.296  17.013  1.00  0.00            
ATOM    987  C   ILE A  61     -12.934 -21.894  14.461  1.00  0.00           C
ATOM    988  O   ILE A  61     -13.697 -21.346  15.243  1.00  0.00           O
ATOM    989  N   TRP A  62     -13.383 -22.514  13.351  1.00  0.00           N
ATOM    990  HN  TRP A  62     -12.708 -22.898  12.721  1.00  0.00            
ATOM    991  CA  TRP A  62     -14.779 -22.656  13.018  1.00  0.00           C
ATOM    992  HA  TRP A  62     -15.246 -22.743  13.898  1.00  0.00            
ATOM    993  CB  TRP A  62     -15.365 -21.413  12.277  1.00  0.00           C
ATOM    994  HB1 TRP A  62     -16.355 -21.536  12.205  1.00  0.00            
ATOM    995  HB2 TRP A  62     -15.169 -20.604  12.831  1.00  0.00            
ATOM    996  CG  TRP A  62     -14.853 -21.118  10.868  1.00  0.00           C
ATOM    997  CD1 TRP A  62     -15.374 -21.512   9.666  1.00  0.00           C
ATOM    998  HD1 TRP A  62     -16.206 -22.056   9.555  1.00  0.00            
ATOM    999  NE1 TRP A  62     -14.592 -21.054   8.633  1.00  0.00           N
ATOM   1000  HE1 TRP A  62     -14.771 -21.197   7.660  1.00  0.00            
ATOM   1001  CE2 TRP A  62     -13.527 -20.370   9.156  1.00  0.00           C
ATOM   1002  CD2 TRP A  62     -13.664 -20.371  10.558  1.00  0.00           C
ATOM   1003  CE3 TRP A  62     -12.729 -19.740  11.365  1.00  0.00           C
ATOM   1004  HE3 TRP A  62     -12.838 -19.720  12.359  1.00  0.00            
ATOM   1005  CZ3 TRP A  62     -11.630 -19.132  10.750  1.00  0.00           C
ATOM   1006  HZ3 TRP A  62     -10.943 -18.674  11.314  1.00  0.00            
ATOM   1007  CZ2 TRP A  62     -12.439 -19.760   8.546  1.00  0.00           C
ATOM   1008  HZ2 TRP A  62     -12.346 -19.754   7.550  1.00  0.00            
ATOM   1009  CH2 TRP A  62     -11.475 -19.153   9.361  1.00  0.00           C
ATOM   1010  HH2 TRP A  62     -10.669 -18.731   8.946  1.00  0.00            
ATOM   1011  C   TRP A  62     -14.936 -23.919  12.194  1.00  0.00           C
ATOM   1012  O   TRP A  62     -13.964 -24.579  11.838  1.00  0.00           O
ATOM   1013  N   HIS A  63     -16.181 -24.314  11.888  1.00  0.00           N
ATOM   1014  HN  HIS A  63     -16.953 -23.765  12.209  1.00  0.00            
ATOM   1015  CA  HIS A  63     -16.449 -25.504  11.111  1.00  0.00           C
ATOM   1016  HA  HIS A  63     -15.577 -25.960  10.933  1.00  0.00            
ATOM   1017  CB  HIS A  63     -17.392 -26.433  11.909  1.00  0.00           C
ATOM   1018  HB1 HIS A  63     -16.972 -26.651  12.790  1.00  0.00            
ATOM   1019  HB2 HIS A  63     -18.263 -25.966  12.062  1.00  0.00            
ATOM   1020  ND1 HIS A  63     -18.959 -28.251  11.289  1.00  0.00           N
ATOM   1021  CG  HIS A  63     -17.692 -27.718  11.232  1.00  0.00           C
ATOM   1022  CE1 HIS A  63     -18.891 -29.349  10.558  1.00  0.00           C
ATOM   1023  HE1 HIS A  63     -19.665 -29.961  10.395  1.00  0.00            
ATOM   1024  NE2 HIS A  63     -17.647 -29.547  10.055  1.00  0.00           N
ATOM   1025  HE2 HIS A  63     -17.350 -30.308   9.478  1.00  0.00            
ATOM   1026  CD2 HIS A  63     -16.877 -28.500  10.492  1.00  0.00           C
ATOM   1027  HD2 HIS A  63     -15.907 -28.347  10.301  1.00  0.00            
ATOM   1028  C   HIS A  63     -17.104 -25.070   9.807  1.00  0.00           C
ATOM   1029  O   HIS A  63     -18.053 -24.298   9.835  1.00  0.00           O
ATOM   1030  N   ASP A  64     -16.581 -25.518   8.647  1.00  0.00           N
ATOM   1031  HN  ASP A  64     -15.721 -26.027   8.690  1.00  0.00            
ATOM   1032  CA  ASP A  64     -17.179 -25.312   7.345  1.00  0.00           C
ATOM   1033  HA  ASP A  64     -17.836 -24.562   7.420  1.00  0.00            
ATOM   1034  CB  ASP A  64     -16.063 -24.960   6.330  1.00  0.00           C
ATOM   1035  HB1 ASP A  64     -15.393 -24.382   6.796  1.00  0.00            
ATOM   1036  HB2 ASP A  64     -15.626 -25.813   6.045  1.00  0.00            
ATOM   1037  CG  ASP A  64     -16.494 -24.224   5.062  1.00  0.00           C
ATOM   1038  OD1 ASP A  64     -17.416 -24.720   4.356  1.00  0.00           O
ATOM   1039  OD2 ASP A  64     -15.869 -23.170   4.781  1.00  0.00           O
ATOM   1040  C   ASP A  64     -17.907 -26.584   6.946  1.00  0.00           C
ATOM   1041  O   ASP A  64     -17.688 -27.657   7.504  1.00  0.00           O
ATOM   1042  N   ALA A  65     -18.798 -26.459   5.955  1.00  0.00           N
ATOM   1043  HN  ALA A  65     -18.870 -25.564   5.515  1.00  0.00            
ATOM   1044  CA  ALA A  65     -19.658 -27.500   5.471  1.00  0.00           C
ATOM   1045  HA  ALA A  65     -19.463 -28.298   6.041  1.00  0.00            
ATOM   1046  CB  ALA A  65     -21.115 -27.015   5.597  1.00  0.00           C
ATOM   1047  HB1 ALA A  65     -21.733 -27.727   5.264  1.00  0.00            
ATOM   1048  HB2 ALA A  65     -21.319 -26.818   6.556  1.00  0.00            
ATOM   1049  HB3 ALA A  65     -21.238 -26.185   5.053  1.00  0.00            
ATOM   1050  C   ALA A  65     -19.350 -27.843   4.017  1.00  0.00           C
ATOM   1051  O   ALA A  65     -19.586 -28.961   3.564  1.00  0.00           O
ATOM   1052  N   TYR A  66     -18.747 -26.916   3.228  1.00  0.00           N
ATOM   1053  HN  TYR A  66     -18.419 -26.061   3.630  1.00  0.00            
ATOM   1054  CA  TYR A  66     -18.573 -27.156   1.799  1.00  0.00           C
ATOM   1055  HA  TYR A  66     -19.287 -27.831   1.612  1.00  0.00            
ATOM   1056  CB  TYR A  66     -18.749 -25.894   0.925  1.00  0.00           C
ATOM   1057  HB1 TYR A  66     -18.177 -25.152   1.274  1.00  0.00            
ATOM   1058  HB2 TYR A  66     -18.496 -26.093  -0.022  1.00  0.00            
ATOM   1059  CG  TYR A  66     -20.169 -25.451   0.952  1.00  0.00           C
ATOM   1060  CD1 TYR A  66     -21.163 -26.192   0.297  1.00  0.00           C
ATOM   1061  HD1 TYR A  66     -20.914 -27.009  -0.223  1.00  0.00            
ATOM   1062  CE1 TYR A  66     -22.505 -25.792   0.368  1.00  0.00           C
ATOM   1063  HE1 TYR A  66     -23.212 -26.325  -0.097  1.00  0.00            
ATOM   1064  CZ  TYR A  66     -22.854 -24.646   1.091  1.00  0.00           C
ATOM   1065  OH  TYR A  66     -24.181 -24.170   1.196  1.00  0.00           O
ATOM   1066  HH  TYR A  66     -24.195 -23.343   1.757  1.00  0.00            
ATOM   1067  CD2 TYR A  66     -20.524 -24.289   1.642  1.00  0.00           C
ATOM   1068  HD2 TYR A  66     -19.819 -23.746   2.098  1.00  0.00            
ATOM   1069  CE2 TYR A  66     -21.859 -23.883   1.698  1.00  0.00           C
ATOM   1070  HE2 TYR A  66     -22.102 -23.039   2.177  1.00  0.00            
ATOM   1071  C   TYR A  66     -17.202 -27.692   1.512  1.00  0.00           C
ATOM   1072  O   TYR A  66     -16.867 -28.024   0.378  1.00  0.00           O
ATOM   1073  N   LEU A  67     -16.384 -27.836   2.561  1.00  0.00           N
ATOM   1074  HN  LEU A  67     -16.747 -27.676   3.479  1.00  0.00            
ATOM   1075  CA  LEU A  67     -15.001 -28.212   2.419  1.00  0.00           C
ATOM   1076  HA  LEU A  67     -14.896 -28.325   1.431  1.00  0.00            
ATOM   1077  CB  LEU A  67     -14.055 -27.105   2.924  1.00  0.00           C
ATOM   1078  HB1 LEU A  67     -14.190 -27.023   3.911  1.00  0.00            
ATOM   1079  HB2 LEU A  67     -13.119 -27.404   2.740  1.00  0.00            
ATOM   1080  CG  LEU A  67     -14.212 -25.699   2.323  1.00  0.00           C
ATOM   1081  HG  LEU A  67     -15.133 -25.375   2.538  1.00  0.00            
ATOM   1082  CD1 LEU A  67     -13.156 -24.756   2.910  1.00  0.00           C
ATOM   1083 HD11 LEU A  67     -13.266 -23.845   2.514  1.00  0.00            
ATOM   1084 HD12 LEU A  67     -13.270 -24.704   3.902  1.00  0.00            
ATOM   1085 HD13 LEU A  67     -12.243 -25.104   2.697  1.00  0.00            
ATOM   1086  CD2 LEU A  67     -14.022 -25.729   0.807  1.00  0.00           C
ATOM   1087 HD21 LEU A  67     -14.128 -24.805   0.439  1.00  0.00            
ATOM   1088 HD22 LEU A  67     -13.107 -26.070   0.592  1.00  0.00            
ATOM   1089 HD23 LEU A  67     -14.707 -26.332   0.397  1.00  0.00            
ATOM   1090  C   LEU A  67     -14.705 -29.544   3.098  1.00  0.00           C
ATOM   1091  O   LEU A  67     -13.689 -29.728   3.763  1.00  0.00           O
ATOM   1092  N   THR A  68     -15.604 -30.522   2.907  1.00  0.00           N
ATOM   1093  HN  THR A  68     -16.387 -30.326   2.316  1.00  0.00            
ATOM   1094  CA  THR A  68     -15.518 -31.850   3.501  1.00  0.00           C
ATOM   1095  HA  THR A  68     -14.754 -31.816   4.145  1.00  0.00            
ATOM   1096  CB  THR A  68     -16.791 -32.234   4.245  1.00  0.00           C
ATOM   1097  HB  THR A  68     -17.562 -32.129   3.617  1.00  0.00            
ATOM   1098  OG1 THR A  68     -16.961 -31.354   5.345  1.00  0.00           O
ATOM   1099  HG1 THR A  68     -17.795 -31.597   5.841  1.00  0.00            
ATOM   1100  CG2 THR A  68     -16.742 -33.655   4.827  1.00  0.00           C
ATOM   1101 HG21 THR A  68     -17.600 -33.851   5.302  1.00  0.00            
ATOM   1102 HG22 THR A  68     -16.613 -34.314   4.086  1.00  0.00            
ATOM   1103 HG23 THR A  68     -15.981 -33.725   5.472  1.00  0.00            
ATOM   1104  C   THR A  68     -15.297 -32.845   2.391  1.00  0.00           C
ATOM   1105  O   THR A  68     -15.946 -32.777   1.348  1.00  0.00           O
ATOM   1106  N   TRP A  69     -14.361 -33.797   2.572  1.00  0.00           N
ATOM   1107  HN  TRP A  69     -13.823 -33.793   3.415  1.00  0.00            
ATOM   1108  CA  TRP A  69     -14.110 -34.824   1.586  1.00  0.00           C
ATOM   1109  HA  TRP A  69     -14.967 -34.894   1.075  1.00  0.00            
ATOM   1110  CB  TRP A  69     -12.937 -34.447   0.622  1.00  0.00           C
ATOM   1111  HB1 TRP A  69     -12.915 -35.120  -0.117  1.00  0.00            
ATOM   1112  HB2 TRP A  69     -13.127 -33.541   0.243  1.00  0.00            
ATOM   1113  CG  TRP A  69     -11.527 -34.397   1.232  1.00  0.00           C
ATOM   1114  CD1 TRP A  69     -10.629 -35.420   1.370  1.00  0.00           C
ATOM   1115  HD1 TRP A  69     -10.779 -36.355   1.048  1.00  0.00            
ATOM   1116  NE1 TRP A  69      -9.490 -34.986   2.013  1.00  0.00           N
ATOM   1117  HE1 TRP A  69      -8.689 -35.546   2.225  1.00  0.00            
ATOM   1118  CE2 TRP A  69      -9.642 -33.656   2.312  1.00  0.00           C
ATOM   1119  CD2 TRP A  69     -10.910 -33.249   1.838  1.00  0.00           C
ATOM   1120  CE3 TRP A  69     -11.355 -31.950   2.027  1.00  0.00           C
ATOM   1121  HE3 TRP A  69     -12.249 -31.658   1.687  1.00  0.00            
ATOM   1122  CZ3 TRP A  69     -10.519 -31.060   2.707  1.00  0.00           C
ATOM   1123  HZ3 TRP A  69     -10.826 -30.121   2.861  1.00  0.00            
ATOM   1124  CZ2 TRP A  69      -8.809 -32.765   2.976  1.00  0.00           C
ATOM   1125  HZ2 TRP A  69      -7.908 -33.051   3.303  1.00  0.00            
ATOM   1126  CH2 TRP A  69      -9.263 -31.456   3.176  1.00  0.00           C
ATOM   1127  HH2 TRP A  69      -8.684 -30.799   3.658  1.00  0.00            
ATOM   1128  C   TRP A  69     -13.806 -36.128   2.295  1.00  0.00           C
ATOM   1129  O   TRP A  69     -13.353 -36.134   3.439  1.00  0.00           O
ATOM   1130  N   ASP A  70     -14.028 -37.276   1.625  1.00  0.00           N
ATOM   1131  HN  ASP A  70     -14.397 -37.228   0.697  1.00  0.00            
ATOM   1132  CA  ASP A  70     -13.753 -38.575   2.199  1.00  0.00           C
ATOM   1133  HA  ASP A  70     -13.945 -38.463   3.174  1.00  0.00            
ATOM   1134  CB  ASP A  70     -14.644 -39.659   1.557  1.00  0.00           C
ATOM   1135  HB1 ASP A  70     -14.567 -39.611   0.561  1.00  0.00            
ATOM   1136  HB2 ASP A  70     -14.352 -40.563   1.870  1.00  0.00            
ATOM   1137  CG  ASP A  70     -16.095 -39.442   1.953  1.00  0.00           C
ATOM   1138  OD1 ASP A  70     -16.335 -38.843   3.031  1.00  0.00           O
ATOM   1139  OD2 ASP A  70     -16.973 -39.886   1.174  1.00  0.00           O
ATOM   1140  C   ASP A  70     -12.304 -38.956   1.975  1.00  0.00           C
ATOM   1141  O   ASP A  70     -11.797 -38.938   0.856  1.00  0.00           O
ATOM   1142  N   ARG A  71     -11.580 -39.336   3.045  1.00  0.00           N
ATOM   1143  HN  ARG A  71     -12.030 -39.404   3.935  1.00  0.00            
ATOM   1144  CA  ARG A  71     -10.164 -39.650   2.945  1.00  0.00           C
ATOM   1145  HA  ARG A  71      -9.832 -38.844   2.455  1.00  0.00            
ATOM   1146  CB  ARG A  71      -9.536 -39.836   4.330  1.00  0.00           C
ATOM   1147  HB1 ARG A  71     -10.079 -40.507   4.835  1.00  0.00            
ATOM   1148  HB2 ARG A  71      -8.605 -40.182   4.210  1.00  0.00            
ATOM   1149  CG  ARG A  71      -9.470 -38.548   5.157  1.00  0.00           C
ATOM   1150  HG1 ARG A  71      -8.839 -37.910   4.716  1.00  0.00            
ATOM   1151  HG2 ARG A  71     -10.382 -38.140   5.198  1.00  0.00            
ATOM   1152  CD  ARG A  71      -8.987 -38.812   6.577  1.00  0.00           C
ATOM   1153  HD1 ARG A  71      -9.091 -37.989   7.135  1.00  0.00            
ATOM   1154  HD2 ARG A  71      -9.510 -39.560   6.985  1.00  0.00            
ATOM   1155  NE  ARG A  71      -7.554 -39.189   6.532  1.00  0.00           N
ATOM   1156  HE  ARG A  71      -7.063 -39.062   5.670  1.00  0.00            
ATOM   1157  CZ  ARG A  71      -6.874 -39.689   7.573  1.00  0.00           C
ATOM   1158  NH1 ARG A  71      -7.439 -39.846   8.762  1.00  0.00           N
ATOM   1159 HH11 ARG A  71      -8.396 -39.589   8.899  1.00  0.00            
ATOM   1160 HH12 ARG A  71      -6.909 -40.222   9.522  1.00  0.00            
ATOM   1161  NH2 ARG A  71      -5.557 -39.823   7.441  1.00  0.00           N
ATOM   1162 HH21 ARG A  71      -5.110 -39.554   6.588  1.00  0.00            
ATOM   1163 HH22 ARG A  71      -5.014 -40.192   8.195  1.00  0.00            
ATOM   1164  C   ARG A  71      -9.837 -40.897   2.141  1.00  0.00           C
ATOM   1165  O   ARG A  71      -8.753 -41.005   1.587  1.00  0.00           O
ATOM   1166  N   ASP A  72     -10.764 -41.861   2.036  1.00  0.00           N
ATOM   1167  HN  ASP A  72     -11.633 -41.730   2.513  1.00  0.00            
ATOM   1168  CA  ASP A  72     -10.583 -43.081   1.273  1.00  0.00           C
ATOM   1169  HA  ASP A  72      -9.735 -43.461   1.643  1.00  0.00            
ATOM   1170  CB  ASP A  72     -11.802 -44.005   1.489  1.00  0.00           C
ATOM   1171  HB1 ASP A  72     -12.639 -43.494   1.294  1.00  0.00            
ATOM   1172  HB2 ASP A  72     -11.736 -44.785   0.867  1.00  0.00            
ATOM   1173  CG  ASP A  72     -11.876 -44.529   2.918  1.00  0.00           C
ATOM   1174  OD1 ASP A  72     -10.911 -44.328   3.697  1.00  0.00           O
ATOM   1175  OD2 ASP A  72     -12.931 -45.129   3.241  1.00  0.00           O
ATOM   1176  C   ASP A  72     -10.361 -42.849  -0.220  1.00  0.00           C
ATOM   1177  O   ASP A  72      -9.571 -43.526  -0.871  1.00  0.00           O
ATOM   1178  N   GLN A  73     -11.052 -41.850  -0.808  1.00  0.00           N
ATOM   1179  HN  GLN A  73     -11.707 -41.334  -0.256  1.00  0.00            
ATOM   1180  CA  GLN A  73     -10.889 -41.489  -2.204  1.00  0.00           C
ATOM   1181  HA  GLN A  73     -10.771 -42.379  -2.645  1.00  0.00            
ATOM   1182  CB  GLN A  73     -12.130 -40.725  -2.713  1.00  0.00           C
ATOM   1183  HB1 GLN A  73     -12.302 -39.954  -2.100  1.00  0.00            
ATOM   1184  HB2 GLN A  73     -11.937 -40.383  -3.633  1.00  0.00            
ATOM   1185  CG  GLN A  73     -13.402 -41.597  -2.771  1.00  0.00           C
ATOM   1186  HG1 GLN A  73     -13.236 -42.387  -3.361  1.00  0.00            
ATOM   1187  HG2 GLN A  73     -13.632 -41.911  -1.850  1.00  0.00            
ATOM   1188  CD  GLN A  73     -14.577 -40.797  -3.331  1.00  0.00           C
ATOM   1189  OE1 GLN A  73     -14.619 -39.569  -3.280  1.00  0.00           O
ATOM   1190  NE2 GLN A  73     -15.576 -41.511  -3.904  1.00  0.00           N
ATOM   1191 HE21 GLN A  73     -15.519 -42.509  -3.943  1.00  0.00            
ATOM   1192 HE22 GLN A  73     -16.371 -41.040  -4.288  1.00  0.00            
ATOM   1193  C   GLN A  73      -9.651 -40.641  -2.471  1.00  0.00           C
ATOM   1194  O   GLN A  73      -9.242 -40.470  -3.618  1.00  0.00           O
ATOM   1195  N   TYR A  74      -9.028 -40.093  -1.411  1.00  0.00           N
ATOM   1196  HN  TYR A  74      -9.400 -40.278  -0.501  1.00  0.00            
ATOM   1197  CA  TYR A  74      -7.851 -39.252  -1.506  1.00  0.00           C
ATOM   1198  HA  TYR A  74      -7.512 -39.420  -2.432  1.00  0.00            
ATOM   1199  CB  TYR A  74      -8.143 -37.734  -1.318  1.00  0.00           C
ATOM   1200  HB1 TYR A  74      -8.454 -37.567  -0.382  1.00  0.00            
ATOM   1201  HB2 TYR A  74      -7.309 -37.209  -1.491  1.00  0.00            
ATOM   1202  CG  TYR A  74      -9.203 -37.232  -2.250  1.00  0.00           C
ATOM   1203  CD1 TYR A  74     -10.546 -37.254  -1.859  1.00  0.00           C
ATOM   1204  HD1 TYR A  74     -10.787 -37.568  -0.941  1.00  0.00            
ATOM   1205  CE1 TYR A  74     -11.556 -36.842  -2.735  1.00  0.00           C
ATOM   1206  HE1 TYR A  74     -12.514 -36.907  -2.456  1.00  0.00            
ATOM   1207  CZ  TYR A  74     -11.230 -36.340  -3.999  1.00  0.00           C
ATOM   1208  OH  TYR A  74     -12.252 -35.947  -4.906  1.00  0.00           O
ATOM   1209  HH  TYR A  74     -11.837 -35.616  -5.753  1.00  0.00            
ATOM   1210  CD2 TYR A  74      -8.883 -36.736  -3.517  1.00  0.00           C
ATOM   1211  HD2 TYR A  74      -7.927 -36.707  -3.810  1.00  0.00            
ATOM   1212  CE2 TYR A  74      -9.886 -36.280  -4.379  1.00  0.00           C
ATOM   1213  HE2 TYR A  74      -9.640 -35.908  -5.274  1.00  0.00            
ATOM   1214  C   TYR A  74      -6.884 -39.680  -0.418  1.00  0.00           C
ATOM   1215  O   TYR A  74      -6.625 -38.936   0.525  1.00  0.00           O
ATOM   1216  N   ASP A  75      -6.322 -40.895  -0.542  1.00  0.00           N
ATOM   1217  HN  ASP A  75      -6.417 -41.336  -1.434  1.00  0.00            
ATOM   1218  CA  ASP A  75      -5.590 -41.645   0.472  1.00  0.00           C
ATOM   1219  HA  ASP A  75      -6.211 -41.563   1.251  1.00  0.00            
ATOM   1220  CB  ASP A  75      -5.372 -43.107  -0.030  1.00  0.00           C
ATOM   1221  HB1 ASP A  75      -4.811 -43.584   0.647  1.00  0.00            
ATOM   1222  HB2 ASP A  75      -6.268 -43.547  -0.091  1.00  0.00            
ATOM   1223  CG  ASP A  75      -4.686 -43.289  -1.393  1.00  0.00           C
ATOM   1224  OD1 ASP A  75      -4.459 -44.479  -1.750  1.00  0.00           O
ATOM   1225  OD2 ASP A  75      -4.451 -42.279  -2.101  1.00  0.00           O
ATOM   1226  C   ASP A  75      -4.280 -41.038   0.989  1.00  0.00           C
ATOM   1227  O   ASP A  75      -3.697 -41.506   1.965  1.00  0.00           O
ATOM   1228  N   GLY A  76      -3.876 -39.916   0.368  1.00  0.00           N
ATOM   1229  HN  GLY A  76      -4.502 -39.524  -0.306  1.00  0.00            
ATOM   1230  CA  GLY A  76      -2.630 -39.222   0.577  1.00  0.00           C
ATOM   1231  HA1 GLY A  76      -2.161 -39.660   1.344  1.00  0.00            
ATOM   1232  HA2 GLY A  76      -2.080 -39.325  -0.252  1.00  0.00            
ATOM   1233  C   GLY A  76      -2.811 -37.770   0.873  1.00  0.00           C
ATOM   1234  O   GLY A  76      -1.903 -36.972   0.797  1.00  0.00           O
ATOM   1235  N   LEU A  77      -4.069 -37.377   1.159  1.00  0.00           N
ATOM   1236  HN  LEU A  77      -4.829 -38.018   1.053  1.00  0.00            
ATOM   1237  CA  LEU A  77      -4.317 -36.044   1.614  1.00  0.00           C
ATOM   1238  HA  LEU A  77      -3.395 -35.745   1.858  1.00  0.00            
ATOM   1239  CB  LEU A  77      -4.943 -35.215   0.526  1.00  0.00           C
ATOM   1240  HB1 LEU A  77      -4.426 -35.354  -0.319  1.00  0.00            
ATOM   1241  HB2 LEU A  77      -5.886 -35.520   0.394  1.00  0.00            
ATOM   1242  CG  LEU A  77      -4.937 -33.728   0.886  1.00  0.00           C
ATOM   1243  HG  LEU A  77      -5.134 -33.641   1.863  1.00  0.00            
ATOM   1244  CD1 LEU A  77      -3.632 -32.946   0.711  1.00  0.00           C
ATOM   1245 HD11 LEU A  77      -3.775 -31.994   0.982  1.00  0.00            
ATOM   1246 HD12 LEU A  77      -2.920 -33.353   1.284  1.00  0.00            
ATOM   1247 HD13 LEU A  77      -3.349 -32.980  -0.247  1.00  0.00            
ATOM   1248  CD2 LEU A  77      -5.938 -33.155  -0.058  1.00  0.00           C
ATOM   1249 HD21 LEU A  77      -6.014 -32.170   0.094  1.00  0.00            
ATOM   1250 HD22 LEU A  77      -5.645 -33.325  -0.999  1.00  0.00            
ATOM   1251 HD23 LEU A  77      -6.827 -33.586   0.097  1.00  0.00            
ATOM   1252  C   LEU A  77      -5.238 -35.961   2.813  1.00  0.00           C
ATOM   1253  O   LEU A  77      -6.379 -36.406   2.812  1.00  0.00           O
ATOM   1254  N   ASP A  78      -4.734 -35.243   3.837  1.00  0.00           N
ATOM   1255  HN  ASP A  78      -3.825 -34.838   3.734  1.00  0.00            
ATOM   1256  CA  ASP A  78      -5.440 -35.033   5.067  1.00  0.00           C
ATOM   1257  HA  ASP A  78      -6.310 -35.509   4.939  1.00  0.00            
ATOM   1258  CB  ASP A  78      -4.588 -35.603   6.218  1.00  0.00           C
ATOM   1259  HB1 ASP A  78      -3.691 -35.162   6.212  1.00  0.00            
ATOM   1260  HB2 ASP A  78      -5.045 -35.418   7.088  1.00  0.00            
ATOM   1261  CG  ASP A  78      -4.387 -37.100   6.091  1.00  0.00           C
ATOM   1262  OD1 ASP A  78      -5.377 -37.807   5.771  1.00  0.00           O
ATOM   1263  OD2 ASP A  78      -3.276 -37.579   6.408  1.00  0.00           O
ATOM   1264  C   ASP A  78      -5.724 -33.556   5.334  1.00  0.00           C
ATOM   1265  O   ASP A  78      -6.691 -33.213   6.009  1.00  0.00           O
ATOM   1266  N   SER A  79      -4.933 -32.613   4.786  1.00  0.00           N
ATOM   1267  HN  SER A  79      -4.178 -32.887   4.190  1.00  0.00            
ATOM   1268  CA  SER A  79      -5.163 -31.206   5.051  1.00  0.00           C
ATOM   1269  HA  SER A  79      -6.132 -31.207   5.296  1.00  0.00            
ATOM   1270  CB  SER A  79      -4.287 -30.627   6.198  1.00  0.00           C
ATOM   1271  HB1 SER A  79      -4.471 -29.651   6.318  1.00  0.00            
ATOM   1272  HB2 SER A  79      -4.472 -31.109   7.055  1.00  0.00            
ATOM   1273  OG  SER A  79      -2.881 -30.757   5.944  1.00  0.00           O
ATOM   1274  HG1 SER A  79      -2.367 -30.370   6.710  1.00  0.00            
ATOM   1275  C   SER A  79      -4.913 -30.376   3.826  1.00  0.00           C
ATOM   1276  O   SER A  79      -4.022 -30.654   3.023  1.00  0.00           O
ATOM   1277  N   ILE A  80      -5.699 -29.300   3.665  1.00  0.00           N
ATOM   1278  HN  ILE A  80      -6.412 -29.119   4.343  1.00  0.00            
ATOM   1279  CA  ILE A  80      -5.554 -28.394   2.550  1.00  0.00           C
ATOM   1280  HA  ILE A  80      -4.731 -28.672   2.054  1.00  0.00            
ATOM   1281  CB  ILE A  80      -6.690 -28.500   1.541  1.00  0.00           C
ATOM   1282  HB  ILE A  80      -6.797 -29.467   1.311  1.00  0.00            
ATOM   1283  CG2 ILE A  80      -8.023 -28.041   2.150  1.00  0.00           C
ATOM   1284 HG21 ILE A  80      -8.748 -28.122   1.466  1.00  0.00            
ATOM   1285 HG22 ILE A  80      -8.244 -28.614   2.939  1.00  0.00            
ATOM   1286 HG23 ILE A  80      -7.945 -27.088   2.442  1.00  0.00            
ATOM   1287  CG1 ILE A  80      -6.349 -27.760   0.233  1.00  0.00           C
ATOM   1288 HG11 ILE A  80      -6.412 -26.775   0.393  1.00  0.00            
ATOM   1289 HG12 ILE A  80      -5.415 -27.995  -0.037  1.00  0.00            
ATOM   1290  CD  ILE A  80      -7.282 -28.117  -0.914  1.00  0.00           C
ATOM   1291  HD1 ILE A  80      -7.014 -27.609  -1.732  1.00  0.00            
ATOM   1292  HD2 ILE A  80      -7.225 -29.098  -1.097  1.00  0.00            
ATOM   1293  HD3 ILE A  80      -8.221 -27.878  -0.667  1.00  0.00            
ATOM   1294  C   ILE A  80      -5.391 -27.004   3.118  1.00  0.00           C
ATOM   1295  O   ILE A  80      -5.736 -26.742   4.269  1.00  0.00           O
ATOM   1296  N   ARG A  81      -4.776 -26.091   2.341  1.00  0.00           N
ATOM   1297  HN  ARG A  81      -4.474 -26.370   1.430  1.00  0.00            
ATOM   1298  CA  ARG A  81      -4.532 -24.736   2.755  1.00  0.00           C
ATOM   1299  HA  ARG A  81      -5.076 -24.618   3.586  1.00  0.00            
ATOM   1300  CB  ARG A  81      -3.038 -24.474   3.011  1.00  0.00           C
ATOM   1301  HB1 ARG A  81      -2.523 -24.699   2.184  1.00  0.00            
ATOM   1302  HB2 ARG A  81      -2.911 -23.507   3.230  1.00  0.00            
ATOM   1303  CG  ARG A  81      -2.499 -25.316   4.171  1.00  0.00           C
ATOM   1304  HG1 ARG A  81      -2.565 -24.783   5.014  1.00  0.00            
ATOM   1305  HG2 ARG A  81      -3.056 -26.143   4.255  1.00  0.00            
ATOM   1306  CD  ARG A  81      -1.047 -25.728   3.970  1.00  0.00           C
ATOM   1307  HD1 ARG A  81      -0.914 -26.124   3.061  1.00  0.00            
ATOM   1308  HD2 ARG A  81      -0.438 -24.943   4.084  1.00  0.00            
ATOM   1309  NE  ARG A  81      -0.744 -26.743   5.000  1.00  0.00           N
ATOM   1310  HE  ARG A  81      -0.328 -26.429   5.853  1.00  0.00            
ATOM   1311  CZ  ARG A  81      -0.986 -28.048   4.873  1.00  0.00           C
ATOM   1312  NH1 ARG A  81      -1.561 -28.594   3.802  1.00  0.00           N
ATOM   1313 HH11 ARG A  81      -1.838 -28.016   3.034  1.00  0.00            
ATOM   1314 HH12 ARG A  81      -1.716 -29.581   3.766  1.00  0.00            
ATOM   1315  NH2 ARG A  81      -0.602 -28.846   5.875  1.00  0.00           N
ATOM   1316 HH21 ARG A  81      -0.152 -28.458   6.679  1.00  0.00            
ATOM   1317 HH22 ARG A  81      -0.765 -29.831   5.820  1.00  0.00            
ATOM   1318  C   ARG A  81      -4.954 -23.823   1.649  1.00  0.00           C
ATOM   1319  O   ARG A  81      -4.650 -24.062   0.484  1.00  0.00           O
ATOM   1320  N   ILE A  82      -5.665 -22.752   2.007  1.00  0.00           N
ATOM   1321  HN  ILE A  82      -5.862 -22.608   2.977  1.00  0.00            
ATOM   1322  CA  ILE A  82      -6.160 -21.795   1.050  1.00  0.00           C
ATOM   1323  HA  ILE A  82      -5.868 -22.068   0.133  1.00  0.00            
ATOM   1324  CB  ILE A  82      -7.683 -21.817   1.075  1.00  0.00           C
ATOM   1325  HB  ILE A  82      -7.947 -21.612   2.018  1.00  0.00            
ATOM   1326  CG2 ILE A  82      -8.220 -20.755   0.129  1.00  0.00           C
ATOM   1327 HG21 ILE A  82      -9.220 -20.769   0.145  1.00  0.00            
ATOM   1328 HG22 ILE A  82      -7.895 -19.855   0.419  1.00  0.00            
ATOM   1329 HG23 ILE A  82      -7.899 -20.942  -0.799  1.00  0.00            
ATOM   1330  CG1 ILE A  82      -8.290 -23.195   0.691  1.00  0.00           C
ATOM   1331 HG11 ILE A  82      -7.957 -23.878   1.342  1.00  0.00            
ATOM   1332 HG12 ILE A  82      -9.286 -23.129   0.756  1.00  0.00            
ATOM   1333  CD  ILE A  82      -7.945 -23.687  -0.721  1.00  0.00           C
ATOM   1334  HD1 ILE A  82      -8.376 -24.575  -0.879  1.00  0.00            
ATOM   1335  HD2 ILE A  82      -8.281 -23.029  -1.395  1.00  0.00            
ATOM   1336  HD3 ILE A  82      -6.953 -23.777  -0.809  1.00  0.00            
ATOM   1337  C   ILE A  82      -5.555 -20.421   1.397  1.00  0.00           C
ATOM   1338  O   ILE A  82      -5.465 -20.111   2.589  1.00  0.00           O
ATOM   1339  N   PRO A  83      -5.072 -19.579   0.463  1.00  0.00           N
ATOM   1340  CD  PRO A  83      -5.079 -19.839  -0.981  1.00  0.00           C
ATOM   1341  HD1 PRO A  83      -5.966 -20.213  -1.252  1.00  0.00            
ATOM   1342  HD2 PRO A  83      -4.357 -20.492  -1.210  1.00  0.00            
ATOM   1343  CA  PRO A  83      -4.655 -18.208   0.740  1.00  0.00           C
ATOM   1344  HA  PRO A  83      -4.048 -18.209   1.535  1.00  0.00            
ATOM   1345  CB  PRO A  83      -4.021 -17.751  -0.584  1.00  0.00           C
ATOM   1346  HB1 PRO A  83      -4.106 -16.762  -0.701  1.00  0.00            
ATOM   1347  HB2 PRO A  83      -3.056 -18.010  -0.630  1.00  0.00            
ATOM   1348  CG  PRO A  83      -4.827 -18.489  -1.641  1.00  0.00           C
ATOM   1349  HG1 PRO A  83      -5.686 -18.015  -1.836  1.00  0.00            
ATOM   1350  HG2 PRO A  83      -4.304 -18.592  -2.487  1.00  0.00            
ATOM   1351  C   PRO A  83      -5.795 -17.292   1.132  1.00  0.00           C
ATOM   1352  O   PRO A  83      -6.972 -17.660   1.138  1.00  0.00           O
ATOM   1353  N   SER A  84      -5.444 -16.034   1.453  1.00  0.00           N
ATOM   1354  HN  SER A  84      -4.472 -15.829   1.571  1.00  0.00            
ATOM   1355  CA  SER A  84      -6.400 -14.959   1.637  1.00  0.00           C
ATOM   1356  HA  SER A  84      -7.037 -15.304   2.326  1.00  0.00            
ATOM   1357  CB  SER A  84      -5.718 -13.676   2.170  1.00  0.00           C
ATOM   1358  HB1 SER A  84      -5.174 -13.884   2.983  1.00  0.00            
ATOM   1359  HB2 SER A  84      -5.128 -13.278   1.467  1.00  0.00            
ATOM   1360  OG  SER A  84      -6.663 -12.666   2.545  1.00  0.00           O
ATOM   1361  HG1 SER A  84      -6.175 -11.861   2.881  1.00  0.00            
ATOM   1362  C   SER A  84      -7.157 -14.690   0.336  1.00  0.00           C
ATOM   1363  O   SER A  84      -6.553 -14.651  -0.719  1.00  0.00           O
ATOM   1364  N   ASP A  85      -8.501 -14.578   0.435  1.00  0.00           N
ATOM   1365  HN  ASP A  85      -8.881 -14.806   1.331  1.00  0.00            
ATOM   1366  CA  ASP A  85      -9.480 -14.174  -0.569  1.00  0.00           C
ATOM   1367  HA  ASP A  85     -10.151 -13.732   0.027  1.00  0.00            
ATOM   1368  CB  ASP A  85      -8.938 -13.090  -1.549  1.00  0.00           C
ATOM   1369  HB1 ASP A  85      -8.342 -12.467  -1.043  1.00  0.00            
ATOM   1370  HB2 ASP A  85      -8.413 -13.541  -2.271  1.00  0.00            
ATOM   1371  CG  ASP A  85     -10.025 -12.256  -2.216  1.00  0.00           C
ATOM   1372  OD1 ASP A  85      -9.834 -11.866  -3.394  1.00  0.00           O
ATOM   1373  OD2 ASP A  85     -11.028 -11.972  -1.509  1.00  0.00           O
ATOM   1374  C   ASP A  85     -10.289 -15.323  -1.225  1.00  0.00           C
ATOM   1375  O   ASP A  85     -11.276 -15.121  -1.886  1.00  0.00           O
ATOM   1376  N   LEU A  86      -9.964 -16.615  -0.955  1.00  0.00           N
ATOM   1377  HN  LEU A  86      -9.267 -16.816  -0.267  1.00  0.00            
ATOM   1378  CA  LEU A  86     -10.623 -17.712  -1.659  1.00  0.00           C
ATOM   1379  HA  LEU A  86     -11.181 -17.258  -2.353  1.00  0.00            
ATOM   1380  CB  LEU A  86      -9.515 -18.624  -2.215  1.00  0.00           C
ATOM   1381  HB1 LEU A  86      -8.976 -18.951  -1.439  1.00  0.00            
ATOM   1382  HB2 LEU A  86      -9.959 -19.400  -2.662  1.00  0.00            
ATOM   1383  CG  LEU A  86      -8.540 -17.989  -3.232  1.00  0.00           C
ATOM   1384  HG  LEU A  86      -8.014 -17.310  -2.721  1.00  0.00            
ATOM   1385  CD1 LEU A  86      -7.662 -19.092  -3.832  1.00  0.00           C
ATOM   1386 HD11 LEU A  86      -7.027 -18.691  -4.492  1.00  0.00            
ATOM   1387 HD12 LEU A  86      -7.145 -19.540  -3.103  1.00  0.00            
ATOM   1388 HD13 LEU A  86      -8.241 -19.765  -4.293  1.00  0.00            
ATOM   1389  CD2 LEU A  86      -9.204 -17.233  -4.388  1.00  0.00           C
ATOM   1390 HD21 LEU A  86      -8.499 -16.859  -4.991  1.00  0.00            
ATOM   1391 HD22 LEU A  86      -9.786 -17.860  -4.905  1.00  0.00            
ATOM   1392 HD23 LEU A  86      -9.760 -16.487  -4.022  1.00  0.00            
ATOM   1393  C   LEU A  86     -11.595 -18.544  -0.819  1.00  0.00           C
ATOM   1394  O   LEU A  86     -12.418 -19.284  -1.348  1.00  0.00           O
ATOM   1395  N   VAL A  87     -11.588 -18.406   0.518  1.00  0.00           N
ATOM   1396  HN  VAL A  87     -10.885 -17.832   0.938  1.00  0.00            
ATOM   1397  CA  VAL A  87     -12.563 -19.058   1.379  1.00  0.00           C
ATOM   1398  HA  VAL A  87     -13.250 -19.401   0.738  1.00  0.00            
ATOM   1399  CB  VAL A  87     -12.079 -20.280   2.162  1.00  0.00           C
ATOM   1400  HB  VAL A  87     -12.783 -20.583   2.804  1.00  0.00            
ATOM   1401  CG1 VAL A  87     -11.832 -21.417   1.153  1.00  0.00           C
ATOM   1402 HG11 VAL A  87     -11.514 -22.231   1.639  1.00  0.00            
ATOM   1403 HG12 VAL A  87     -12.684 -21.627   0.673  1.00  0.00            
ATOM   1404 HG13 VAL A  87     -11.138 -21.131   0.492  1.00  0.00            
ATOM   1405  CG2 VAL A  87     -10.874 -19.948   3.072  1.00  0.00           C
ATOM   1406 HG21 VAL A  87     -10.591 -20.771   3.564  1.00  0.00            
ATOM   1407 HG22 VAL A  87     -10.115 -19.616   2.512  1.00  0.00            
ATOM   1408 HG23 VAL A  87     -11.137 -19.241   3.729  1.00  0.00            
ATOM   1409  C   VAL A  87     -13.094 -18.025   2.324  1.00  0.00           C
ATOM   1410  O   VAL A  87     -12.450 -17.000   2.553  1.00  0.00           O
ATOM   1411  N   TRP A  88     -14.307 -18.269   2.872  1.00  0.00           N
ATOM   1412  HN  TRP A  88     -14.794 -19.096   2.590  1.00  0.00            
ATOM   1413  CA  TRP A  88     -14.938 -17.406   3.839  1.00  0.00           C
ATOM   1414  HA  TRP A  88     -14.951 -16.496   3.426  1.00  0.00            
ATOM   1415  CB  TRP A  88     -16.385 -17.879   4.132  1.00  0.00           C
ATOM   1416  HB1 TRP A  88     -16.874 -17.963   3.264  1.00  0.00            
ATOM   1417  HB2 TRP A  88     -16.343 -18.772   4.580  1.00  0.00            
ATOM   1418  CG  TRP A  88     -17.190 -16.950   5.028  1.00  0.00           C
ATOM   1419  CD1 TRP A  88     -17.960 -15.886   4.661  1.00  0.00           C
ATOM   1420  HD1 TRP A  88     -18.113 -15.590   3.718  1.00  0.00            
ATOM   1421  NE1 TRP A  88     -18.497 -15.278   5.772  1.00  0.00           N
ATOM   1422  HE1 TRP A  88     -19.115 -14.492   5.766  1.00  0.00            
ATOM   1423  CE2 TRP A  88     -18.043 -15.931   6.890  1.00  0.00           C
ATOM   1424  CD2 TRP A  88     -17.229 -17.001   6.464  1.00  0.00           C
ATOM   1425  CE3 TRP A  88     -16.631 -17.855   7.380  1.00  0.00           C
ATOM   1426  HE3 TRP A  88     -16.049 -18.610   7.077  1.00  0.00            
ATOM   1427  CZ3 TRP A  88     -16.866 -17.629   8.739  1.00  0.00           C
ATOM   1428  HZ3 TRP A  88     -16.453 -18.237   9.417  1.00  0.00            
ATOM   1429  CZ2 TRP A  88     -18.264 -15.701   8.240  1.00  0.00           C
ATOM   1430  HZ2 TRP A  88     -18.833 -14.937   8.544  1.00  0.00            
ATOM   1431  CH2 TRP A  88     -17.669 -16.566   9.166  1.00  0.00           C
ATOM   1432  HH2 TRP A  88     -17.820 -16.422  10.144  1.00  0.00            
ATOM   1433  C   TRP A  88     -14.103 -17.374   5.105  1.00  0.00           C
ATOM   1434  O   TRP A  88     -13.560 -18.386   5.535  1.00  0.00           O
ATOM   1435  N   ARG A  89     -13.961 -16.191   5.714  1.00  0.00           N
ATOM   1436  HN  ARG A  89     -14.360 -15.378   5.289  1.00  0.00            
ATOM   1437  CA  ARG A  89     -13.255 -16.049   6.958  1.00  0.00           C
ATOM   1438  HA  ARG A  89     -13.187 -16.964   7.357  1.00  0.00            
ATOM   1439  CB  ARG A  89     -11.837 -15.466   6.766  1.00  0.00           C
ATOM   1440  HB1 ARG A  89     -11.904 -14.621   6.236  1.00  0.00            
ATOM   1441  HB2 ARG A  89     -11.446 -15.265   7.664  1.00  0.00            
ATOM   1442  CG  ARG A  89     -10.899 -16.435   6.028  1.00  0.00           C
ATOM   1443  HG1 ARG A  89     -10.895 -17.308   6.515  1.00  0.00            
ATOM   1444  HG2 ARG A  89     -11.247 -16.572   5.101  1.00  0.00            
ATOM   1445  CD  ARG A  89      -9.461 -15.938   5.929  1.00  0.00           C
ATOM   1446  HD1 ARG A  89      -9.095 -15.730   6.836  1.00  0.00            
ATOM   1447  HD2 ARG A  89      -8.880 -16.619   5.483  1.00  0.00            
ATOM   1448  NE  ARG A  89      -9.519 -14.693   5.101  1.00  0.00           N
ATOM   1449  HE  ARG A  89      -9.536 -13.810   5.571  1.00  0.00            
ATOM   1450  CZ  ARG A  89      -9.549 -14.702   3.760  1.00  0.00           C
ATOM   1451  NH1 ARG A  89      -9.499 -15.858   3.101  1.00  0.00           N
ATOM   1452 HH11 ARG A  89      -9.439 -16.719   3.606  1.00  0.00            
ATOM   1453 HH12 ARG A  89      -9.521 -15.865   2.101  1.00  0.00            
ATOM   1454  NH2 ARG A  89      -9.614 -13.535   3.124  1.00  0.00           N
ATOM   1455 HH21 ARG A  89      -9.639 -12.682   3.645  1.00  0.00            
ATOM   1456 HH22 ARG A  89      -9.638 -13.511   2.125  1.00  0.00            
ATOM   1457  C   ARG A  89     -14.072 -15.075   7.777  1.00  0.00           C
ATOM   1458  O   ARG A  89     -14.598 -14.126   7.196  1.00  0.00           O
ATOM   1459  N   PRO A  90     -14.238 -15.248   9.076  1.00  0.00           N
ATOM   1460  CD  PRO A  90     -13.660 -16.357   9.833  1.00  0.00           C
ATOM   1461  HD1 PRO A  90     -12.711 -16.504   9.554  1.00  0.00            
ATOM   1462  HD2 PRO A  90     -14.187 -17.192   9.674  1.00  0.00            
ATOM   1463  CA  PRO A  90     -14.835 -14.235   9.939  1.00  0.00           C
ATOM   1464  HA  PRO A  90     -15.716 -13.940   9.570  1.00  0.00            
ATOM   1465  CB  PRO A  90     -14.934 -14.954  11.296  1.00  0.00           C
ATOM   1466  HB1 PRO A  90     -14.855 -14.305  12.053  1.00  0.00            
ATOM   1467  HB2 PRO A  90     -15.795 -15.456  11.375  1.00  0.00            
ATOM   1468  CG  PRO A  90     -13.749 -15.914  11.282  1.00  0.00           C
ATOM   1469  HG1 PRO A  90     -12.909 -15.450  11.563  1.00  0.00            
ATOM   1470  HG2 PRO A  90     -13.915 -16.696  11.883  1.00  0.00            
ATOM   1471  C   PRO A  90     -14.007 -12.947  10.001  1.00  0.00           C
ATOM   1472  O   PRO A  90     -12.783 -12.984   9.889  1.00  0.00           O
ATOM   1473  N   ASP A  91     -14.681 -11.798  10.192  1.00  0.00           N
ATOM   1474  HN  ASP A  91     -15.656 -11.902  10.387  1.00  0.00            
ATOM   1475  CA  ASP A  91     -14.199 -10.433  10.156  1.00  0.00           C
ATOM   1476  HA  ASP A  91     -13.311 -10.481   9.698  1.00  0.00            
ATOM   1477  CB  ASP A  91     -15.207  -9.539   9.357  1.00  0.00           C
ATOM   1478  HB1 ASP A  91     -14.954  -8.581   9.488  1.00  0.00            
ATOM   1479  HB2 ASP A  91     -15.137  -9.772   8.387  1.00  0.00            
ATOM   1480  CG  ASP A  91     -16.674  -9.675   9.749  1.00  0.00           C
ATOM   1481  OD1 ASP A  91     -17.017 -10.586  10.544  1.00  0.00           O
ATOM   1482  OD2 ASP A  91     -17.478  -8.874   9.202  1.00  0.00           O
ATOM   1483  C   ASP A  91     -13.959  -9.895  11.564  1.00  0.00           C
ATOM   1484  O   ASP A  91     -14.071  -8.700  11.842  1.00  0.00           O
ATOM   1485  N   ILE A  92     -13.602 -10.789  12.509  1.00  0.00           N
ATOM   1486  HN  ILE A  92     -13.550 -11.753  12.249  1.00  0.00            
ATOM   1487  CA  ILE A  92     -13.288 -10.433  13.884  1.00  0.00           C
ATOM   1488  HA  ILE A  92     -14.099  -9.931  14.185  1.00  0.00            
ATOM   1489  CB  ILE A  92     -13.081 -11.650  14.785  1.00  0.00           C
ATOM   1490  HB  ILE A  92     -12.286 -12.141  14.428  1.00  0.00            
ATOM   1491  CG2 ILE A  92     -12.780 -11.212  16.239  1.00  0.00           C
ATOM   1492 HG21 ILE A  92     -12.648 -12.022  16.811  1.00  0.00            
ATOM   1493 HG22 ILE A  92     -11.950 -10.655  16.254  1.00  0.00            
ATOM   1494 HG23 ILE A  92     -13.548 -10.677  16.591  1.00  0.00            
ATOM   1495  CG1 ILE A  92     -14.283 -12.621  14.730  1.00  0.00           C
ATOM   1496 HG11 ILE A  92     -15.031 -12.234  15.269  1.00  0.00            
ATOM   1497 HG12 ILE A  92     -14.573 -12.716  13.778  1.00  0.00            
ATOM   1498  CD  ILE A  92     -13.968 -14.018  15.278  1.00  0.00           C
ATOM   1499  HD1 ILE A  92     -14.784 -14.593  15.214  1.00  0.00            
ATOM   1500  HD2 ILE A  92     -13.229 -14.427  14.743  1.00  0.00            
ATOM   1501  HD3 ILE A  92     -13.686 -13.945  16.235  1.00  0.00            
ATOM   1502  C   ILE A  92     -12.043  -9.564  13.935  1.00  0.00           C
ATOM   1503  O   ILE A  92     -10.971  -9.954  13.477  1.00  0.00           O
ATOM   1504  N   VAL A  93     -12.161  -8.360  14.519  1.00  0.00           N
ATOM   1505  HN  VAL A  93     -13.033  -8.115  14.942  1.00  0.00            
ATOM   1506  CA  VAL A  93     -11.078  -7.405  14.560  1.00  0.00           C
ATOM   1507  HA  VAL A  93     -10.204  -7.891  14.566  1.00  0.00            
ATOM   1508  CB  VAL A  93     -11.047  -6.549  13.284  1.00  0.00           C
ATOM   1509  HB  VAL A  93     -11.113  -7.158  12.493  1.00  0.00            
ATOM   1510  CG1 VAL A  93     -12.297  -5.650  13.168  1.00  0.00           C
ATOM   1511 HG11 VAL A  93     -12.242  -5.109  12.328  1.00  0.00            
ATOM   1512 HG12 VAL A  93     -13.117  -6.221  13.144  1.00  0.00            
ATOM   1513 HG13 VAL A  93     -12.341  -5.037  13.957  1.00  0.00            
ATOM   1514  CG2 VAL A  93      -9.685  -5.840  13.101  1.00  0.00           C
ATOM   1515 HG21 VAL A  93      -9.703  -5.294  12.263  1.00  0.00            
ATOM   1516 HG22 VAL A  93      -9.512  -5.243  13.884  1.00  0.00            
ATOM   1517 HG23 VAL A  93      -8.959  -6.524  13.037  1.00  0.00            
ATOM   1518  C   VAL A  93     -11.210  -6.647  15.869  1.00  0.00           C
ATOM   1519  O   VAL A  93     -12.254  -6.664  16.515  1.00  0.00           O
ATOM   1520  N   LEU A  94     -10.111  -6.028  16.330  1.00  0.00           N
ATOM   1521  HN  LEU A  94      -9.276  -6.097  15.784  1.00  0.00            
ATOM   1522  CA  LEU A  94     -10.049  -5.269  17.559  1.00  0.00           C
ATOM   1523  HA  LEU A  94     -10.429  -5.860  18.271  1.00  0.00            
ATOM   1524  CB  LEU A  94      -8.557  -4.860  17.745  1.00  0.00           C
ATOM   1525  HB1 LEU A  94      -8.006  -5.693  17.794  1.00  0.00            
ATOM   1526  HB2 LEU A  94      -8.277  -4.321  16.951  1.00  0.00            
ATOM   1527  CG  LEU A  94      -8.260  -4.028  19.003  1.00  0.00           C
ATOM   1528  HG  LEU A  94      -8.767  -3.168  18.941  1.00  0.00            
ATOM   1529  CD1 LEU A  94      -8.727  -4.774  20.252  1.00  0.00           C
ATOM   1530 HD11 LEU A  94      -8.529  -4.223  21.063  1.00  0.00            
ATOM   1531 HD12 LEU A  94      -9.712  -4.938  20.193  1.00  0.00            
ATOM   1532 HD13 LEU A  94      -8.246  -5.649  20.317  1.00  0.00            
ATOM   1533  CD2 LEU A  94      -6.773  -3.676  19.100  1.00  0.00           C
ATOM   1534 HD21 LEU A  94      -6.611  -3.136  19.926  1.00  0.00            
ATOM   1535 HD22 LEU A  94      -6.233  -4.517  19.140  1.00  0.00            
ATOM   1536 HD23 LEU A  94      -6.503  -3.145  18.297  1.00  0.00            
ATOM   1537  C   LEU A  94     -10.870  -3.972  17.460  1.00  0.00           C
ATOM   1538  O   LEU A  94     -10.572  -3.165  16.672  1.00  0.00           O
ATOM   1539  N   TYR A  95     -11.865  -3.711  18.331  1.00  0.00           N
ATOM   1540  HN  TYR A  95     -12.075  -4.371  19.052  1.00  0.00            
ATOM   1541  CA  TYR A  95     -12.644  -2.470  18.235  1.00  0.00           C
ATOM   1542  HA  TYR A  95     -12.859  -2.456  17.259  1.00  0.00            
ATOM   1543  CB  TYR A  95     -13.896  -2.521  19.141  1.00  0.00           C
ATOM   1544  HB1 TYR A  95     -13.648  -2.918  20.025  1.00  0.00            
ATOM   1545  HB2 TYR A  95     -14.243  -1.593  19.277  1.00  0.00            
ATOM   1546  CG  TYR A  95     -15.003  -3.349  18.555  1.00  0.00           C
ATOM   1547  CD1 TYR A  95     -15.264  -3.476  17.179  1.00  0.00           C
ATOM   1548  HD1 TYR A  95     -14.664  -3.025  16.518  1.00  0.00            
ATOM   1549  CE1 TYR A  95     -16.355  -4.227  16.723  1.00  0.00           C
ATOM   1550  HE1 TYR A  95     -16.530  -4.311  15.742  1.00  0.00            
ATOM   1551  CZ  TYR A  95     -17.195  -4.856  17.637  1.00  0.00           C
ATOM   1552  OH  TYR A  95     -18.339  -5.511  17.172  1.00  0.00           O
ATOM   1553  HH  TYR A  95     -18.833  -5.909  17.945  1.00  0.00            
ATOM   1554  CD2 TYR A  95     -15.871  -3.974  19.449  1.00  0.00           C
ATOM   1555  HD2 TYR A  95     -15.723  -3.864  20.432  1.00  0.00            
ATOM   1556  CE2 TYR A  95     -16.941  -4.750  19.003  1.00  0.00           C
ATOM   1557  HE2 TYR A  95     -17.523  -5.228  19.661  1.00  0.00            
ATOM   1558  C   TYR A  95     -11.888  -1.196  18.517  1.00  0.00           C
ATOM   1559  O   TYR A  95     -12.095  -0.190  17.842  1.00  0.00           O
ATOM   1560  N   ASN A  96     -10.986  -1.184  19.509  1.00  0.00           N
ATOM   1561  HN  ASN A  96     -10.811  -2.027  20.018  1.00  0.00            
ATOM   1562  CA  ASN A  96     -10.254   0.026  19.865  1.00  0.00           C
ATOM   1563  HA  ASN A  96     -10.987   0.695  19.987  1.00  0.00            
ATOM   1564  CB  ASN A  96      -9.425  -0.195  21.149  1.00  0.00           C
ATOM   1565  HB1 ASN A  96      -8.666  -0.817  20.955  1.00  0.00            
ATOM   1566  HB2 ASN A  96      -9.064   0.681  21.470  1.00  0.00            
ATOM   1567  CG  ASN A  96     -10.297  -0.802  22.241  1.00  0.00           C
ATOM   1568  OD1 ASN A  96     -11.519  -0.698  22.291  1.00  0.00           O
ATOM   1569  ND2 ASN A  96      -9.638  -1.540  23.162  1.00  0.00           N
ATOM   1570 HD21 ASN A  96      -8.647  -1.655  23.095  1.00  0.00            
ATOM   1571 HD22 ASN A  96     -10.142  -1.971  23.911  1.00  0.00            
ATOM   1572  C   ASN A  96      -9.308   0.504  18.763  1.00  0.00           C
ATOM   1573  O   ASN A  96      -9.457   1.596  18.234  1.00  0.00           O
ATOM   1574  N   LYS A  97      -8.363  -0.373  18.354  1.00  0.00           N
ATOM   1575  HN  LYS A  97      -8.236  -1.182  18.928  1.00  0.00            
ATOM   1576  CA  LYS A  97      -7.507  -0.282  17.178  1.00  0.00           C
ATOM   1577  HA  LYS A  97      -6.696  -0.731  17.553  1.00  0.00            
ATOM   1578  CB  LYS A  97      -8.139  -1.026  15.972  1.00  0.00           C
ATOM   1579  HB1 LYS A  97      -7.496  -0.991  15.207  1.00  0.00            
ATOM   1580  HB2 LYS A  97      -8.294  -1.979  16.234  1.00  0.00            
ATOM   1581  CG  LYS A  97      -9.484  -0.430  15.501  1.00  0.00           C
ATOM   1582  HG1 LYS A  97     -10.200  -0.739  16.127  1.00  0.00            
ATOM   1583  HG2 LYS A  97      -9.415   0.567  15.540  1.00  0.00            
ATOM   1584  CD  LYS A  97      -9.901  -0.820  14.076  1.00  0.00           C
ATOM   1585  HD1 LYS A  97     -10.649  -0.220  13.793  1.00  0.00            
ATOM   1586  HD2 LYS A  97      -9.117  -0.683  13.471  1.00  0.00            
ATOM   1587  CE  LYS A  97     -10.370  -2.269  13.926  1.00  0.00           C
ATOM   1588  HE1 LYS A  97      -9.668  -2.877  14.296  1.00  0.00            
ATOM   1589  HE2 LYS A  97     -11.220  -2.390  14.439  1.00  0.00            
ATOM   1590  NZ  LYS A  97     -10.632  -2.696  12.537  1.00  0.00           N
ATOM   1591  HZ1 LYS A  97     -10.932  -3.650  12.532  1.00  0.00            
ATOM   1592  HZ2 LYS A  97     -11.347  -2.120  12.140  1.00  0.00            
ATOM   1593  HZ3 LYS A  97      -9.795  -2.607  11.997  1.00  0.00            
ATOM   1594  C   LYS A  97      -6.993   1.092  16.758  1.00  0.00           C
ATOM   1595  O   LYS A  97      -7.177   1.523  15.625  1.00  0.00           O
ATOM   1596  N   ALA A  98      -6.283   1.805  17.654  1.00  0.00           N
ATOM   1597  HN  ALA A  98      -6.087   1.378  18.537  1.00  0.00            
ATOM   1598  CA  ALA A  98      -5.784   3.142  17.432  1.00  0.00           C
ATOM   1599  HA  ALA A  98      -6.491   3.619  16.910  1.00  0.00            
ATOM   1600  CB  ALA A  98      -5.548   3.818  18.787  1.00  0.00           C
ATOM   1601  HB1 ALA A  98      -5.202   4.745  18.641  1.00  0.00            
ATOM   1602  HB2 ALA A  98      -6.409   3.859  19.293  1.00  0.00            
ATOM   1603  HB3 ALA A  98      -4.879   3.291  19.310  1.00  0.00            
ATOM   1604  C   ALA A  98      -4.524   3.131  16.590  1.00  0.00           C
ATOM   1605  O   ALA A  98      -3.438   3.563  16.987  1.00  0.00           O
ATOM   1606  N   ASP A  99      -4.713   2.626  15.375  1.00  0.00           N
ATOM   1607  HN  ASP A  99      -5.657   2.416  15.122  1.00  0.00            
ATOM   1608  CA  ASP A  99      -3.731   2.356  14.409  1.00  0.00           C
ATOM   1609  HA  ASP A  99      -2.847   2.708  14.717  1.00  0.00            
ATOM   1610  CB  ASP A  99      -3.674   0.841  14.261  1.00  0.00           C
ATOM   1611  HB1 ASP A  99      -4.074   0.391  15.059  1.00  0.00            
ATOM   1612  HB2 ASP A  99      -4.156   0.547  13.436  1.00  0.00            
ATOM   1613  CG  ASP A  99      -2.193   0.526  14.156  1.00  0.00           C
ATOM   1614  OD1 ASP A  99      -1.480   1.224  13.377  1.00  0.00           O
ATOM   1615  OD2 ASP A  99      -1.793  -0.331  14.974  1.00  0.00           O
ATOM   1616  C   ASP A  99      -4.112   3.080  13.135  1.00  0.00           C
ATOM   1617  O   ASP A  99      -5.255   3.481  12.949  1.00  0.00           O
ATOM   1618  N   ASP A 100      -3.113   3.333  12.278  1.00  0.00           N
ATOM   1619  HN  ASP A 100      -2.214   2.960  12.508  1.00  0.00            
ATOM   1620  CA  ASP A 100      -3.211   4.095  11.051  1.00  0.00           C
ATOM   1621  HA  ASP A 100      -3.735   4.935  11.193  1.00  0.00            
ATOM   1622  CB  ASP A 100      -1.753   4.472  10.634  1.00  0.00           C
ATOM   1623  HB1 ASP A 100      -1.219   3.630  10.557  1.00  0.00            
ATOM   1624  HB2 ASP A 100      -1.787   4.928   9.745  1.00  0.00            
ATOM   1625  CG  ASP A 100      -1.020   5.408  11.616  1.00  0.00           C
ATOM   1626  OD1 ASP A 100      -1.623   5.976  12.574  1.00  0.00           O
ATOM   1627  OD2 ASP A 100       0.223   5.548  11.453  1.00  0.00           O
ATOM   1628  C   ASP A 100      -4.006   3.260  10.034  1.00  0.00           C
ATOM   1629  O   ASP A 100      -5.048   3.666   9.525  1.00  0.00           O
ATOM   1630  N   GLU A 101      -3.633   1.972   9.852  1.00  0.00           N
ATOM   1631  HN  GLU A 101      -2.863   1.602  10.371  1.00  0.00            
ATOM   1632  CA  GLU A 101      -4.339   1.123   8.911  1.00  0.00           C
ATOM   1633  HA  GLU A 101      -4.730   1.790   8.276  1.00  0.00            
ATOM   1634  CB  GLU A 101      -3.381   0.139   8.229  1.00  0.00           C
ATOM   1635  HB1 GLU A 101      -2.873  -0.352   8.937  1.00  0.00            
ATOM   1636  HB2 GLU A 101      -3.921  -0.511   7.694  1.00  0.00            
ATOM   1637  CG  GLU A 101      -2.376   0.836   7.293  1.00  0.00           C
ATOM   1638  HG1 GLU A 101      -2.873   1.417   6.649  1.00  0.00            
ATOM   1639  HG2 GLU A 101      -1.753   1.398   7.837  1.00  0.00            
ATOM   1640  CD  GLU A 101      -1.560  -0.193   6.508  1.00  0.00           C
ATOM   1641  OE1 GLU A 101      -1.911  -1.405   6.562  1.00  0.00           O
ATOM   1642  OE2 GLU A 101      -0.625   0.243   5.792  1.00  0.00           O
ATOM   1643  C   GLU A 101      -5.453   0.321   9.544  1.00  0.00           C
ATOM   1644  O   GLU A 101      -6.201  -0.382   8.865  1.00  0.00           O
ATOM   1645  N   SER A 102      -5.599   0.399  10.882  1.00  0.00           N
ATOM   1646  HN  SER A 102      -4.855   0.827  11.395  1.00  0.00            
ATOM   1647  CA  SER A 102      -6.747  -0.085  11.655  1.00  0.00           C
ATOM   1648  HA  SER A 102      -6.466   0.231  12.561  1.00  0.00            
ATOM   1649  CB  SER A 102      -8.091   0.481  11.160  1.00  0.00           C
ATOM   1650  HB1 SER A 102      -8.186   0.355  10.172  1.00  0.00            
ATOM   1651  HB2 SER A 102      -8.856   0.037  11.627  1.00  0.00            
ATOM   1652  OG  SER A 102      -8.186   1.875  11.421  1.00  0.00           O
ATOM   1653  HG1 SER A 102      -9.066   2.217  11.091  1.00  0.00            
ATOM   1654  C   SER A 102      -6.941  -1.574  11.664  1.00  0.00           C
ATOM   1655  O   SER A 102      -7.843  -2.135  12.280  1.00  0.00           O
ATOM   1656  N   SER A 103      -6.104  -2.285  10.944  1.00  0.00           N
ATOM   1657  HN  SER A 103      -5.377  -1.814  10.444  1.00  0.00            
ATOM   1658  CA  SER A 103      -6.196  -3.702  10.850  1.00  0.00           C
ATOM   1659  HA  SER A 103      -7.030  -3.970  11.332  1.00  0.00            
ATOM   1660  CB  SER A 103      -6.369  -4.216   9.405  1.00  0.00           C
ATOM   1661  HB1 SER A 103      -5.668  -3.831   8.804  1.00  0.00            
ATOM   1662  HB2 SER A 103      -6.322  -5.214   9.375  1.00  0.00            
ATOM   1663  OG  SER A 103      -7.643  -3.827   8.889  1.00  0.00           O
ATOM   1664  HG1 SER A 103      -7.741  -4.166   7.953  1.00  0.00            
ATOM   1665  C   SER A 103      -5.000  -4.246  11.556  1.00  0.00           C
ATOM   1666  O   SER A 103      -5.152  -4.870  12.584  1.00  0.00           O
ATOM   1667  N   GLU A 104      -3.777  -4.015  11.026  1.00  0.00           N
ATOM   1668  HN  GLU A 104      -3.667  -3.260  10.380  1.00  0.00            
ATOM   1669  CA  GLU A 104      -2.618  -4.822  11.360  1.00  0.00           C
ATOM   1670  HA  GLU A 104      -2.074  -4.793  10.521  1.00  0.00            
ATOM   1671  CB  GLU A 104      -1.885  -4.153  12.548  1.00  0.00           C
ATOM   1672  HB1 GLU A 104      -2.495  -4.185  13.340  1.00  0.00            
ATOM   1673  HB2 GLU A 104      -1.062  -4.688  12.739  1.00  0.00            
ATOM   1674  CG  GLU A 104      -1.456  -2.673  12.332  1.00  0.00           C
ATOM   1675  HG1 GLU A 104      -2.260  -2.129  12.092  1.00  0.00            
ATOM   1676  HG2 GLU A 104      -1.054  -2.320  13.177  1.00  0.00            
ATOM   1677  CD  GLU A 104      -0.430  -2.523  11.218  1.00  0.00           C
ATOM   1678  OE1 GLU A 104       0.353  -3.485  11.010  1.00  0.00           O
ATOM   1679  OE2 GLU A 104      -0.506  -1.481  10.521  1.00  0.00           O
ATOM   1680  C   GLU A 104      -2.883  -6.335  11.572  1.00  0.00           C
ATOM   1681  O   GLU A 104      -2.962  -6.743  12.725  1.00  0.00           O
ATOM   1682  N   PRO A 105      -3.081  -7.232  10.570  1.00  0.00           N
ATOM   1683  CD  PRO A 105      -3.941  -6.904   9.434  1.00  0.00           C
ATOM   1684  HD1 PRO A 105      -3.396  -6.913   8.596  1.00  0.00            
ATOM   1685  HD2 PRO A 105      -4.330  -5.993   9.569  1.00  0.00            
ATOM   1686  CA  PRO A 105      -3.285  -8.632  10.909  1.00  0.00           C
ATOM   1687  HA  PRO A 105      -3.037  -8.763  11.869  1.00  0.00            
ATOM   1688  CB  PRO A 105      -4.741  -8.902  10.569  1.00  0.00           C
ATOM   1689  HB1 PRO A 105      -4.869  -9.859  10.310  1.00  0.00            
ATOM   1690  HB2 PRO A 105      -5.329  -8.687  11.349  1.00  0.00            
ATOM   1691  CG  PRO A 105      -5.044  -7.977   9.391  1.00  0.00           C
ATOM   1692  HG1 PRO A 105      -5.010  -8.485   8.530  1.00  0.00            
ATOM   1693  HG2 PRO A 105      -5.947  -7.561   9.497  1.00  0.00            
ATOM   1694  C   PRO A 105      -2.410  -9.563  10.131  1.00  0.00           C
ATOM   1695  O   PRO A 105      -2.224 -10.678  10.591  1.00  0.00           O
ATOM   1696  N   VAL A 106      -1.910  -9.172   8.950  1.00  0.00           N
ATOM   1697  HN  VAL A 106      -2.111  -8.243   8.639  1.00  0.00            
ATOM   1698  CA  VAL A 106      -1.096 -10.014   8.097  1.00  0.00           C
ATOM   1699  HA  VAL A 106      -1.058  -9.484   7.250  1.00  0.00            
ATOM   1700  CB  VAL A 106       0.329 -10.162   8.608  1.00  0.00           C
ATOM   1701  HB  VAL A 106       0.327 -10.783   9.392  1.00  0.00            
ATOM   1702  CG1 VAL A 106       1.222 -10.761   7.502  1.00  0.00           C
ATOM   1703 HG11 VAL A 106       2.157 -10.856   7.843  1.00  0.00            
ATOM   1704 HG12 VAL A 106       0.870 -11.660   7.240  1.00  0.00            
ATOM   1705 HG13 VAL A 106       1.218 -10.156   6.706  1.00  0.00            
ATOM   1706  CG2 VAL A 106       0.864  -8.785   9.055  1.00  0.00           C
ATOM   1707 HG21 VAL A 106       1.801  -8.884   9.391  1.00  0.00            
ATOM   1708 HG22 VAL A 106       0.853  -8.155   8.278  1.00  0.00            
ATOM   1709 HG23 VAL A 106       0.285  -8.423   9.786  1.00  0.00            
ATOM   1710  C   VAL A 106      -1.753 -11.358   7.772  1.00  0.00           C
ATOM   1711  O   VAL A 106      -1.316 -12.413   8.216  1.00  0.00           O
ATOM   1712  N   ASN A 107      -2.884 -11.340   7.022  1.00  0.00           N
ATOM   1713  HN  ASN A 107      -3.208 -10.459   6.679  1.00  0.00            
ATOM   1714  CA  ASN A 107      -3.652 -12.532   6.689  1.00  0.00           C
ATOM   1715  HA  ASN A 107      -3.965 -12.886   7.570  1.00  0.00            
ATOM   1716  CB  ASN A 107      -4.837 -12.121   5.767  1.00  0.00           C
ATOM   1717  HB1 ASN A 107      -5.278 -11.307   6.145  1.00  0.00            
ATOM   1718  HB2 ASN A 107      -4.484 -11.915   4.854  1.00  0.00            
ATOM   1719  CG  ASN A 107      -5.893 -13.210   5.631  1.00  0.00           C
ATOM   1720  OD1 ASN A 107      -5.618 -14.400   5.552  1.00  0.00           O
ATOM   1721  ND2 ASN A 107      -7.189 -12.824   5.581  1.00  0.00           N
ATOM   1722 HD21 ASN A 107      -7.424 -11.853   5.633  1.00  0.00            
ATOM   1723 HD22 ASN A 107      -7.912 -13.509   5.492  1.00  0.00            
ATOM   1724  C   ASN A 107      -2.802 -13.645   6.060  1.00  0.00           C
ATOM   1725  O   ASN A 107      -2.269 -13.498   4.961  1.00  0.00           O
ATOM   1726  N   THR A 108      -2.657 -14.766   6.792  1.00  0.00           N
ATOM   1727  HN  THR A 108      -3.123 -14.798   7.676  1.00  0.00            
ATOM   1728  CA  THR A 108      -1.884 -15.929   6.408  1.00  0.00           C
ATOM   1729  HA  THR A 108      -1.212 -15.574   5.758  1.00  0.00            
ATOM   1730  CB  THR A 108      -1.154 -16.564   7.593  1.00  0.00           C
ATOM   1731  HB  THR A 108      -0.669 -17.377   7.271  1.00  0.00            
ATOM   1732  OG1 THR A 108      -2.060 -17.003   8.593  1.00  0.00           O
ATOM   1733  HG1 THR A 108      -1.549 -17.411   9.350  1.00  0.00            
ATOM   1734  CG2 THR A 108      -0.254 -15.525   8.267  1.00  0.00           C
ATOM   1735 HG21 THR A 108       0.220 -15.946   9.040  1.00  0.00            
ATOM   1736 HG22 THR A 108       0.418 -15.188   7.607  1.00  0.00            
ATOM   1737 HG23 THR A 108      -0.812 -14.762   8.593  1.00  0.00            
ATOM   1738  C   THR A 108      -2.790 -16.958   5.757  1.00  0.00           C
ATOM   1739  O   THR A 108      -3.979 -16.747   5.547  1.00  0.00           O
ATOM   1740  N   ASN A 109      -2.244 -18.130   5.384  1.00  0.00           N
ATOM   1741  HN  ASN A 109      -1.254 -18.247   5.463  1.00  0.00            
ATOM   1742  CA  ASN A 109      -3.039 -19.230   4.872  1.00  0.00           C
ATOM   1743  HA  ASN A 109      -3.556 -18.758   4.158  1.00  0.00            
ATOM   1744  CB  ASN A 109      -2.178 -20.390   4.334  1.00  0.00           C
ATOM   1745  HB1 ASN A 109      -1.618 -20.762   5.074  1.00  0.00            
ATOM   1746  HB2 ASN A 109      -2.773 -21.108   3.973  1.00  0.00            
ATOM   1747  CG  ASN A 109      -1.265 -19.902   3.223  1.00  0.00           C
ATOM   1748  OD1 ASN A 109      -1.547 -18.934   2.519  1.00  0.00           O
ATOM   1749  ND2 ASN A 109      -0.114 -20.595   3.039  1.00  0.00           N
ATOM   1750 HD21 ASN A 109       0.094 -21.381   3.620  1.00  0.00            
ATOM   1751 HD22 ASN A 109       0.526 -20.320   2.322  1.00  0.00            
ATOM   1752  C   ASN A 109      -3.959 -19.842   5.915  1.00  0.00           C
ATOM   1753  O   ASN A 109      -3.668 -19.873   7.100  1.00  0.00           O
ATOM   1754  N   VAL A 110      -5.084 -20.409   5.456  1.00  0.00           N
ATOM   1755  HN  VAL A 110      -5.253 -20.410   4.470  1.00  0.00            
ATOM   1756  CA  VAL A 110      -6.061 -21.017   6.326  1.00  0.00           C
ATOM   1757  HA  VAL A 110      -5.869 -20.704   7.256  1.00  0.00            
ATOM   1758  CB  VAL A 110      -7.454 -20.591   5.917  1.00  0.00           C
ATOM   1759  HB  VAL A 110      -7.626 -20.928   4.991  1.00  0.00            
ATOM   1760  CG1 VAL A 110      -8.477 -21.180   6.884  1.00  0.00           C
ATOM   1761 HG11 VAL A 110      -9.396 -20.896   6.610  1.00  0.00            
ATOM   1762 HG12 VAL A 110      -8.417 -22.178   6.866  1.00  0.00            
ATOM   1763 HG13 VAL A 110      -8.288 -20.852   7.810  1.00  0.00            
ATOM   1764  CG2 VAL A 110      -7.562 -19.062   5.951  1.00  0.00           C
ATOM   1765 HG21 VAL A 110      -8.484 -18.787   5.680  1.00  0.00            
ATOM   1766 HG22 VAL A 110      -7.375 -18.735   6.877  1.00  0.00            
ATOM   1767 HG23 VAL A 110      -6.897 -18.667   5.318  1.00  0.00            
ATOM   1768  C   VAL A 110      -5.932 -22.518   6.216  1.00  0.00           C
ATOM   1769  O   VAL A 110      -5.968 -23.067   5.119  1.00  0.00           O
ATOM   1770  N   VAL A 111      -5.754 -23.220   7.355  1.00  0.00           N
ATOM   1771  HN  VAL A 111      -5.741 -22.720   8.221  1.00  0.00            
ATOM   1772  CA  VAL A 111      -5.580 -24.659   7.393  1.00  0.00           C
ATOM   1773  HA  VAL A 111      -5.164 -24.906   6.518  1.00  0.00            
ATOM   1774  CB  VAL A 111      -4.651 -25.129   8.512  1.00  0.00           C
ATOM   1775  HB  VAL A 111      -5.036 -24.799   9.374  1.00  0.00            
ATOM   1776  CG1 VAL A 111      -4.551 -26.671   8.619  1.00  0.00           C
ATOM   1777 HG11 VAL A 111      -3.932 -26.914   9.366  1.00  0.00            
ATOM   1778 HG12 VAL A 111      -5.458 -27.052   8.801  1.00  0.00            
ATOM   1779 HG13 VAL A 111      -4.199 -27.043   7.760  1.00  0.00            
ATOM   1780  CG2 VAL A 111      -3.259 -24.539   8.263  1.00  0.00           C
ATOM   1781 HG21 VAL A 111      -2.637 -24.837   8.987  1.00  0.00            
ATOM   1782 HG22 VAL A 111      -2.916 -24.855   7.378  1.00  0.00            
ATOM   1783 HG23 VAL A 111      -3.316 -23.541   8.261  1.00  0.00            
ATOM   1784  C   VAL A 111      -6.935 -25.271   7.575  1.00  0.00           C
ATOM   1785  O   VAL A 111      -7.762 -24.824   8.362  1.00  0.00           O
ATOM   1786  N   LEU A 112      -7.204 -26.321   6.803  1.00  0.00           N
ATOM   1787  HN  LEU A 112      -6.525 -26.613   6.130  1.00  0.00            
ATOM   1788  CA  LEU A 112      -8.428 -27.043   6.904  1.00  0.00           C
ATOM   1789  HA  LEU A 112      -8.907 -26.750   7.731  1.00  0.00            
ATOM   1790  CB  LEU A 112      -9.205 -26.727   5.633  1.00  0.00           C
ATOM   1791  HB1 LEU A 112      -9.576 -25.802   5.710  1.00  0.00            
ATOM   1792  HB2 LEU A 112      -8.576 -26.770   4.857  1.00  0.00            
ATOM   1793  CG  LEU A 112     -10.352 -27.677   5.366  1.00  0.00           C
ATOM   1794  HG  LEU A 112      -9.921 -28.574   5.467  1.00  0.00            
ATOM   1795  CD1 LEU A 112     -11.526 -27.562   6.313  1.00  0.00           C
ATOM   1796 HD11 LEU A 112     -12.228 -28.227   6.056  1.00  0.00            
ATOM   1797 HD12 LEU A 112     -11.220 -27.745   7.247  1.00  0.00            
ATOM   1798 HD13 LEU A 112     -11.907 -26.639   6.262  1.00  0.00            
ATOM   1799  CD2 LEU A 112     -10.942 -27.458   4.008  1.00  0.00           C
ATOM   1800 HD21 LEU A 112     -11.695 -28.100   3.864  1.00  0.00            
ATOM   1801 HD22 LEU A 112     -11.285 -26.521   3.941  1.00  0.00            
ATOM   1802 HD23 LEU A 112     -10.240 -27.606   3.312  1.00  0.00            
ATOM   1803  C   LEU A 112      -8.139 -28.530   7.006  1.00  0.00           C
ATOM   1804  O   LEU A 112      -7.275 -29.067   6.307  1.00  0.00           O
ATOM   1805  N   ARG A 113      -8.881 -29.225   7.890  1.00  0.00           N
ATOM   1806  HN  ARG A 113      -9.453 -28.705   8.525  1.00  0.00            
ATOM   1807  CA  ARG A 113      -8.911 -30.669   7.988  1.00  0.00           C
ATOM   1808  HA  ARG A 113      -7.985 -30.926   7.711  1.00  0.00            
ATOM   1809  CB  ARG A 113      -9.263 -31.101   9.420  1.00  0.00           C
ATOM   1810  HB1 ARG A 113     -10.166 -30.734   9.644  1.00  0.00            
ATOM   1811  HB2 ARG A 113      -9.293 -32.100   9.446  1.00  0.00            
ATOM   1812  CG  ARG A 113      -8.276 -30.626  10.493  1.00  0.00           C
ATOM   1813  HG1 ARG A 113      -7.355 -30.938  10.261  1.00  0.00            
ATOM   1814  HG2 ARG A 113      -8.288 -29.627  10.539  1.00  0.00            
ATOM   1815  CD  ARG A 113      -8.673 -31.197  11.850  1.00  0.00           C
ATOM   1816  HD1 ARG A 113      -9.603 -30.917  12.088  1.00  0.00            
ATOM   1817  HD2 ARG A 113      -8.619 -32.195  11.837  1.00  0.00            
ATOM   1818  NE  ARG A 113      -7.706 -30.650  12.857  1.00  0.00           N
ATOM   1819  HE  ARG A 113      -6.960 -30.068  12.532  1.00  0.00            
ATOM   1820  CZ  ARG A 113      -7.790 -30.901  14.170  1.00  0.00           C
ATOM   1821  NH1 ARG A 113      -8.765 -31.661  14.658  1.00  0.00           N
ATOM   1822 HH11 ARG A 113      -9.448 -32.054  14.043  1.00  0.00            
ATOM   1823 HH12 ARG A 113      -8.815 -31.840  15.641  1.00  0.00            
ATOM   1824  NH2 ARG A 113      -6.902 -30.372  15.011  1.00  0.00           N
ATOM   1825 HH21 ARG A 113      -6.171 -29.786  14.662  1.00  0.00            
ATOM   1826 HH22 ARG A 113      -6.967 -30.561  15.991  1.00  0.00            
ATOM   1827  C   ARG A 113      -9.941 -31.306   7.059  1.00  0.00           C
ATOM   1828  O   ARG A 113     -10.795 -30.660   6.476  1.00  0.00           O
ATOM   1829  N   TYR A 114      -9.899 -32.645   6.929  1.00  0.00           N
ATOM   1830  HN  TYR A 114      -9.246 -33.152   7.491  1.00  0.00            
ATOM   1831  CA  TYR A 114     -10.744 -33.396   6.023  1.00  0.00           C
ATOM   1832  HA  TYR A 114     -10.704 -32.857   5.182  1.00  0.00            
ATOM   1833  CB  TYR A 114     -10.146 -34.823   5.855  1.00  0.00           C
ATOM   1834  HB1 TYR A 114     -10.815 -35.416   5.408  1.00  0.00            
ATOM   1835  HB2 TYR A 114      -9.318 -34.775   5.297  1.00  0.00            
ATOM   1836  CG  TYR A 114      -9.784 -35.440   7.179  1.00  0.00           C
ATOM   1837  CD1 TYR A 114      -8.447 -35.472   7.606  1.00  0.00           C
ATOM   1838  HD1 TYR A 114      -7.740 -35.050   7.038  1.00  0.00            
ATOM   1839  CE1 TYR A 114      -8.087 -36.083   8.811  1.00  0.00           C
ATOM   1840  HE1 TYR A 114      -7.132 -36.082   9.109  1.00  0.00            
ATOM   1841  CZ  TYR A 114      -9.065 -36.693   9.595  1.00  0.00           C
ATOM   1842  OH  TYR A 114      -8.689 -37.484  10.697  1.00  0.00           O
ATOM   1843  HH  TYR A 114      -9.508 -37.842  11.145  1.00  0.00            
ATOM   1844  CD2 TYR A 114     -10.759 -36.012   8.004  1.00  0.00           C
ATOM   1845  HD2 TYR A 114     -11.720 -35.978   7.729  1.00  0.00            
ATOM   1846  CE2 TYR A 114     -10.406 -36.631   9.209  1.00  0.00           C
ATOM   1847  HE2 TYR A 114     -11.114 -37.029   9.793  1.00  0.00            
ATOM   1848  C   TYR A 114     -12.239 -33.424   6.384  1.00  0.00           C
ATOM   1849  O   TYR A 114     -13.084 -33.703   5.538  1.00  0.00           O
ATOM   1850  N   ASP A 115     -12.601 -33.091   7.643  1.00  0.00           N
ATOM   1851  HN  ASP A 115     -11.872 -32.796   8.260  1.00  0.00            
ATOM   1852  CA  ASP A 115     -13.945 -33.121   8.183  1.00  0.00           C
ATOM   1853  HA  ASP A 115     -14.451 -33.736   7.578  1.00  0.00            
ATOM   1854  CB  ASP A 115     -13.886 -33.648   9.659  1.00  0.00           C
ATOM   1855  HB1 ASP A 115     -14.810 -33.629  10.041  1.00  0.00            
ATOM   1856  HB2 ASP A 115     -13.550 -34.590   9.648  1.00  0.00            
ATOM   1857  CG  ASP A 115     -12.985 -32.853  10.604  1.00  0.00           C
ATOM   1858  OD1 ASP A 115     -12.278 -31.923  10.133  1.00  0.00           O
ATOM   1859  OD2 ASP A 115     -12.953 -33.200  11.811  1.00  0.00           O
ATOM   1860  C   ASP A 115     -14.636 -31.758   8.099  1.00  0.00           C
ATOM   1861  O   ASP A 115     -15.763 -31.577   8.570  1.00  0.00           O
ATOM   1862  N   GLY A 116     -13.972 -30.758   7.478  1.00  0.00           N
ATOM   1863  HN  GLY A 116     -13.084 -30.958   7.064  1.00  0.00            
ATOM   1864  CA  GLY A 116     -14.493 -29.406   7.387  1.00  0.00           C
ATOM   1865  HA1 GLY A 116     -14.201 -29.025   6.509  1.00  0.00            
ATOM   1866  HA2 GLY A 116     -15.491 -29.462   7.411  1.00  0.00            
ATOM   1867  C   GLY A 116     -14.014 -28.514   8.504  1.00  0.00           C
ATOM   1868  O   GLY A 116     -14.320 -27.323   8.519  1.00  0.00           O
ATOM   1869  N   LEU A 117     -13.251 -29.027   9.499  1.00  0.00           N
ATOM   1870  HN  LEU A 117     -13.025 -30.001   9.484  1.00  0.00            
ATOM   1871  CA  LEU A 117     -12.749 -28.199  10.594  1.00  0.00           C
ATOM   1872  HA  LEU A 117     -13.550 -27.650  10.831  1.00  0.00            
ATOM   1873  CB  LEU A 117     -12.302 -29.066  11.799  1.00  0.00           C
ATOM   1874  HB1 LEU A 117     -13.060 -29.674  12.037  1.00  0.00            
ATOM   1875  HB2 LEU A 117     -11.516 -29.612  11.508  1.00  0.00            
ATOM   1876  CG  LEU A 117     -11.895 -28.301  13.079  1.00  0.00           C
ATOM   1877  HG  LEU A 117     -11.205 -27.630  12.809  1.00  0.00            
ATOM   1878  CD1 LEU A 117     -13.064 -27.530  13.707  1.00  0.00           C
ATOM   1879 HD11 LEU A 117     -12.747 -27.055  14.528  1.00  0.00            
ATOM   1880 HD12 LEU A 117     -13.414 -26.862  13.050  1.00  0.00            
ATOM   1881 HD13 LEU A 117     -13.792 -28.170  13.952  1.00  0.00            
ATOM   1882  CD2 LEU A 117     -11.304 -29.265  14.116  1.00  0.00           C
ATOM   1883 HD21 LEU A 117     -11.046 -28.755  14.937  1.00  0.00            
ATOM   1884 HD22 LEU A 117     -11.985 -29.957  14.354  1.00  0.00            
ATOM   1885 HD23 LEU A 117     -10.495 -29.711  13.733  1.00  0.00            
ATOM   1886  C   LEU A 117     -11.635 -27.230  10.171  1.00  0.00           C
ATOM   1887  O   LEU A 117     -10.524 -27.636   9.815  1.00  0.00           O
ATOM   1888  N   ILE A 118     -11.920 -25.906  10.221  1.00  0.00           N
ATOM   1889  HN  ILE A 118     -12.800 -25.637  10.611  1.00  0.00            
ATOM   1890  CA  ILE A 118     -11.038 -24.844   9.748  1.00  0.00           C
ATOM   1891  HA  ILE A 118     -10.397 -25.348   9.169  1.00  0.00            
ATOM   1892  CB  ILE A 118     -11.750 -23.769   8.931  1.00  0.00           C
ATOM   1893  HB  ILE A 118     -12.489 -23.390   9.488  1.00  0.00            
ATOM   1894  CG2 ILE A 118     -10.751 -22.680   8.517  1.00  0.00           C
ATOM   1895 HG21 ILE A 118     -11.224 -21.980   7.982  1.00  0.00            
ATOM   1896 HG22 ILE A 118     -10.354 -22.264   9.335  1.00  0.00            
ATOM   1897 HG23 ILE A 118     -10.024 -23.087   7.964  1.00  0.00            
ATOM   1898  CG1 ILE A 118     -12.273 -24.393   7.632  1.00  0.00           C
ATOM   1899 HG11 ILE A 118     -11.495 -24.792   7.147  1.00  0.00            
ATOM   1900 HG12 ILE A 118     -12.919 -25.116   7.876  1.00  0.00            
ATOM   1901  CD  ILE A 118     -12.982 -23.436   6.672  1.00  0.00           C
ATOM   1902  HD1 ILE A 118     -13.283 -23.939   5.862  1.00  0.00            
ATOM   1903  HD2 ILE A 118     -13.776 -23.034   7.128  1.00  0.00            
ATOM   1904  HD3 ILE A 118     -12.351 -22.710   6.399  1.00  0.00            
ATOM   1905  C   ILE A 118     -10.332 -24.159  10.894  1.00  0.00           C
ATOM   1906  O   ILE A 118     -10.934 -23.762  11.890  1.00  0.00           O
ATOM   1907  N   THR A 119      -9.006 -23.983  10.755  1.00  0.00           N
ATOM   1908  HN  THR A 119      -8.570 -24.337   9.928  1.00  0.00            
ATOM   1909  CA  THR A 119      -8.172 -23.313  11.729  1.00  0.00           C
ATOM   1910  HA  THR A 119      -8.826 -22.990  12.413  1.00  0.00            
ATOM   1911  CB  THR A 119      -7.181 -24.247  12.423  1.00  0.00           C
ATOM   1912  HB  THR A 119      -6.603 -23.691  13.020  1.00  0.00            
ATOM   1913  OG1 THR A 119      -6.280 -24.890  11.535  1.00  0.00           O
ATOM   1914  HG1 THR A 119      -5.665 -25.482  12.055  1.00  0.00            
ATOM   1915  CG2 THR A 119      -7.962 -25.376  13.105  1.00  0.00           C
ATOM   1916 HG21 THR A 119      -7.323 -25.994  13.563  1.00  0.00            
ATOM   1917 HG22 THR A 119      -8.590 -24.987  13.779  1.00  0.00            
ATOM   1918 HG23 THR A 119      -8.482 -25.884  12.418  1.00  0.00            
ATOM   1919  C   THR A 119      -7.453 -22.142  11.094  1.00  0.00           C
ATOM   1920  O   THR A 119      -6.953 -22.209   9.970  1.00  0.00           O
ATOM   1921  N   TRP A 120      -7.408 -20.990  11.798  1.00  0.00           N
ATOM   1922  HN  TRP A 120      -7.857 -20.945  12.690  1.00  0.00            
ATOM   1923  CA  TRP A 120      -6.724 -19.818  11.290  1.00  0.00           C
ATOM   1924  HA  TRP A 120      -5.956 -20.155  10.745  1.00  0.00            
ATOM   1925  CB  TRP A 120      -7.719 -19.008  10.421  1.00  0.00           C
ATOM   1926  HB1 TRP A 120      -8.136 -19.628   9.757  1.00  0.00            
ATOM   1927  HB2 TRP A 120      -8.428 -18.633  11.018  1.00  0.00            
ATOM   1928  CG  TRP A 120      -7.129 -17.854   9.647  1.00  0.00           C
ATOM   1929  CD1 TRP A 120      -5.979 -17.809   8.917  1.00  0.00           C
ATOM   1930  HD1 TRP A 120      -5.348 -18.575   8.798  1.00  0.00            
ATOM   1931  NE1 TRP A 120      -5.810 -16.562   8.368  1.00  0.00           N
ATOM   1932  HE1 TRP A 120      -5.073 -16.289   7.750  1.00  0.00            
ATOM   1933  CE2 TRP A 120      -6.829 -15.754   8.814  1.00  0.00           C
ATOM   1934  CD2 TRP A 120      -7.702 -16.543   9.579  1.00  0.00           C
ATOM   1935  CE3 TRP A 120      -8.855 -16.009  10.127  1.00  0.00           C
ATOM   1936  HE3 TRP A 120      -9.477 -16.576  10.667  1.00  0.00            
ATOM   1937  CZ3 TRP A 120      -9.128 -14.655   9.905  1.00  0.00           C
ATOM   1938  HZ3 TRP A 120      -9.961 -14.252  10.283  1.00  0.00            
ATOM   1939  CZ2 TRP A 120      -7.080 -14.405   8.621  1.00  0.00           C
ATOM   1940  HZ2 TRP A 120      -6.440 -13.834   8.107  1.00  0.00            
ATOM   1941  CH2 TRP A 120      -8.252 -13.859   9.163  1.00  0.00           C
ATOM   1942  HH2 TRP A 120      -8.463 -12.892   9.017  1.00  0.00            
ATOM   1943  C   TRP A 120      -6.150 -18.971  12.435  1.00  0.00           C
ATOM   1944  O   TRP A 120      -6.843 -18.643  13.393  1.00  0.00           O
ATOM   1945  N   ASP A 121      -4.853 -18.599  12.356  1.00  0.00           N
ATOM   1946  HN  ASP A 121      -4.321 -18.940  11.581  1.00  0.00            
ATOM   1947  CA  ASP A 121      -4.173 -17.743  13.310  1.00  0.00           C
ATOM   1948  HA  ASP A 121      -4.797 -17.210  13.881  1.00  0.00            
ATOM   1949  CB  ASP A 121      -3.349 -18.655  14.293  1.00  0.00           C
ATOM   1950  HB1 ASP A 121      -4.016 -19.110  14.883  1.00  0.00            
ATOM   1951  HB2 ASP A 121      -2.886 -19.337  13.726  1.00  0.00            
ATOM   1952  CG  ASP A 121      -2.265 -18.119  15.246  1.00  0.00           C
ATOM   1953  OD1 ASP A 121      -1.739 -17.002  15.042  1.00  0.00           O
ATOM   1954  OD2 ASP A 121      -1.947 -18.910  16.191  1.00  0.00           O
ATOM   1955  C   ASP A 121      -3.379 -16.776  12.423  1.00  0.00           C
ATOM   1956  O   ASP A 121      -2.576 -17.175  11.612  1.00  0.00           O
ATOM   1957  N   ALA A 122      -3.713 -15.462  12.531  1.00  0.00           N
ATOM   1958  HN  ALA A 122      -4.503 -15.226  13.096  1.00  0.00            
ATOM   1959  CA  ALA A 122      -3.000 -14.383  11.882  1.00  0.00           C
ATOM   1960  HA  ALA A 122      -2.440 -14.847  11.196  1.00  0.00            
ATOM   1961  CB  ALA A 122      -3.982 -13.394  11.222  1.00  0.00           C
ATOM   1962  HB1 ALA A 122      -3.468 -12.658  10.781  1.00  0.00            
ATOM   1963  HB2 ALA A 122      -4.530 -13.875  10.538  1.00  0.00            
ATOM   1964  HB3 ALA A 122      -4.585 -13.007  11.920  1.00  0.00            
ATOM   1965  C   ALA A 122      -2.117 -13.620  12.887  1.00  0.00           C
ATOM   1966  O   ALA A 122      -2.650 -13.075  13.850  1.00  0.00           O
ATOM   1967  N   PRO A 123      -0.798 -13.523  12.748  1.00  0.00           N
ATOM   1968  CD  PRO A 123      -0.031 -14.284  11.773  1.00  0.00           C
ATOM   1969  HD1 PRO A 123      -0.254 -13.968  10.851  1.00  0.00            
ATOM   1970  HD2 PRO A 123      -0.255 -15.255  11.855  1.00  0.00            
ATOM   1971  CA  PRO A 123       0.060 -12.895  13.747  1.00  0.00           C
ATOM   1972  HA  PRO A 123      -0.388 -12.955  14.639  1.00  0.00            
ATOM   1973  CB  PRO A 123       1.387 -13.643  13.591  1.00  0.00           C
ATOM   1974  HB1 PRO A 123       2.158 -13.052  13.830  1.00  0.00            
ATOM   1975  HB2 PRO A 123       1.403 -14.461  14.166  1.00  0.00            
ATOM   1976  CG  PRO A 123       1.435 -14.021  12.111  1.00  0.00           C
ATOM   1977  HG1 PRO A 123       1.801 -13.271  11.560  1.00  0.00            
ATOM   1978  HG2 PRO A 123       1.989 -14.841  11.968  1.00  0.00            
ATOM   1979  C   PRO A 123       0.313 -11.422  13.466  1.00  0.00           C
ATOM   1980  O   PRO A 123       0.656 -11.049  12.346  1.00  0.00           O
ATOM   1981  N   ALA A 124       0.208 -10.546  14.483  1.00  0.00           N
ATOM   1982  HN  ALA A 124      -0.006 -10.861  15.408  1.00  0.00            
ATOM   1983  CA  ALA A 124       0.410  -9.145  14.213  1.00  0.00           C
ATOM   1984  HA  ALA A 124       1.219  -9.136  13.625  1.00  0.00            
ATOM   1985  CB  ALA A 124      -0.846  -8.593  13.553  1.00  0.00           C
ATOM   1986  HB1 ALA A 124      -0.721  -7.620  13.359  1.00  0.00            
ATOM   1987  HB2 ALA A 124      -1.017  -9.084  12.699  1.00  0.00            
ATOM   1988  HB3 ALA A 124      -1.626  -8.713  14.168  1.00  0.00            
ATOM   1989  C   ALA A 124       0.730  -8.309  15.430  1.00  0.00           C
ATOM   1990  O   ALA A 124       0.761  -8.774  16.567  1.00  0.00           O
ATOM   1991  N   ILE A 125       1.001  -7.016  15.192  1.00  0.00           N
ATOM   1992  HN  ILE A 125       1.026  -6.705  14.242  1.00  0.00            
ATOM   1993  CA  ILE A 125       1.259  -6.048  16.235  1.00  0.00           C
ATOM   1994  HA  ILE A 125       1.393  -6.540  17.095  1.00  0.00            
ATOM   1995  CB  ILE A 125       2.538  -5.268  15.975  1.00  0.00           C
ATOM   1996  HB  ILE A 125       2.526  -4.877  15.055  1.00  0.00            
ATOM   1997  CG2 ILE A 125       2.651  -4.069  16.944  1.00  0.00           C
ATOM   1998 HG21 ILE A 125       3.497  -3.569  16.758  1.00  0.00            
ATOM   1999 HG22 ILE A 125       1.868  -3.460  16.814  1.00  0.00            
ATOM   2000 HG23 ILE A 125       2.661  -4.402  17.887  1.00  0.00            
ATOM   2001  CG1 ILE A 125       3.722  -6.258  16.089  1.00  0.00           C
ATOM   2002 HG11 ILE A 125       3.693  -6.684  16.993  1.00  0.00            
ATOM   2003 HG12 ILE A 125       3.616  -6.961  15.386  1.00  0.00            
ATOM   2004  CD  ILE A 125       5.101  -5.622  15.913  1.00  0.00           C
ATOM   2005  HD1 ILE A 125       5.806  -6.326  16.001  1.00  0.00            
ATOM   2006  HD2 ILE A 125       5.161  -5.201  15.008  1.00  0.00            
ATOM   2007  HD3 ILE A 125       5.238  -4.923  16.615  1.00  0.00            
ATOM   2008  C   ILE A 125       0.047  -5.160  16.314  1.00  0.00           C
ATOM   2009  O   ILE A 125      -0.378  -4.556  15.341  1.00  0.00           O
ATOM   2010  N   THR A 126      -0.576  -5.087  17.501  1.00  0.00           N
ATOM   2011  HN  THR A 126      -0.188  -5.575  18.283  1.00  0.00            
ATOM   2012  CA  THR A 126      -1.792  -4.324  17.683  1.00  0.00           C
ATOM   2013  HA  THR A 126      -2.080  -4.125  16.746  1.00  0.00            
ATOM   2014  CB  THR A 126      -2.902  -5.084  18.397  1.00  0.00           C
ATOM   2015  HB  THR A 126      -3.661  -4.459  18.580  1.00  0.00            
ATOM   2016  OG1 THR A 126      -2.502  -5.551  19.675  1.00  0.00           O
ATOM   2017  HG1 THR A 126      -3.261  -6.042  20.103  1.00  0.00            
ATOM   2018  CG2 THR A 126      -3.277  -6.312  17.559  1.00  0.00           C
ATOM   2019 HG21 THR A 126      -4.006  -6.819  18.019  1.00  0.00            
ATOM   2020 HG22 THR A 126      -3.594  -6.016  16.658  1.00  0.00            
ATOM   2021 HG23 THR A 126      -2.476  -6.901  17.454  1.00  0.00            
ATOM   2022  C   THR A 126      -1.494  -3.080  18.467  1.00  0.00           C
ATOM   2023  O   THR A 126      -0.596  -3.046  19.312  1.00  0.00           O
ATOM   2024  N   LYS A 127      -2.263  -2.010  18.202  1.00  0.00           N
ATOM   2025  HN  LYS A 127      -2.909  -2.057  17.440  1.00  0.00            
ATOM   2026  CA  LYS A 127      -2.189  -0.797  18.978  1.00  0.00           C
ATOM   2027  HA  LYS A 127      -1.556  -0.983  19.729  1.00  0.00            
ATOM   2028  CB  LYS A 127      -1.667   0.352  18.099  1.00  0.00           C
ATOM   2029  HB1 LYS A 127      -2.276   0.454  17.312  1.00  0.00            
ATOM   2030  HB2 LYS A 127      -1.674   1.195  18.637  1.00  0.00            
ATOM   2031  CG  LYS A 127      -0.236   0.105  17.587  1.00  0.00           C
ATOM   2032  HG1 LYS A 127       0.375   0.034  18.375  1.00  0.00            
ATOM   2033  HG2 LYS A 127      -0.225  -0.755  17.078  1.00  0.00            
ATOM   2034  CD  LYS A 127       0.288   1.216  16.669  1.00  0.00           C
ATOM   2035  HD1 LYS A 127       1.223   0.994  16.392  1.00  0.00            
ATOM   2036  HD2 LYS A 127      -0.296   1.269  15.859  1.00  0.00            
ATOM   2037  CE  LYS A 127       0.301   2.572  17.331  1.00  0.00           C
ATOM   2038  HE1 LYS A 127      -0.623   2.816  17.625  1.00  0.00            
ATOM   2039  HE2 LYS A 127       0.911   2.558  18.124  1.00  0.00            
ATOM   2040  NZ  LYS A 127       0.781   3.587  16.379  1.00  0.00           N
ATOM   2041  HZ1 LYS A 127       0.788   4.483  16.822  1.00  0.00            
ATOM   2042  HZ2 LYS A 127       1.708   3.355  16.083  1.00  0.00            
ATOM   2043  HZ3 LYS A 127       0.174   3.613  15.585  1.00  0.00            
ATOM   2044  C   LYS A 127      -3.562  -0.461  19.536  1.00  0.00           C
ATOM   2045  O   LYS A 127      -4.454   0.016  18.844  1.00  0.00           O
ATOM   2046  N   SER A 128      -3.784  -0.705  20.838  1.00  0.00           N
ATOM   2047  HN  SER A 128      -3.051  -1.111  21.384  1.00  0.00            
ATOM   2048  CA  SER A 128      -5.051  -0.401  21.484  1.00  0.00           C
ATOM   2049  HA  SER A 128      -5.733  -0.411  20.753  1.00  0.00            
ATOM   2050  CB  SER A 128      -5.422  -1.469  22.542  1.00  0.00           C
ATOM   2051  HB1 SER A 128      -5.364  -2.384  22.142  1.00  0.00            
ATOM   2052  HB2 SER A 128      -4.802  -1.407  23.325  1.00  0.00            
ATOM   2053  OG  SER A 128      -6.751  -1.331  23.059  1.00  0.00           O
ATOM   2054  HG1 SER A 128      -6.923  -2.049  23.733  1.00  0.00            
ATOM   2055  C   SER A 128      -4.997   0.985  22.091  1.00  0.00           C
ATOM   2056  O   SER A 128      -3.924   1.563  22.235  1.00  0.00           O
ATOM   2057  N   SER A 129      -6.158   1.570  22.428  1.00  0.00           N
ATOM   2058  HN  SER A 129      -7.004   1.074  22.233  1.00  0.00            
ATOM   2059  CA  SER A 129      -6.266   2.871  23.055  1.00  0.00           C
ATOM   2060  HA  SER A 129      -5.337   3.236  23.110  1.00  0.00            
ATOM   2061  CB  SER A 129      -7.102   3.899  22.235  1.00  0.00           C
ATOM   2062  HB1 SER A 129      -7.298   4.706  22.792  1.00  0.00            
ATOM   2063  HB2 SER A 129      -6.601   4.174  21.414  1.00  0.00            
ATOM   2064  OG  SER A 129      -8.368   3.400  21.788  1.00  0.00           O
ATOM   2065  HG1 SER A 129      -8.844   4.112  21.272  1.00  0.00            
ATOM   2066  C   SER A 129      -6.856   2.626  24.424  1.00  0.00           C
ATOM   2067  O   SER A 129      -7.898   2.001  24.579  1.00  0.00           O
ATOM   2068  N   CYS A 130      -6.142   3.046  25.485  1.00  0.00           N
ATOM   2069  HN  CYS A 130      -5.265   3.500  25.331  1.00  0.00            
ATOM   2070  CA  CYS A 130      -6.607   2.859  26.842  1.00  0.00           C
ATOM   2071  HA  CYS A 130      -7.598   2.808  26.715  1.00  0.00            
ATOM   2072  CB  CYS A 130      -6.101   1.566  27.550  1.00  0.00           C
ATOM   2073  HB1 CYS A 130      -6.327   1.705  28.514  1.00  0.00            
ATOM   2074  HB2 CYS A 130      -6.673   0.836  27.176  1.00  0.00            
ATOM   2075  SG  CYS A 130      -4.325   1.213  27.319  1.00  0.00           S
ATOM   2076  C   CYS A 130      -6.177   4.037  27.670  1.00  0.00           C
ATOM   2077  O   CYS A 130      -5.098   4.593  27.498  1.00  0.00           O
ATOM   2078  N   VAL A 131      -7.051   4.444  28.610  1.00  0.00           N
ATOM   2079  HN  VAL A 131      -7.956   4.019  28.631  1.00  0.00            
ATOM   2080  CA  VAL A 131      -6.750   5.466  29.593  1.00  0.00           C
ATOM   2081  HA  VAL A 131      -6.478   6.265  29.056  1.00  0.00            
ATOM   2082  CB  VAL A 131      -7.971   5.821  30.443  1.00  0.00           C
ATOM   2083  HB  VAL A 131      -8.271   4.992  30.914  1.00  0.00            
ATOM   2084  CG1 VAL A 131      -7.631   6.879  31.513  1.00  0.00           C
ATOM   2085 HG11 VAL A 131      -8.450   7.087  32.048  1.00  0.00            
ATOM   2086 HG12 VAL A 131      -6.918   6.524  32.118  1.00  0.00            
ATOM   2087 HG13 VAL A 131      -7.305   7.712  31.066  1.00  0.00            
ATOM   2088  CG2 VAL A 131      -9.085   6.352  29.522  1.00  0.00           C
ATOM   2089 HG21 VAL A 131      -9.888   6.587  30.071  1.00  0.00            
ATOM   2090 HG22 VAL A 131      -8.760   7.167  29.041  1.00  0.00            
ATOM   2091 HG23 VAL A 131      -9.331   5.648  28.856  1.00  0.00            
ATOM   2092  C   VAL A 131      -5.614   4.999  30.488  1.00  0.00           C
ATOM   2093  O   VAL A 131      -5.642   3.892  31.021  1.00  0.00           O
ATOM   2094  N   VAL A 132      -4.590   5.849  30.663  1.00  0.00           N
ATOM   2095  HN  VAL A 132      -4.607   6.716  30.166  1.00  0.00            
ATOM   2096  CA  VAL A 132      -3.464   5.581  31.530  1.00  0.00           C
ATOM   2097  HA  VAL A 132      -3.524   4.629  31.830  1.00  0.00            
ATOM   2098  CB  VAL A 132      -2.134   5.752  30.800  1.00  0.00           C
ATOM   2099  HB  VAL A 132      -2.073   6.690  30.458  1.00  0.00            
ATOM   2100  CG1 VAL A 132      -0.960   5.495  31.759  1.00  0.00           C
ATOM   2101 HG11 VAL A 132      -0.097   5.610  31.268  1.00  0.00            
ATOM   2102 HG12 VAL A 132      -1.001   6.145  32.518  1.00  0.00            
ATOM   2103 HG13 VAL A 132      -1.019   4.562  32.115  1.00  0.00            
ATOM   2104  CG2 VAL A 132      -2.071   4.744  29.635  1.00  0.00           C
ATOM   2105 HG21 VAL A 132      -1.203   4.849  29.150  1.00  0.00            
ATOM   2106 HG22 VAL A 132      -2.142   3.814  29.995  1.00  0.00            
ATOM   2107 HG23 VAL A 132      -2.828   4.916  29.004  1.00  0.00            
ATOM   2108  C   VAL A 132      -3.578   6.559  32.680  1.00  0.00           C
ATOM   2109  O   VAL A 132      -3.524   7.773  32.481  1.00  0.00           O
ATOM   2110  N   ASP A 133      -3.775   6.047  33.915  1.00  0.00           N
ATOM   2111  HN  ASP A 133      -3.855   5.055  34.014  1.00  0.00            
ATOM   2112  CA  ASP A 133      -3.875   6.871  35.099  1.00  0.00           C
ATOM   2113  HA  ASP A 133      -4.222   7.763  34.809  1.00  0.00            
ATOM   2114  CB  ASP A 133      -4.889   6.293  36.124  1.00  0.00           C
ATOM   2115  HB1 ASP A 133      -5.739   6.057  35.652  1.00  0.00            
ATOM   2116  HB2 ASP A 133      -4.503   5.473  36.546  1.00  0.00            
ATOM   2117  CG  ASP A 133      -5.207   7.302  37.224  1.00  0.00           C
ATOM   2118  OD1 ASP A 133      -4.670   8.442  37.168  1.00  0.00           O
ATOM   2119  OD2 ASP A 133      -5.964   6.936  38.155  1.00  0.00           O
ATOM   2120  C   ASP A 133      -2.468   7.004  35.670  1.00  0.00           C
ATOM   2121  O   ASP A 133      -1.804   6.019  35.988  1.00  0.00           O
ATOM   2122  N   VAL A 134      -1.968   8.253  35.761  1.00  0.00           N
ATOM   2123  HN  VAL A 134      -2.588   9.022  35.605  1.00  0.00            
ATOM   2124  CA  VAL A 134      -0.584   8.542  36.072  1.00  0.00           C
ATOM   2125  HA  VAL A 134      -0.121   7.660  36.158  1.00  0.00            
ATOM   2126  CB  VAL A 134       0.074   9.305  34.915  1.00  0.00           C
ATOM   2127  HB  VAL A 134      -0.278   8.902  34.070  1.00  0.00            
ATOM   2128  CG1 VAL A 134      -0.324  10.792  34.861  1.00  0.00           C
ATOM   2129 HG11 VAL A 134       0.135  11.232  34.089  1.00  0.00            
ATOM   2130 HG12 VAL A 134      -1.315  10.868  34.747  1.00  0.00            
ATOM   2131 HG13 VAL A 134      -0.051  11.241  35.712  1.00  0.00            
ATOM   2132  CG2 VAL A 134       1.603   9.123  34.949  1.00  0.00           C
ATOM   2133 HG21 VAL A 134       2.016   9.626  34.189  1.00  0.00            
ATOM   2134 HG22 VAL A 134       1.961   9.473  35.814  1.00  0.00            
ATOM   2135 HG23 VAL A 134       1.825   8.152  34.865  1.00  0.00            
ATOM   2136  C   VAL A 134      -0.471   9.237  37.426  1.00  0.00           C
ATOM   2137  O   VAL A 134       0.595   9.685  37.835  1.00  0.00           O
ATOM   2138  N   THR A 135      -1.581   9.294  38.212  1.00  0.00           N
ATOM   2139  HN  THR A 135      -2.406   8.828  37.891  1.00  0.00            
ATOM   2140  CA  THR A 135      -1.647  10.000  39.510  1.00  0.00           C
ATOM   2141  HA  THR A 135      -1.461  10.941  39.226  1.00  0.00            
ATOM   2142  CB  THR A 135      -3.011   9.878  40.201  1.00  0.00           C
ATOM   2143  HB  THR A 135      -3.215   8.900  40.239  1.00  0.00            
ATOM   2144  OG1 THR A 135      -4.024  10.540  39.447  1.00  0.00           O
ATOM   2145  HG1 THR A 135      -4.903  10.447  39.916  1.00  0.00            
ATOM   2146  CG2 THR A 135      -3.060  10.545  41.590  1.00  0.00           C
ATOM   2147 HG21 THR A 135      -3.972  10.430  41.983  1.00  0.00            
ATOM   2148 HG22 THR A 135      -2.382  10.118  42.189  1.00  0.00            
ATOM   2149 HG23 THR A 135      -2.857  11.520  41.499  1.00  0.00            
ATOM   2150  C   THR A 135      -0.602   9.549  40.503  1.00  0.00           C
ATOM   2151  O   THR A 135       0.014  10.355  41.196  1.00  0.00           O
ATOM   2152  N   TYR A 136      -0.337   8.234  40.574  1.00  0.00           N
ATOM   2153  HN  TYR A 136      -0.828   7.616  39.960  1.00  0.00            
ATOM   2154  CA  TYR A 136       0.627   7.668  41.499  1.00  0.00           C
ATOM   2155  HA  TYR A 136       0.756   8.428  42.136  1.00  0.00            
ATOM   2156  CB  TYR A 136       0.083   6.398  42.203  1.00  0.00           C
ATOM   2157  HB1 TYR A 136      -0.212   5.727  41.523  1.00  0.00            
ATOM   2158  HB2 TYR A 136       0.791   5.995  42.783  1.00  0.00            
ATOM   2159  CG  TYR A 136      -1.087   6.756  43.059  1.00  0.00           C
ATOM   2160  CD1 TYR A 136      -0.897   7.514  44.221  1.00  0.00           C
ATOM   2161  HD1 TYR A 136       0.023   7.814  44.472  1.00  0.00            
ATOM   2162  CE1 TYR A 136      -1.984   7.855  45.034  1.00  0.00           C
ATOM   2163  HE1 TYR A 136      -1.838   8.400  45.860  1.00  0.00            
ATOM   2164  CZ  TYR A 136      -3.270   7.436  44.694  1.00  0.00           C
ATOM   2165  OH  TYR A 136      -4.349   7.758  45.535  1.00  0.00           O
ATOM   2166  HH  TYR A 136      -5.194   7.386  45.150  1.00  0.00            
ATOM   2167  CD2 TYR A 136      -2.383   6.346  42.718  1.00  0.00           C
ATOM   2168  HD2 TYR A 136      -2.532   5.807  41.889  1.00  0.00            
ATOM   2169  CE2 TYR A 136      -3.472   6.686  43.532  1.00  0.00           C
ATOM   2170  HE2 TYR A 136      -4.394   6.392  43.281  1.00  0.00            
ATOM   2171  C   TYR A 136       1.959   7.335  40.850  1.00  0.00           C
ATOM   2172  O   TYR A 136       2.669   6.460  41.325  1.00  0.00           O
ATOM   2173  N   PHE A 137       2.358   8.000  39.745  1.00  0.00           N
ATOM   2174  HN  PHE A 137       1.756   8.698  39.357  1.00  0.00            
ATOM   2175  CA  PHE A 137       3.637   7.735  39.098  1.00  0.00           C
ATOM   2176  HA  PHE A 137       3.602   6.771  38.833  1.00  0.00            
ATOM   2177  CB  PHE A 137       3.769   8.670  37.864  1.00  0.00           C
ATOM   2178  HB1 PHE A 137       3.097   8.392  37.178  1.00  0.00            
ATOM   2179  HB2 PHE A 137       3.583   9.609  38.152  1.00  0.00            
ATOM   2180  CG  PHE A 137       5.117   8.668  37.194  1.00  0.00           C
ATOM   2181  CD1 PHE A 137       5.452   7.587  36.379  1.00  0.00           C
ATOM   2182  HD1 PHE A 137       4.797   6.842  36.256  1.00  0.00            
ATOM   2183  CE1 PHE A 137       6.688   7.529  35.732  1.00  0.00           C
ATOM   2184  HE1 PHE A 137       6.908   6.749  35.146  1.00  0.00            
ATOM   2185  CZ  PHE A 137       7.615   8.556  35.902  1.00  0.00           C
ATOM   2186  HZ  PHE A 137       8.501   8.513  35.441  1.00  0.00            
ATOM   2187  CD2 PHE A 137       6.056   9.706  37.358  1.00  0.00           C
ATOM   2188  HD2 PHE A 137       5.832  10.492  37.934  1.00  0.00            
ATOM   2189  CE2 PHE A 137       7.302   9.645  36.719  1.00  0.00           C
ATOM   2190  HE2 PHE A 137       7.967  10.381  36.848  1.00  0.00            
ATOM   2191  C   PHE A 137       4.833   7.890  40.058  1.00  0.00           C
ATOM   2192  O   PHE A 137       4.899   8.923  40.727  1.00  0.00           O
ATOM   2193  N   PRO A 138       5.777   6.946  40.211  1.00  0.00           N
ATOM   2194  CD  PRO A 138       6.975   7.255  40.988  1.00  0.00           C
ATOM   2195  HD1 PRO A 138       6.945   6.771  41.862  1.00  0.00            
ATOM   2196  HD2 PRO A 138       7.025   8.240  41.154  1.00  0.00            
ATOM   2197  CA  PRO A 138       5.995   5.788  39.346  1.00  0.00           C
ATOM   2198  HA  PRO A 138       5.459   5.893  38.508  1.00  0.00            
ATOM   2199  CB  PRO A 138       7.530   5.775  39.144  1.00  0.00           C
ATOM   2200  HB1 PRO A 138       7.892   4.860  39.324  1.00  0.00            
ATOM   2201  HB2 PRO A 138       7.755   6.044  38.207  1.00  0.00            
ATOM   2202  CG  PRO A 138       8.141   6.779  40.133  1.00  0.00           C
ATOM   2203  HG1 PRO A 138       8.833   6.337  40.703  1.00  0.00            
ATOM   2204  HG2 PRO A 138       8.553   7.549  39.646  1.00  0.00            
ATOM   2205  C   PRO A 138       5.501   4.481  39.970  1.00  0.00           C
ATOM   2206  O   PRO A 138       5.914   3.417  39.526  1.00  0.00           O
ATOM   2207  N   PHE A 139       4.587   4.531  40.956  1.00  0.00           N
ATOM   2208  HN  PHE A 139       4.232   5.436  41.189  1.00  0.00            
ATOM   2209  CA  PHE A 139       4.059   3.409  41.721  1.00  0.00           C
ATOM   2210  HA  PHE A 139       4.709   2.669  41.546  1.00  0.00            
ATOM   2211  CB  PHE A 139       3.974   3.737  43.240  1.00  0.00           C
ATOM   2212  HB1 PHE A 139       3.357   4.511  43.383  1.00  0.00            
ATOM   2213  HB2 PHE A 139       3.631   2.940  43.738  1.00  0.00            
ATOM   2214  CG  PHE A 139       5.310   4.099  43.810  1.00  0.00           C
ATOM   2215  CD1 PHE A 139       6.202   3.099  44.223  1.00  0.00           C
ATOM   2216  HD1 PHE A 139       5.938   2.138  44.145  1.00  0.00            
ATOM   2217  CE1 PHE A 139       7.457   3.431  44.742  1.00  0.00           C
ATOM   2218  HE1 PHE A 139       8.085   2.708  45.031  1.00  0.00            
ATOM   2219  CZ  PHE A 139       7.835   4.772  44.857  1.00  0.00           C
ATOM   2220  HZ  PHE A 139       8.734   5.011  45.225  1.00  0.00            
ATOM   2221  CD2 PHE A 139       5.693   5.441  43.944  1.00  0.00           C
ATOM   2222  HD2 PHE A 139       5.061   6.166  43.671  1.00  0.00            
ATOM   2223  CE2 PHE A 139       6.952   5.776  44.456  1.00  0.00           C
ATOM   2224  HE2 PHE A 139       7.219   6.736  44.535  1.00  0.00            
ATOM   2225  C   PHE A 139       2.657   3.050  41.225  1.00  0.00           C
ATOM   2226  O   PHE A 139       1.779   2.656  41.995  1.00  0.00           O
ATOM   2227  N   ASP A 140       2.405   3.247  39.918  1.00  0.00           N
ATOM   2228  HN  ASP A 140       3.178   3.527  39.349  1.00  0.00            
ATOM   2229  CA  ASP A 140       1.136   3.095  39.257  1.00  0.00           C
ATOM   2230  HA  ASP A 140       0.479   3.230  39.999  1.00  0.00            
ATOM   2231  CB  ASP A 140       0.963   4.186  38.150  1.00  0.00           C
ATOM   2232  HB1 ASP A 140       0.150   3.957  37.615  1.00  0.00            
ATOM   2233  HB2 ASP A 140       0.826   5.067  38.603  1.00  0.00            
ATOM   2234  CG  ASP A 140       2.110   4.372  37.157  1.00  0.00           C
ATOM   2235  OD1 ASP A 140       3.265   3.959  37.409  1.00  0.00           O
ATOM   2236  OD2 ASP A 140       1.847   4.986  36.093  1.00  0.00           O
ATOM   2237  C   ASP A 140       0.897   1.676  38.735  1.00  0.00           C
ATOM   2238  O   ASP A 140       1.815   0.918  38.428  1.00  0.00           O
ATOM   2239  N   ASN A 141      -0.392   1.274  38.637  1.00  0.00           N
ATOM   2240  HN  ASN A 141      -1.103   1.897  38.964  1.00  0.00            
ATOM   2241  CA  ASN A 141      -0.808  -0.002  38.089  1.00  0.00           C
ATOM   2242  HA  ASN A 141       0.010  -0.412  37.684  1.00  0.00            
ATOM   2243  CB  ASN A 141      -1.391  -0.967  39.152  1.00  0.00           C
ATOM   2244  HB1 ASN A 141      -2.153  -0.529  39.629  1.00  0.00            
ATOM   2245  HB2 ASN A 141      -1.712  -1.806  38.712  1.00  0.00            
ATOM   2246  CG  ASN A 141      -0.311  -1.317  40.159  1.00  0.00           C
ATOM   2247  OD1 ASN A 141       0.781  -1.743  39.795  1.00  0.00           O
ATOM   2248  ND2 ASN A 141      -0.596  -1.197  41.478  1.00  0.00           N
ATOM   2249 HD21 ASN A 141      -1.501  -0.884  41.768  1.00  0.00            
ATOM   2250 HD22 ASN A 141       0.098  -1.421  42.162  1.00  0.00            
ATOM   2251  C   ASN A 141      -1.912   0.324  37.107  1.00  0.00           C
ATOM   2252  O   ASN A 141      -2.804   1.103  37.434  1.00  0.00           O
ATOM   2253  N   GLN A 142      -1.869  -0.250  35.888  1.00  0.00           N
ATOM   2254  HN  GLN A 142      -1.224  -0.999  35.738  1.00  0.00            
ATOM   2255  CA  GLN A 142      -2.712   0.165  34.784  1.00  0.00           C
ATOM   2256  HA  GLN A 142      -3.213   0.933  35.184  1.00  0.00            
ATOM   2257  CB  GLN A 142      -1.895   0.526  33.527  1.00  0.00           C
ATOM   2258  HB1 GLN A 142      -1.572  -0.326  33.115  1.00  0.00            
ATOM   2259  HB2 GLN A 142      -2.505   0.995  32.888  1.00  0.00            
ATOM   2260  CG  GLN A 142      -0.675   1.425  33.744  1.00  0.00           C
ATOM   2261  HG1 GLN A 142      -0.111   1.053  34.482  1.00  0.00            
ATOM   2262  HG2 GLN A 142      -0.136   1.468  32.903  1.00  0.00            
ATOM   2263  CD  GLN A 142      -1.132   2.824  34.119  1.00  0.00           C
ATOM   2264  OE1 GLN A 142      -2.301   3.195  33.981  1.00  0.00           O
ATOM   2265  NE2 GLN A 142      -0.174   3.650  34.581  1.00  0.00           N
ATOM   2266 HE21 GLN A 142       0.769   3.328  34.659  1.00  0.00            
ATOM   2267 HE22 GLN A 142      -0.406   4.586  34.846  1.00  0.00            
ATOM   2268  C   GLN A 142      -3.602  -0.961  34.322  1.00  0.00           C
ATOM   2269  O   GLN A 142      -3.242  -2.120  34.424  1.00  0.00           O
ATOM   2270  N   GLN A 143      -4.785  -0.642  33.764  1.00  0.00           N
ATOM   2271  HN  GLN A 143      -5.041   0.321  33.686  1.00  0.00            
ATOM   2272  CA  GLN A 143      -5.695  -1.653  33.275  1.00  0.00           C
ATOM   2273  HA  GLN A 143      -5.204  -2.524  33.292  1.00  0.00            
ATOM   2274  CB  GLN A 143      -6.952  -1.721  34.176  1.00  0.00           C
ATOM   2275  HB1 GLN A 143      -7.352  -0.807  34.242  1.00  0.00            
ATOM   2276  HB2 GLN A 143      -7.614  -2.346  33.762  1.00  0.00            
ATOM   2277  CG  GLN A 143      -6.615  -2.223  35.599  1.00  0.00           C
ATOM   2278  HG1 GLN A 143      -6.240  -3.148  35.532  1.00  0.00            
ATOM   2279  HG2 GLN A 143      -5.931  -1.614  36.000  1.00  0.00            
ATOM   2280  CD  GLN A 143      -7.820  -2.266  36.536  1.00  0.00           C
ATOM   2281  OE1 GLN A 143      -8.813  -2.946  36.275  1.00  0.00           O
ATOM   2282  NE2 GLN A 143      -7.735  -1.557  37.688  1.00  0.00           N
ATOM   2283 HE21 GLN A 143      -6.907  -1.035  37.894  1.00  0.00            
ATOM   2284 HE22 GLN A 143      -8.500  -1.556  38.332  1.00  0.00            
ATOM   2285  C   GLN A 143      -6.084  -1.292  31.859  1.00  0.00           C
ATOM   2286  O   GLN A 143      -6.856  -0.363  31.630  1.00  0.00           O
ATOM   2287  N   CYS A 144      -5.555  -2.022  30.861  1.00  0.00           N
ATOM   2288  HN  CYS A 144      -4.970  -2.802  31.085  1.00  0.00            
ATOM   2289  CA  CYS A 144      -5.810  -1.709  29.469  1.00  0.00           C
ATOM   2290  HA  CYS A 144      -6.344  -0.864  29.503  1.00  0.00            
ATOM   2291  CB  CYS A 144      -4.513  -1.487  28.661  1.00  0.00           C
ATOM   2292  HB1 CYS A 144      -3.896  -2.223  28.939  1.00  0.00            
ATOM   2293  HB2 CYS A 144      -4.770  -1.611  27.703  1.00  0.00            
ATOM   2294  SG  CYS A 144      -3.811   0.157  28.978  1.00  0.00           S
ATOM   2295  C   CYS A 144      -6.603  -2.820  28.836  1.00  0.00           C
ATOM   2296  O   CYS A 144      -6.346  -3.998  29.052  1.00  0.00           O
ATOM   2297  N   ASN A 145      -7.607  -2.457  28.021  1.00  0.00           N
ATOM   2298  HN  ASN A 145      -7.698  -1.493  27.771  1.00  0.00            
ATOM   2299  CA  ASN A 145      -8.561  -3.406  27.491  1.00  0.00           C
ATOM   2300  HA  ASN A 145      -8.406  -4.235  28.028  1.00  0.00            
ATOM   2301  CB  ASN A 145     -10.015  -2.890  27.639  1.00  0.00           C
ATOM   2302  HB1 ASN A 145     -10.109  -2.004  27.185  1.00  0.00            
ATOM   2303  HB2 ASN A 145     -10.651  -3.544  27.229  1.00  0.00            
ATOM   2304  CG  ASN A 145     -10.343  -2.732  29.118  1.00  0.00           C
ATOM   2305  OD1 ASN A 145      -9.971  -3.561  29.943  1.00  0.00           O
ATOM   2306  ND2 ASN A 145     -11.070  -1.651  29.491  1.00  0.00           N
ATOM   2307 HD21 ASN A 145     -11.372  -0.990  28.804  1.00  0.00            
ATOM   2308 HD22 ASN A 145     -11.305  -1.514  30.453  1.00  0.00            
ATOM   2309  C   ASN A 145      -8.290  -3.649  26.021  1.00  0.00           C
ATOM   2310  O   ASN A 145      -7.881  -2.747  25.285  1.00  0.00           O
ATOM   2311  N   LEU A 146      -8.514  -4.891  25.566  1.00  0.00           N
ATOM   2312  HN  LEU A 146      -8.714  -5.605  26.237  1.00  0.00            
ATOM   2313  CA  LEU A 146      -8.485  -5.266  24.172  1.00  0.00           C
ATOM   2314  HA  LEU A 146      -8.299  -4.424  23.666  1.00  0.00            
ATOM   2315  CB  LEU A 146      -7.415  -6.346  23.916  1.00  0.00           C
ATOM   2316  HB1 LEU A 146      -7.593  -7.118  24.526  1.00  0.00            
ATOM   2317  HB2 LEU A 146      -7.491  -6.647  22.965  1.00  0.00            
ATOM   2318  CG  LEU A 146      -5.978  -5.873  24.153  1.00  0.00           C
ATOM   2319  HG  LEU A 146      -5.955  -5.323  24.988  1.00  0.00            
ATOM   2320  CD1 LEU A 146      -5.048  -7.071  24.355  1.00  0.00           C
ATOM   2321 HD11 LEU A 146      -4.115  -6.746  24.508  1.00  0.00            
ATOM   2322 HD12 LEU A 146      -5.352  -7.599  25.148  1.00  0.00            
ATOM   2323 HD13 LEU A 146      -5.070  -7.651  23.541  1.00  0.00            
ATOM   2324  CD2 LEU A 146      -5.504  -4.980  23.007  1.00  0.00           C
ATOM   2325 HD21 LEU A 146      -4.565  -4.683  23.182  1.00  0.00            
ATOM   2326 HD22 LEU A 146      -5.537  -5.493  22.149  1.00  0.00            
ATOM   2327 HD23 LEU A 146      -6.100  -4.180  22.940  1.00  0.00            
ATOM   2328  C   LEU A 146      -9.818  -5.880  23.827  1.00  0.00           C
ATOM   2329  O   LEU A 146     -10.125  -6.993  24.239  1.00  0.00           O
ATOM   2330  N   THR A 147     -10.635  -5.171  23.036  1.00  0.00           N
ATOM   2331  HN  THR A 147     -10.278  -4.358  22.576  1.00  0.00            
ATOM   2332  CA  THR A 147     -12.025  -5.547  22.825  1.00  0.00           C
ATOM   2333  HA  THR A 147     -12.215  -6.251  23.509  1.00  0.00            
ATOM   2334  CB  THR A 147     -12.944  -4.345  22.989  1.00  0.00           C
ATOM   2335  HB  THR A 147     -12.634  -3.638  22.353  1.00  0.00            
ATOM   2336  OG1 THR A 147     -12.847  -3.802  24.298  1.00  0.00           O
ATOM   2337  HG1 THR A 147     -13.459  -3.016  24.379  1.00  0.00            
ATOM   2338  CG2 THR A 147     -14.412  -4.718  22.773  1.00  0.00           C
ATOM   2339 HG21 THR A 147     -14.983  -3.905  22.889  1.00  0.00            
ATOM   2340 HG22 THR A 147     -14.531  -5.080  21.849  1.00  0.00            
ATOM   2341 HG23 THR A 147     -14.681  -5.412  23.441  1.00  0.00            
ATOM   2342  C   THR A 147     -12.210  -6.064  21.420  1.00  0.00           C
ATOM   2343  O   THR A 147     -12.160  -5.294  20.460  1.00  0.00           O
ATOM   2344  N   PHE A 148     -12.437  -7.369  21.225  1.00  0.00           N
ATOM   2345  HN  PHE A 148     -12.539  -7.953  22.030  1.00  0.00            
ATOM   2346  CA  PHE A 148     -12.544  -7.987  19.919  1.00  0.00           C
ATOM   2347  HA  PHE A 148     -12.217  -7.278  19.294  1.00  0.00            
ATOM   2348  CB  PHE A 148     -11.715  -9.290  19.817  1.00  0.00           C
ATOM   2349  HB1 PHE A 148     -11.953  -9.901  20.572  1.00  0.00            
ATOM   2350  HB2 PHE A 148     -11.907  -9.744  18.947  1.00  0.00            
ATOM   2351  CG  PHE A 148     -10.248  -9.012  19.886  1.00  0.00           C
ATOM   2352  CD1 PHE A 148      -9.538  -8.685  18.724  1.00  0.00           C
ATOM   2353  HD1 PHE A 148     -10.023  -8.610  17.852  1.00  0.00            
ATOM   2354  CE1 PHE A 148      -8.158  -8.462  18.770  1.00  0.00           C
ATOM   2355  HE1 PHE A 148      -7.662  -8.229  17.934  1.00  0.00            
ATOM   2356  CZ  PHE A 148      -7.472  -8.565  19.983  1.00  0.00           C
ATOM   2357  HZ  PHE A 148      -6.485  -8.406  20.018  1.00  0.00            
ATOM   2358  CD2 PHE A 148      -9.552  -9.112  21.098  1.00  0.00           C
ATOM   2359  HD2 PHE A 148     -10.047  -9.344  21.936  1.00  0.00            
ATOM   2360  CE2 PHE A 148      -8.172  -8.891  21.147  1.00  0.00           C
ATOM   2361  HE2 PHE A 148      -7.685  -8.967  22.017  1.00  0.00            
ATOM   2362  C   PHE A 148     -13.976  -8.377  19.662  1.00  0.00           C
ATOM   2363  O   PHE A 148     -14.731  -8.737  20.563  1.00  0.00           O
ATOM   2364  N   GLY A 149     -14.401  -8.340  18.393  1.00  0.00           N
ATOM   2365  HN  GLY A 149     -13.785  -8.037  17.666  1.00  0.00            
ATOM   2366  CA  GLY A 149     -15.751  -8.740  18.080  1.00  0.00           C
ATOM   2367  HA1 GLY A 149     -15.914  -9.656  18.447  1.00  0.00            
ATOM   2368  HA2 GLY A 149     -16.389  -8.094  18.500  1.00  0.00            
ATOM   2369  C   GLY A 149     -15.910  -8.738  16.597  1.00  0.00           C
ATOM   2370  O   GLY A 149     -15.038  -8.273  15.866  1.00  0.00           O
ATOM   2371  N   SER A 150     -17.031  -9.308  16.125  1.00  0.00           N
ATOM   2372  HN  SER A 150     -17.633  -9.773  16.774  1.00  0.00            
ATOM   2373  CA  SER A 150     -17.420  -9.288  14.721  1.00  0.00           C
ATOM   2374  HA  SER A 150     -16.562  -9.523  14.264  1.00  0.00            
ATOM   2375  CB  SER A 150     -18.545 -10.300  14.410  1.00  0.00           C
ATOM   2376  HB1 SER A 150     -18.242 -11.233  14.602  1.00  0.00            
ATOM   2377  HB2 SER A 150     -19.361 -10.096  14.950  1.00  0.00            
ATOM   2378  OG  SER A 150     -18.921 -10.248  13.031  1.00  0.00           O
ATOM   2379  HG1 SER A 150     -19.649 -10.912  12.859  1.00  0.00            
ATOM   2380  C   SER A 150     -17.914  -7.919  14.284  1.00  0.00           C
ATOM   2381  O   SER A 150     -18.727  -7.314  14.971  1.00  0.00           O
ATOM   2382  N   TRP A 151     -17.452  -7.419  13.116  1.00  0.00           N
ATOM   2383  HN  TRP A 151     -16.817  -7.974  12.578  1.00  0.00            
ATOM   2384  CA  TRP A 151     -17.834  -6.112  12.604  1.00  0.00           C
ATOM   2385  HA  TRP A 151     -17.757  -5.526  13.411  1.00  0.00            
ATOM   2386  CB  TRP A 151     -16.852  -5.667  11.466  1.00  0.00           C
ATOM   2387  HB1 TRP A 151     -15.921  -5.883  11.761  1.00  0.00            
ATOM   2388  HB2 TRP A 151     -17.073  -6.194  10.645  1.00  0.00            
ATOM   2389  CG  TRP A 151     -16.868  -4.178  11.067  1.00  0.00           C
ATOM   2390  CD1 TRP A 151     -17.382  -3.574   9.952  1.00  0.00           C
ATOM   2391  HD1 TRP A 151     -17.746  -4.063   9.159  1.00  0.00            
ATOM   2392  NE1 TRP A 151     -17.330  -2.196  10.068  1.00  0.00           N
ATOM   2393  HE1 TRP A 151     -17.707  -1.536   9.418  1.00  0.00            
ATOM   2394  CE2 TRP A 151     -16.673  -1.896  11.226  1.00  0.00           C
ATOM   2395  CD2 TRP A 151     -16.340  -3.104  11.869  1.00  0.00           C
ATOM   2396  CE3 TRP A 151     -15.644  -3.099  13.068  1.00  0.00           C
ATOM   2397  HE3 TRP A 151     -15.425  -3.953  13.539  1.00  0.00            
ATOM   2398  CZ3 TRP A 151     -15.257  -1.863  13.600  1.00  0.00           C
ATOM   2399  HZ3 TRP A 151     -14.718  -1.836  14.442  1.00  0.00            
ATOM   2400  CZ2 TRP A 151     -16.342  -0.672  11.781  1.00  0.00           C
ATOM   2401  HZ2 TRP A 151     -16.617   0.184  11.342  1.00  0.00            
ATOM   2402  CH2 TRP A 151     -15.612  -0.668  12.974  1.00  0.00           C
ATOM   2403  HH2 TRP A 151     -15.341   0.203  13.384  1.00  0.00            
ATOM   2404  C   TRP A 151     -19.300  -6.029  12.158  1.00  0.00           C
ATOM   2405  O   TRP A 151     -19.991  -5.049  12.440  1.00  0.00           O
ATOM   2406  N   THR A 152     -19.825  -7.056  11.442  1.00  0.00           N
ATOM   2407  HN  THR A 152     -19.294  -7.898  11.342  1.00  0.00            
ATOM   2408  CA  THR A 152     -21.144  -6.970  10.811  1.00  0.00           C
ATOM   2409  HA  THR A 152     -21.522  -6.209  11.338  1.00  0.00            
ATOM   2410  CB  THR A 152     -21.085  -6.656   9.323  1.00  0.00           C
ATOM   2411  HB  THR A 152     -22.019  -6.699   8.967  1.00  0.00            
ATOM   2412  OG1 THR A 152     -20.368  -7.608   8.565  1.00  0.00           O
ATOM   2413  HG1 THR A 152     -20.371  -7.338   7.602  1.00  0.00            
ATOM   2414  CG2 THR A 152     -20.366  -5.327   9.118  1.00  0.00           C
ATOM   2415 HG21 THR A 152     -20.325  -5.117   8.141  1.00  0.00            
ATOM   2416 HG22 THR A 152     -20.864  -4.602   9.594  1.00  0.00            
ATOM   2417 HG23 THR A 152     -19.438  -5.390   9.484  1.00  0.00            
ATOM   2418  C   THR A 152     -22.026  -8.198  10.976  1.00  0.00           C
ATOM   2419  O   THR A 152     -23.073  -8.324  10.337  1.00  0.00           O
ATOM   2420  N   TYR A 153     -21.668  -9.134  11.866  1.00  0.00           N
ATOM   2421  HN  TYR A 153     -20.819  -9.008  12.379  1.00  0.00            
ATOM   2422  CA  TYR A 153     -22.459 -10.319  12.115  1.00  0.00           C
ATOM   2423  HA  TYR A 153     -23.153 -10.276  11.397  1.00  0.00            
ATOM   2424  CB  TYR A 153     -21.699 -11.655  11.971  1.00  0.00           C
ATOM   2425  HB1 TYR A 153     -20.863 -11.623  12.518  1.00  0.00            
ATOM   2426  HB2 TYR A 153     -22.279 -12.404  12.291  1.00  0.00            
ATOM   2427  CG  TYR A 153     -21.317 -11.934  10.549  1.00  0.00           C
ATOM   2428  CD1 TYR A 153     -22.210 -12.641   9.736  1.00  0.00           C
ATOM   2429  HD1 TYR A 153     -23.094 -12.926  10.107  1.00  0.00            
ATOM   2430  CE1 TYR A 153     -21.884 -12.955   8.413  1.00  0.00           C
ATOM   2431  HE1 TYR A 153     -22.540 -13.447   7.840  1.00  0.00            
ATOM   2432  CZ  TYR A 153     -20.644 -12.583   7.891  1.00  0.00           C
ATOM   2433  OH  TYR A 153     -20.299 -12.912   6.567  1.00  0.00           O
ATOM   2434  HH  TYR A 153     -19.381 -12.569   6.366  1.00  0.00            
ATOM   2435  CD2 TYR A 153     -20.082 -11.551  10.011  1.00  0.00           C
ATOM   2436  HD2 TYR A 153     -19.437 -11.033  10.572  1.00  0.00            
ATOM   2437  CE2 TYR A 153     -19.741 -11.887   8.693  1.00  0.00           C
ATOM   2438  HE2 TYR A 153     -18.847 -11.627   8.327  1.00  0.00            
ATOM   2439  C   TYR A 153     -23.050 -10.227  13.501  1.00  0.00           C
ATOM   2440  O   TYR A 153     -22.430  -9.766  14.453  1.00  0.00           O
ATOM   2441  N   ASN A 154     -24.319 -10.655  13.604  1.00  0.00           N
ATOM   2442  HN  ASN A 154     -24.756 -11.005  12.775  1.00  0.00            
ATOM   2443  CA  ASN A 154     -25.101 -10.649  14.816  1.00  0.00           C
ATOM   2444  HA  ASN A 154     -24.742  -9.888  15.357  1.00  0.00            
ATOM   2445  CB  ASN A 154     -26.601 -10.387  14.496  1.00  0.00           C
ATOM   2446  HB1 ASN A 154     -27.110 -10.315  15.354  1.00  0.00            
ATOM   2447  HB2 ASN A 154     -26.682  -9.530  13.988  1.00  0.00            
ATOM   2448  CG  ASN A 154     -27.230 -11.497  13.660  1.00  0.00           C
ATOM   2449  OD1 ASN A 154     -26.640 -12.556  13.472  1.00  0.00           O
ATOM   2450  ND2 ASN A 154     -28.458 -11.302  13.116  1.00  0.00           N
ATOM   2451 HD21 ASN A 154     -28.940 -10.438  13.265  1.00  0.00            
ATOM   2452 HD22 ASN A 154     -28.881 -12.022  12.566  1.00  0.00            
ATOM   2453  C   ASN A 154     -24.871 -11.940  15.612  1.00  0.00           C
ATOM   2454  O   ASN A 154     -24.127 -12.827  15.193  1.00  0.00           O
ATOM   2455  N   GLY A 155     -25.542 -12.092  16.774  1.00  0.00           N
ATOM   2456  HN  GLY A 155     -26.100 -11.331  17.105  1.00  0.00            
ATOM   2457  CA  GLY A 155     -25.492 -13.317  17.571  1.00  0.00           C
ATOM   2458  HA1 GLY A 155     -24.530 -13.580  17.642  1.00  0.00            
ATOM   2459  HA2 GLY A 155     -25.843 -13.089  18.479  1.00  0.00            
ATOM   2460  C   GLY A 155     -26.276 -14.495  17.032  1.00  0.00           C
ATOM   2461  O   GLY A 155     -26.099 -15.608  17.509  1.00  0.00           O
ATOM   2462  N   ASN A 156     -27.134 -14.295  16.005  1.00  0.00           N
ATOM   2463  HN  ASN A 156     -27.262 -13.362  15.669  1.00  0.00            
ATOM   2464  CA  ASN A 156     -27.880 -15.369  15.364  1.00  0.00           C
ATOM   2465  HA  ASN A 156     -27.859 -16.066  16.080  1.00  0.00            
ATOM   2466  CB  ASN A 156     -29.325 -14.968  14.994  1.00  0.00           C
ATOM   2467  HB1 ASN A 156     -29.315 -14.119  14.465  1.00  0.00            
ATOM   2468  HB2 ASN A 156     -29.748 -15.694  14.452  1.00  0.00            
ATOM   2469  CG  ASN A 156     -30.139 -14.755  16.258  1.00  0.00           C
ATOM   2470  OD1 ASN A 156     -30.306 -15.677  17.059  1.00  0.00           O
ATOM   2471  ND2 ASN A 156     -30.693 -13.546  16.465  1.00  0.00           N
ATOM   2472 HD21 ASN A 156     -30.564 -12.815  15.795  1.00  0.00            
ATOM   2473 HD22 ASN A 156     -31.234 -13.378  17.289  1.00  0.00            
ATOM   2474  C   ASN A 156     -27.210 -15.860  14.082  1.00  0.00           C
ATOM   2475  O   ASN A 156     -27.717 -16.741  13.393  1.00  0.00           O
ATOM   2476  N   GLN A 157     -26.030 -15.316  13.732  1.00  0.00           N
ATOM   2477  HN  GLN A 157     -25.647 -14.594  14.308  1.00  0.00            
ATOM   2478  CA  GLN A 157     -25.291 -15.729  12.561  1.00  0.00           C
ATOM   2479  HA  GLN A 157     -25.814 -16.519  12.241  1.00  0.00            
ATOM   2480  CB  GLN A 157     -25.203 -14.574  11.528  1.00  0.00           C
ATOM   2481  HB1 GLN A 157     -24.843 -13.763  11.989  1.00  0.00            
ATOM   2482  HB2 GLN A 157     -24.577 -14.849  10.798  1.00  0.00            
ATOM   2483  CG  GLN A 157     -26.567 -14.208  10.890  1.00  0.00           C
ATOM   2484  HG1 GLN A 157     -26.904 -15.002  10.384  1.00  0.00            
ATOM   2485  HG2 GLN A 157     -27.210 -13.981  11.622  1.00  0.00            
ATOM   2486  CD  GLN A 157     -26.512 -13.021   9.925  1.00  0.00           C
ATOM   2487  OE1 GLN A 157     -25.504 -12.341   9.727  1.00  0.00           O
ATOM   2488  NE2 GLN A 157     -27.659 -12.742   9.262  1.00  0.00           N
ATOM   2489 HE21 GLN A 157     -28.475 -13.299   9.418  1.00  0.00            
ATOM   2490 HE22 GLN A 157     -27.690 -11.979   8.616  1.00  0.00            
ATOM   2491  C   GLN A 157     -23.874 -16.140  12.891  1.00  0.00           C
ATOM   2492  O   GLN A 157     -23.388 -17.127  12.342  1.00  0.00           O
ATOM   2493  N   VAL A 158     -23.174 -15.405  13.776  1.00  0.00           N
ATOM   2494  HN  VAL A 158     -23.612 -14.606  14.189  1.00  0.00            
ATOM   2495  CA  VAL A 158     -21.804 -15.726  14.157  1.00  0.00           C
ATOM   2496  HA  VAL A 158     -21.695 -16.699  13.955  1.00  0.00            
ATOM   2497  CB  VAL A 158     -20.746 -14.956  13.351  1.00  0.00           C
ATOM   2498  HB  VAL A 158     -20.878 -13.983  13.540  1.00  0.00            
ATOM   2499  CG1 VAL A 158     -19.323 -15.371  13.776  1.00  0.00           C
ATOM   2500 HG11 VAL A 158     -18.652 -14.859  13.240  1.00  0.00            
ATOM   2501 HG12 VAL A 158     -19.194 -15.173  14.748  1.00  0.00            
ATOM   2502 HG13 VAL A 158     -19.200 -16.350  13.616  1.00  0.00            
ATOM   2503  CG2 VAL A 158     -20.915 -15.216  11.840  1.00  0.00           C
ATOM   2504 HG21 VAL A 158     -20.218 -14.707  11.334  1.00  0.00            
ATOM   2505 HG22 VAL A 158     -20.812 -16.194  11.656  1.00  0.00            
ATOM   2506 HG23 VAL A 158     -21.824 -14.916  11.550  1.00  0.00            
ATOM   2507  C   VAL A 158     -21.649 -15.417  15.634  1.00  0.00           C
ATOM   2508  O   VAL A 158     -21.400 -14.280  16.041  1.00  0.00           O
ATOM   2509  N   ASP A 159     -21.798 -16.432  16.494  1.00  0.00           N
ATOM   2510  HN  ASP A 159     -21.986 -17.341  16.121  1.00  0.00            
ATOM   2511  CA  ASP A 159     -21.704 -16.293  17.919  1.00  0.00           C
ATOM   2512  HA  ASP A 159     -21.875 -15.324  18.097  1.00  0.00            
ATOM   2513  CB  ASP A 159     -22.803 -17.101  18.662  1.00  0.00           C
ATOM   2514  HB1 ASP A 159     -22.642 -17.023  19.646  1.00  0.00            
ATOM   2515  HB2 ASP A 159     -23.693 -16.704  18.438  1.00  0.00            
ATOM   2516  CG  ASP A 159     -22.860 -18.587  18.319  1.00  0.00           C
ATOM   2517  OD1 ASP A 159     -22.534 -18.941  17.157  1.00  0.00           O
ATOM   2518  OD2 ASP A 159     -23.281 -19.346  19.230  1.00  0.00           O
ATOM   2519  C   ASP A 159     -20.289 -16.603  18.370  1.00  0.00           C
ATOM   2520  O   ASP A 159     -19.667 -17.607  18.035  1.00  0.00           O
ATOM   2521  N   ILE A 160     -19.699 -15.656  19.121  1.00  0.00           N
ATOM   2522  HN  ILE A 160     -20.209 -14.827  19.352  1.00  0.00            
ATOM   2523  CA  ILE A 160     -18.346 -15.809  19.601  1.00  0.00           C
ATOM   2524  HA  ILE A 160     -17.874 -16.286  18.859  1.00  0.00            
ATOM   2525  CB  ILE A 160     -17.670 -14.456  19.807  1.00  0.00           C
ATOM   2526  HB  ILE A 160     -18.167 -13.981  20.533  1.00  0.00            
ATOM   2527  CG2 ILE A 160     -16.202 -14.685  20.201  1.00  0.00           C
ATOM   2528 HG21 ILE A 160     -15.752 -13.802  20.338  1.00  0.00            
ATOM   2529 HG22 ILE A 160     -16.163 -15.214  21.049  1.00  0.00            
ATOM   2530 HG23 ILE A 160     -15.736 -15.187  19.473  1.00  0.00            
ATOM   2531  CG1 ILE A 160     -17.714 -13.588  18.527  1.00  0.00           C
ATOM   2532 HG11 ILE A 160     -17.100 -13.985  17.845  1.00  0.00            
ATOM   2533 HG12 ILE A 160     -18.648 -13.583  18.171  1.00  0.00            
ATOM   2534  CD  ILE A 160     -17.284 -12.140  18.784  1.00  0.00           C
ATOM   2535  HD1 ILE A 160     -17.329 -11.622  17.930  1.00  0.00            
ATOM   2536  HD2 ILE A 160     -17.895 -11.725  19.458  1.00  0.00            
ATOM   2537  HD3 ILE A 160     -16.347 -12.127  19.132  1.00  0.00            
ATOM   2538  C   ILE A 160     -18.295 -16.682  20.859  1.00  0.00           C
ATOM   2539  O   ILE A 160     -19.101 -16.573  21.789  1.00  0.00           O
ATOM   2540  N   PHE A 161     -17.303 -17.587  20.931  1.00  0.00           N
ATOM   2541  HN  PHE A 161     -16.790 -17.787  20.097  1.00  0.00            
ATOM   2542  CA  PHE A 161     -16.932 -18.289  22.141  1.00  0.00           C
ATOM   2543  HA  PHE A 161     -17.624 -18.020  22.811  1.00  0.00            
ATOM   2544  CB  PHE A 161     -16.967 -19.828  22.031  1.00  0.00           C
ATOM   2545  HB1 PHE A 161     -16.381 -20.135  21.281  1.00  0.00            
ATOM   2546  HB2 PHE A 161     -16.658 -20.243  22.887  1.00  0.00            
ATOM   2547  CG  PHE A 161     -18.369 -20.265  21.760  1.00  0.00           C
ATOM   2548  CD1 PHE A 161     -19.256 -20.602  22.794  1.00  0.00           C
ATOM   2549  HD1 PHE A 161     -18.951 -20.558  23.745  1.00  0.00            
ATOM   2550  CE1 PHE A 161     -20.566 -20.999  22.499  1.00  0.00           C
ATOM   2551  HE1 PHE A 161     -21.181 -21.277  23.237  1.00  0.00            
ATOM   2552  CZ  PHE A 161     -21.015 -21.008  21.177  1.00  0.00           C
ATOM   2553  HZ  PHE A 161     -21.947 -21.302  20.964  1.00  0.00            
ATOM   2554  CD2 PHE A 161     -18.829 -20.280  20.439  1.00  0.00           C
ATOM   2555  HD2 PHE A 161     -18.202 -20.056  19.693  1.00  0.00            
ATOM   2556  CE2 PHE A 161     -20.156 -20.605  20.155  1.00  0.00           C
ATOM   2557  HE2 PHE A 161     -20.492 -20.549  19.215  1.00  0.00            
ATOM   2558  C   PHE A 161     -15.547 -17.833  22.514  1.00  0.00           C
ATOM   2559  O   PHE A 161     -14.784 -17.337  21.692  1.00  0.00           O
ATOM   2560  N   ASN A 162     -15.212 -17.967  23.806  1.00  0.00           N
ATOM   2561  HN  ASN A 162     -15.861 -18.416  24.420  1.00  0.00            
ATOM   2562  CA  ASN A 162     -13.966 -17.498  24.356  1.00  0.00           C
ATOM   2563  HA  ASN A 162     -13.475 -17.006  23.637  1.00  0.00            
ATOM   2564  CB  ASN A 162     -14.203 -16.502  25.542  1.00  0.00           C
ATOM   2565  HB1 ASN A 162     -13.316 -16.176  25.869  1.00  0.00            
ATOM   2566  HB2 ASN A 162     -14.741 -15.728  25.208  1.00  0.00            
ATOM   2567  CG  ASN A 162     -14.945 -17.098  26.738  1.00  0.00           C
ATOM   2568  OD1 ASN A 162     -14.334 -17.631  27.654  1.00  0.00           O
ATOM   2569  ND2 ASN A 162     -16.295 -16.985  26.782  1.00  0.00           N
ATOM   2570 HD21 ASN A 162     -16.782 -16.520  26.043  1.00  0.00            
ATOM   2571 HD22 ASN A 162     -16.804 -17.367  27.554  1.00  0.00            
ATOM   2572  C   ASN A 162     -13.197 -18.741  24.767  1.00  0.00           C
ATOM   2573  O   ASN A 162     -13.801 -19.766  25.057  1.00  0.00           O
ATOM   2574  N   ALA A 163     -11.848 -18.699  24.761  1.00  0.00           N
ATOM   2575  HN  ALA A 163     -11.386 -17.966  24.261  1.00  0.00            
ATOM   2576  CA  ALA A 163     -11.050 -19.691  25.462  1.00  0.00           C
ATOM   2577  HA  ALA A 163     -11.390 -20.541  25.059  1.00  0.00            
ATOM   2578  CB  ALA A 163      -9.539 -19.451  25.261  1.00  0.00           C
ATOM   2579  HB1 ALA A 163      -9.022 -20.150  25.755  1.00  0.00            
ATOM   2580  HB2 ALA A 163      -9.320 -19.502  24.287  1.00  0.00            
ATOM   2581  HB3 ALA A 163      -9.296 -18.546  25.611  1.00  0.00            
ATOM   2582  C   ALA A 163     -11.256 -19.655  26.965  1.00  0.00           C
ATOM   2583  O   ALA A 163     -11.095 -18.605  27.580  1.00  0.00           O
ATOM   2584  N   LEU A 164     -11.522 -20.819  27.592  1.00  0.00           N
ATOM   2585  HN  LEU A 164     -11.574 -21.652  27.041  1.00  0.00            
ATOM   2586  CA  LEU A 164     -11.738 -20.928  29.028  1.00  0.00           C
ATOM   2587  HA  LEU A 164     -12.406 -20.207  29.211  1.00  0.00            
ATOM   2588  CB  LEU A 164     -12.257 -22.340  29.380  1.00  0.00           C
ATOM   2589  HB1 LEU A 164     -11.611 -23.009  29.013  1.00  0.00            
ATOM   2590  HB2 LEU A 164     -12.289 -22.420  30.376  1.00  0.00            
ATOM   2591  CG  LEU A 164     -13.656 -22.679  28.831  1.00  0.00           C
ATOM   2592  HG  LEU A 164     -13.657 -22.530  27.842  1.00  0.00            
ATOM   2593  CD1 LEU A 164     -13.973 -24.152  29.131  1.00  0.00           C
ATOM   2594 HD11 LEU A 164     -14.881 -24.377  28.776  1.00  0.00            
ATOM   2595 HD12 LEU A 164     -13.290 -24.736  28.693  1.00  0.00            
ATOM   2596 HD13 LEU A 164     -13.955 -24.302  30.119  1.00  0.00            
ATOM   2597  CD2 LEU A 164     -14.737 -21.763  29.427  1.00  0.00           C
ATOM   2598 HD21 LEU A 164     -15.629 -22.011  29.049  1.00  0.00            
ATOM   2599 HD22 LEU A 164     -14.754 -21.871  30.421  1.00  0.00            
ATOM   2600 HD23 LEU A 164     -14.531 -20.812  29.198  1.00  0.00            
ATOM   2601  C   LEU A 164     -10.488 -20.647  29.852  1.00  0.00           C
ATOM   2602  O   LEU A 164     -10.564 -20.235  31.008  1.00  0.00           O
ATOM   2603  N   ASP A 165      -9.308 -20.798  29.222  1.00  0.00           N
ATOM   2604  HN  ASP A 165      -9.333 -21.139  28.282  1.00  0.00            
ATOM   2605  CA  ASP A 165      -8.009 -20.510  29.785  1.00  0.00           C
ATOM   2606  HA  ASP A 165      -8.075 -20.824  30.732  1.00  0.00            
ATOM   2607  CB  ASP A 165      -6.932 -21.270  28.971  1.00  0.00           C
ATOM   2608  HB1 ASP A 165      -7.020 -21.036  28.003  1.00  0.00            
ATOM   2609  HB2 ASP A 165      -6.023 -21.009  29.296  1.00  0.00            
ATOM   2610  CG  ASP A 165      -7.094 -22.777  29.128  1.00  0.00           C
ATOM   2611  OD1 ASP A 165      -7.581 -23.224  30.197  1.00  0.00           O
ATOM   2612  OD2 ASP A 165      -6.765 -23.491  28.147  1.00  0.00           O
ATOM   2613  C   ASP A 165      -7.693 -19.013  29.807  1.00  0.00           C
ATOM   2614  O   ASP A 165      -6.696 -18.577  30.375  1.00  0.00           O
ATOM   2615  N   SER A 166      -8.540 -18.175  29.166  1.00  0.00           N
ATOM   2616  HN  SER A 166      -9.322 -18.577  28.689  1.00  0.00            
ATOM   2617  CA  SER A 166      -8.389 -16.724  29.125  1.00  0.00           C
ATOM   2618  HA  SER A 166      -9.223 -16.520  28.612  1.00  0.00            
ATOM   2619  CB  SER A 166      -8.408 -16.025  30.511  1.00  0.00           C
ATOM   2620  HB1 SER A 166      -7.782 -16.489  31.138  1.00  0.00            
ATOM   2621  HB2 SER A 166      -8.136 -15.067  30.416  1.00  0.00            
ATOM   2622  OG  SER A 166      -9.695 -16.024  31.145  1.00  0.00           O
ATOM   2623  HG1 SER A 166      -9.631 -15.560  32.028  1.00  0.00            
ATOM   2624  C   SER A 166      -7.177 -16.227  28.339  1.00  0.00           C
ATOM   2625  O   SER A 166      -6.695 -15.116  28.529  1.00  0.00           O
ATOM   2626  N   GLY A 167      -6.696 -17.008  27.350  1.00  0.00           N
ATOM   2627  HN  GLY A 167      -7.179 -17.857  27.134  1.00  0.00            
ATOM   2628  CA  GLY A 167      -5.499 -16.669  26.579  1.00  0.00           C
ATOM   2629  HA1 GLY A 167      -5.667 -16.909  25.623  1.00  0.00            
ATOM   2630  HA2 GLY A 167      -5.350 -15.683  26.654  1.00  0.00            
ATOM   2631  C   GLY A 167      -4.276 -17.391  27.062  1.00  0.00           C
ATOM   2632  O   GLY A 167      -4.210 -17.863  28.190  1.00  0.00           O
ATOM   2633  N   ASP A 168      -3.256 -17.482  26.190  1.00  0.00           N
ATOM   2634  HN  ASP A 168      -3.354 -17.046  25.295  1.00  0.00            
ATOM   2635  CA  ASP A 168      -2.030 -18.178  26.484  1.00  0.00           C
ATOM   2636  HA  ASP A 168      -2.168 -18.700  27.325  1.00  0.00            
ATOM   2637  CB  ASP A 168      -1.700 -19.128  25.309  1.00  0.00           C
ATOM   2638  HB1 ASP A 168      -2.549 -19.538  24.976  1.00  0.00            
ATOM   2639  HB2 ASP A 168      -1.275 -18.599  24.574  1.00  0.00            
ATOM   2640  CG  ASP A 168      -0.748 -20.252  25.701  1.00  0.00           C
ATOM   2641  OD1 ASP A 168      -0.439 -20.393  26.911  1.00  0.00           O
ATOM   2642  OD2 ASP A 168      -0.277 -20.948  24.761  1.00  0.00           O
ATOM   2643  C   ASP A 168      -0.928 -17.145  26.698  1.00  0.00           C
ATOM   2644  O   ASP A 168      -0.820 -16.163  25.956  1.00  0.00           O
ATOM   2645  N   LEU A 169      -0.115 -17.344  27.760  1.00  0.00           N
ATOM   2646  HN  LEU A 169      -0.289 -18.142  28.336  1.00  0.00            
ATOM   2647  CA  LEU A 169       0.993 -16.479  28.121  1.00  0.00           C
ATOM   2648  HA  LEU A 169       0.991 -15.800  27.387  1.00  0.00            
ATOM   2649  CB  LEU A 169       0.799 -15.831  29.520  1.00  0.00           C
ATOM   2650  HB1 LEU A 169       0.701 -16.565  30.193  1.00  0.00            
ATOM   2651  HB2 LEU A 169       1.615 -15.293  29.730  1.00  0.00            
ATOM   2652  CG  LEU A 169      -0.422 -14.904  29.657  1.00  0.00           C
ATOM   2653  HG  LEU A 169      -1.239 -15.430  29.423  1.00  0.00            
ATOM   2654  CD1 LEU A 169      -0.566 -14.395  31.098  1.00  0.00           C
ATOM   2655 HD11 LEU A 169      -1.364 -13.796  31.162  1.00  0.00            
ATOM   2656 HD12 LEU A 169      -0.682 -15.172  31.716  1.00  0.00            
ATOM   2657 HD13 LEU A 169       0.255 -13.885  31.355  1.00  0.00            
ATOM   2658  CD2 LEU A 169      -0.316 -13.724  28.692  1.00  0.00           C
ATOM   2659 HD21 LEU A 169      -1.117 -13.135  28.796  1.00  0.00            
ATOM   2660 HD22 LEU A 169       0.511 -13.200  28.895  1.00  0.00            
ATOM   2661 HD23 LEU A 169      -0.273 -14.064  27.753  1.00  0.00            
ATOM   2662  C   LEU A 169       2.298 -17.248  28.148  1.00  0.00           C
ATOM   2663  O   LEU A 169       3.319 -16.744  28.614  1.00  0.00           O
ATOM   2664  N   SER A 170       2.328 -18.503  27.655  1.00  0.00           N
ATOM   2665  HN  SER A 170       1.467 -18.968  27.449  1.00  0.00            
ATOM   2666  CA  SER A 170       3.589 -19.196  27.416  1.00  0.00           C
ATOM   2667  HA  SER A 170       4.014 -19.176  28.321  1.00  0.00            
ATOM   2668  CB  SER A 170       3.420 -20.648  26.916  1.00  0.00           C
ATOM   2669  HB1 SER A 170       2.785 -20.670  26.144  1.00  0.00            
ATOM   2670  HB2 SER A 170       4.305 -21.015  26.630  1.00  0.00            
ATOM   2671  OG  SER A 170       2.900 -21.554  27.899  1.00  0.00           O
ATOM   2672  HG1 SER A 170       2.820 -22.468  27.501  1.00  0.00            
ATOM   2673  C   SER A 170       4.397 -18.467  26.351  1.00  0.00           C
ATOM   2674  O   SER A 170       3.837 -18.053  25.343  1.00  0.00           O
ATOM   2675  N   ASP A 171       5.722 -18.300  26.562  1.00  0.00           N
ATOM   2676  HN  ASP A 171       6.134 -18.753  27.353  1.00  0.00            
ATOM   2677  CA  ASP A 171       6.587 -17.496  25.701  1.00  0.00           C
ATOM   2678  HA  ASP A 171       7.487 -17.641  26.111  1.00  0.00            
ATOM   2679  CB  ASP A 171       6.668 -18.025  24.229  1.00  0.00           C
ATOM   2680  HB1 ASP A 171       6.692 -19.025  24.242  1.00  0.00            
ATOM   2681  HB2 ASP A 171       5.860 -17.718  23.727  1.00  0.00            
ATOM   2682  CG  ASP A 171       7.901 -17.537  23.475  1.00  0.00           C
ATOM   2683  OD1 ASP A 171       7.939 -17.716  22.231  1.00  0.00           O
ATOM   2684  OD2 ASP A 171       8.845 -17.056  24.159  1.00  0.00           O
ATOM   2685  C   ASP A 171       6.287 -15.989  25.818  1.00  0.00           C
ATOM   2686  O   ASP A 171       5.887 -15.331  24.864  1.00  0.00           O
ATOM   2687  N   PHE A 172       6.442 -15.398  27.035  1.00  0.00           N
ATOM   2688  HN  PHE A 172       6.854 -15.921  27.781  1.00  0.00            
ATOM   2689  CA  PHE A 172       6.023 -14.023  27.278  1.00  0.00           C
ATOM   2690  HA  PHE A 172       5.374 -13.908  26.526  1.00  0.00            
ATOM   2691  CB  PHE A 172       5.413 -13.866  28.703  1.00  0.00           C
ATOM   2692  HB1 PHE A 172       5.267 -12.896  28.896  1.00  0.00            
ATOM   2693  HB2 PHE A 172       4.538 -14.349  28.744  1.00  0.00            
ATOM   2694  CG  PHE A 172       6.304 -14.426  29.785  1.00  0.00           C
ATOM   2695  CD1 PHE A 172       6.105 -15.731  30.256  1.00  0.00           C
ATOM   2696  HD1 PHE A 172       5.364 -16.284  29.874  1.00  0.00            
ATOM   2697  CE1 PHE A 172       6.924 -16.273  31.250  1.00  0.00           C
ATOM   2698  HE1 PHE A 172       6.760 -17.202  31.582  1.00  0.00            
ATOM   2699  CZ  PHE A 172       7.971 -15.518  31.780  1.00  0.00           C
ATOM   2700  HZ  PHE A 172       8.564 -15.906  32.486  1.00  0.00            
ATOM   2701  CD2 PHE A 172       7.348 -13.669  30.343  1.00  0.00           C
ATOM   2702  HD2 PHE A 172       7.493 -12.728  30.039  1.00  0.00            
ATOM   2703  CE2 PHE A 172       8.187 -14.218  31.320  1.00  0.00           C
ATOM   2704  HE2 PHE A 172       8.943 -13.677  31.689  1.00  0.00            
ATOM   2705  C   PHE A 172       7.102 -12.962  27.125  1.00  0.00           C
ATOM   2706  O   PHE A 172       6.778 -11.784  27.051  1.00  0.00           O
ATOM   2707  N   ILE A 173       8.398 -13.356  27.088  1.00  0.00           N
ATOM   2708  HN  ILE A 173       8.589 -14.327  27.230  1.00  0.00            
ATOM   2709  CA  ILE A 173       9.538 -12.470  26.857  1.00  0.00           C
ATOM   2710  HA  ILE A 173      10.296 -13.019  27.210  1.00  0.00            
ATOM   2711  CB  ILE A 173       9.795 -12.206  25.379  1.00  0.00           C
ATOM   2712  HB  ILE A 173       9.063 -11.618  25.037  1.00  0.00            
ATOM   2713  CG2 ILE A 173      11.142 -11.458  25.204  1.00  0.00           C
ATOM   2714 HG21 ILE A 173      11.305 -11.288  24.232  1.00  0.00            
ATOM   2715 HG22 ILE A 173      11.106 -10.587  25.694  1.00  0.00            
ATOM   2716 HG23 ILE A 173      11.884 -12.017  25.573  1.00  0.00            
ATOM   2717  CG1 ILE A 173       9.738 -13.520  24.559  1.00  0.00           C
ATOM   2718 HG11 ILE A 173      10.489 -14.114  24.849  1.00  0.00            
ATOM   2719 HG12 ILE A 173       8.865 -13.974  24.739  1.00  0.00            
ATOM   2720  CD  ILE A 173       9.860 -13.293  23.049  1.00  0.00           C
ATOM   2721  HD1 ILE A 173       9.817 -14.173  22.575  1.00  0.00            
ATOM   2722  HD2 ILE A 173       9.110 -12.710  22.738  1.00  0.00            
ATOM   2723  HD3 ILE A 173      10.733 -12.849  22.848  1.00  0.00            
ATOM   2724  C   ILE A 173       9.506 -11.185  27.678  1.00  0.00           C
ATOM   2725  O   ILE A 173       9.254 -10.100  27.171  1.00  0.00           O
ATOM   2726  N   GLU A 174       9.695 -11.315  29.010  1.00  0.00           N
ATOM   2727  HN  GLU A 174      10.067 -12.178  29.352  1.00  0.00            
ATOM   2728  CA  GLU A 174       9.387 -10.265  29.979  1.00  0.00           C
ATOM   2729  HA  GLU A 174       8.391 -10.231  29.893  1.00  0.00            
ATOM   2730  CB  GLU A 174       9.913 -10.641  31.386  1.00  0.00           C
ATOM   2731  HB1 GLU A 174       9.545 -11.541  31.619  1.00  0.00            
ATOM   2732  HB2 GLU A 174      10.910 -10.692  31.335  1.00  0.00            
ATOM   2733  CG  GLU A 174       9.545  -9.665  32.534  1.00  0.00           C
ATOM   2734  HG1 GLU A 174      10.100  -9.892  33.334  1.00  0.00            
ATOM   2735  HG2 GLU A 174       9.754  -8.733  32.238  1.00  0.00            
ATOM   2736  CD  GLU A 174       8.077  -9.704  32.956  1.00  0.00           C
ATOM   2737  OE1 GLU A 174       7.758  -8.906  33.875  1.00  0.00           O
ATOM   2738  OE2 GLU A 174       7.308 -10.543  32.432  1.00  0.00           O
ATOM   2739  C   GLU A 174       9.953  -8.887  29.662  1.00  0.00           C
ATOM   2740  O   GLU A 174      11.157  -8.731  29.508  1.00  0.00           O
ATOM   2741  N   ASP A 175       9.083  -7.850  29.632  1.00  0.00           N
ATOM   2742  HN  ASP A 175       8.196  -7.962  30.079  1.00  0.00            
ATOM   2743  CA  ASP A 175       9.372  -6.585  28.985  1.00  0.00           C
ATOM   2744  HA  ASP A 175       9.490  -6.916  28.049  1.00  0.00            
ATOM   2745  CB  ASP A 175       8.234  -5.570  29.238  1.00  0.00           C
ATOM   2746  HB1 ASP A 175       8.198  -5.374  30.218  1.00  0.00            
ATOM   2747  HB2 ASP A 175       8.443  -4.730  28.737  1.00  0.00            
ATOM   2748  CG  ASP A 175       6.849  -6.041  28.804  1.00  0.00           C
ATOM   2749  OD1 ASP A 175       6.729  -6.740  27.765  1.00  0.00           O
ATOM   2750  OD2 ASP A 175       5.889  -5.660  29.524  1.00  0.00           O
ATOM   2751  C   ASP A 175      10.626  -5.848  29.463  1.00  0.00           C
ATOM   2752  O   ASP A 175      11.360  -5.255  28.688  1.00  0.00           O
ATOM   2753  N   VAL A 176      10.814  -5.862  30.804  1.00  0.00           N
ATOM   2754  HN  VAL A 176      10.085  -6.314  31.319  1.00  0.00            
ATOM   2755  CA  VAL A 176      11.903  -5.328  31.635  1.00  0.00           C
ATOM   2756  HA  VAL A 176      12.080  -6.124  32.214  1.00  0.00            
ATOM   2757  CB  VAL A 176      13.263  -5.037  30.968  1.00  0.00           C
ATOM   2758  HB  VAL A 176      13.072  -4.539  30.122  1.00  0.00            
ATOM   2759  CG1 VAL A 176      14.219  -4.021  31.663  1.00  0.00           C
ATOM   2760 HG11 VAL A 176      15.057  -3.930  31.125  1.00  0.00            
ATOM   2761 HG12 VAL A 176      13.768  -3.131  31.730  1.00  0.00            
ATOM   2762 HG13 VAL A 176      14.445  -4.350  32.580  1.00  0.00            
ATOM   2763  CG2 VAL A 176      13.913  -6.404  30.696  1.00  0.00           C
ATOM   2764 HG21 VAL A 176      14.803  -6.269  30.261  1.00  0.00            
ATOM   2765 HG22 VAL A 176      14.035  -6.893  31.560  1.00  0.00            
ATOM   2766 HG23 VAL A 176      13.324  -6.939  30.090  1.00  0.00            
ATOM   2767  C   VAL A 176      11.429  -4.172  32.468  1.00  0.00           C
ATOM   2768  O   VAL A 176      11.781  -4.095  33.640  1.00  0.00           O
ATOM   2769  N   GLU A 177      10.564  -3.308  31.895  1.00  0.00           N
ATOM   2770  HN  GLU A 177      10.221  -3.529  30.982  1.00  0.00            
ATOM   2771  CA  GLU A 177      10.097  -2.080  32.514  1.00  0.00           C
ATOM   2772  HA  GLU A 177      10.729  -1.909  33.270  1.00  0.00            
ATOM   2773  CB  GLU A 177      10.106  -0.977  31.434  1.00  0.00           C
ATOM   2774  HB1 GLU A 177      11.028  -0.919  31.051  1.00  0.00            
ATOM   2775  HB2 GLU A 177       9.462  -1.236  30.714  1.00  0.00            
ATOM   2776  CG  GLU A 177       9.710   0.419  31.964  1.00  0.00           C
ATOM   2777  HG1 GLU A 177       8.749   0.389  32.240  1.00  0.00            
ATOM   2778  HG2 GLU A 177      10.279   0.626  32.759  1.00  0.00            
ATOM   2779  CD  GLU A 177       9.875   1.560  30.957  1.00  0.00           C
ATOM   2780  OE1 GLU A 177      10.421   1.336  29.850  1.00  0.00           O
ATOM   2781  OE2 GLU A 177       9.446   2.686  31.327  1.00  0.00           O
ATOM   2782  C   GLU A 177       8.702  -2.204  33.115  1.00  0.00           C
ATOM   2783  O   GLU A 177       8.392  -1.643  34.165  1.00  0.00           O
ATOM   2784  N   TRP A 178       7.845  -3.027  32.494  1.00  0.00           N
ATOM   2785  HN  TRP A 178       8.152  -3.477  31.655  1.00  0.00            
ATOM   2786  CA  TRP A 178       6.511  -3.304  32.959  1.00  0.00           C
ATOM   2787  HA  TRP A 178       6.337  -2.709  33.743  1.00  0.00            
ATOM   2788  CB  TRP A 178       5.451  -3.001  31.874  1.00  0.00           C
ATOM   2789  HB1 TRP A 178       5.700  -3.486  31.036  1.00  0.00            
ATOM   2790  HB2 TRP A 178       4.561  -3.324  32.194  1.00  0.00            
ATOM   2791  CG  TRP A 178       5.326  -1.519  31.544  1.00  0.00           C
ATOM   2792  CD1 TRP A 178       5.992  -0.778  30.609  1.00  0.00           C
ATOM   2793  HD1 TRP A 178       6.691  -1.136  29.990  1.00  0.00            
ATOM   2794  NE1 TRP A 178       5.565   0.531  30.638  1.00  0.00           N
ATOM   2795  HE1 TRP A 178       5.902   1.269  30.054  1.00  0.00            
ATOM   2796  CE2 TRP A 178       4.598   0.651  31.605  1.00  0.00           C
ATOM   2797  CD2 TRP A 178       4.441  -0.611  32.215  1.00  0.00           C
ATOM   2798  CE3 TRP A 178       3.554  -0.791  33.267  1.00  0.00           C
ATOM   2799  HE3 TRP A 178       3.440  -1.687  33.696  1.00  0.00            
ATOM   2800  CZ3 TRP A 178       2.825   0.316  33.710  1.00  0.00           C
ATOM   2801  HZ3 TRP A 178       2.193   0.214  34.478  1.00  0.00            
ATOM   2802  CZ2 TRP A 178       3.843   1.736  32.018  1.00  0.00           C
ATOM   2803  HZ2 TRP A 178       3.922   2.620  31.558  1.00  0.00            
ATOM   2804  CH2 TRP A 178       2.967   1.564  33.095  1.00  0.00           C
ATOM   2805  HH2 TRP A 178       2.436   2.343  33.429  1.00  0.00            
ATOM   2806  C   TRP A 178       6.494  -4.763  33.351  1.00  0.00           C
ATOM   2807  O   TRP A 178       7.127  -5.601  32.722  1.00  0.00           O
ATOM   2808  N   GLU A 179       5.814  -5.059  34.468  1.00  0.00           N
ATOM   2809  HN  GLU A 179       5.404  -4.303  34.978  1.00  0.00            
ATOM   2810  CA  GLU A 179       5.635  -6.392  34.982  1.00  0.00           C
ATOM   2811  HA  GLU A 179       6.263  -6.979  34.471  1.00  0.00            
ATOM   2812  CB  GLU A 179       5.932  -6.412  36.493  1.00  0.00           C
ATOM   2813  HB1 GLU A 179       6.869  -6.090  36.630  1.00  0.00            
ATOM   2814  HB2 GLU A 179       5.295  -5.786  36.943  1.00  0.00            
ATOM   2815  CG  GLU A 179       5.796  -7.800  37.156  1.00  0.00           C
ATOM   2816  HG1 GLU A 179       4.843  -8.097  37.098  1.00  0.00            
ATOM   2817  HG2 GLU A 179       6.379  -8.452  36.670  1.00  0.00            
ATOM   2818  CD  GLU A 179       6.210  -7.780  38.627  1.00  0.00           C
ATOM   2819  OE1 GLU A 179       6.761  -6.741  39.077  1.00  0.00           O
ATOM   2820  OE2 GLU A 179       5.976  -8.807  39.310  1.00  0.00           O
ATOM   2821  C   GLU A 179       4.194  -6.802  34.770  1.00  0.00           C
ATOM   2822  O   GLU A 179       3.261  -6.085  35.137  1.00  0.00           O
ATOM   2823  N   VAL A 180       3.959  -7.967  34.149  1.00  0.00           N
ATOM   2824  HN  VAL A 180       4.738  -8.529  33.872  1.00  0.00            
ATOM   2825  CA  VAL A 180       2.617  -8.446  33.862  1.00  0.00           C
ATOM   2826  HA  VAL A 180       2.094  -7.620  33.650  1.00  0.00            
ATOM   2827  CB  VAL A 180       2.607  -9.376  32.655  1.00  0.00           C
ATOM   2828  HB  VAL A 180       3.190 -10.162  32.859  1.00  0.00            
ATOM   2829  CG1 VAL A 180       1.190  -9.916  32.361  1.00  0.00           C
ATOM   2830 HG11 VAL A 180       1.222 -10.521  31.565  1.00  0.00            
ATOM   2831 HG12 VAL A 180       0.857 -10.426  33.154  1.00  0.00            
ATOM   2832 HG13 VAL A 180       0.574  -9.151  32.174  1.00  0.00            
ATOM   2833  CG2 VAL A 180       3.149  -8.599  31.439  1.00  0.00           C
ATOM   2834 HG21 VAL A 180       3.150  -9.195  30.636  1.00  0.00            
ATOM   2835 HG22 VAL A 180       2.567  -7.805  31.264  1.00  0.00            
ATOM   2836 HG23 VAL A 180       4.082  -8.293  31.628  1.00  0.00            
ATOM   2837  C   VAL A 180       2.007  -9.135  35.075  1.00  0.00           C
ATOM   2838  O   VAL A 180       2.579 -10.054  35.652  1.00  0.00           O
ATOM   2839  N   HIS A 181       0.802  -8.707  35.517  1.00  0.00           N
ATOM   2840  HN  HIS A 181       0.390  -7.890  35.113  1.00  0.00            
ATOM   2841  CA  HIS A 181       0.098  -9.419  36.571  1.00  0.00           C
ATOM   2842  HA  HIS A 181       0.819  -9.792  37.155  1.00  0.00            
ATOM   2843  CB  HIS A 181      -0.812  -8.466  37.367  1.00  0.00           C
ATOM   2844  HB1 HIS A 181      -0.258  -7.707  37.709  1.00  0.00            
ATOM   2845  HB2 HIS A 181      -1.518  -8.113  36.753  1.00  0.00            
ATOM   2846  ND1 HIS A 181      -2.728  -9.685  38.357  1.00  0.00           N
ATOM   2847  CG  HIS A 181      -1.507  -9.087  38.547  1.00  0.00           C
ATOM   2848  CE1 HIS A 181      -3.122 -10.076  39.546  1.00  0.00           C
ATOM   2849  HE1 HIS A 181      -3.985 -10.548  39.724  1.00  0.00            
ATOM   2850  NE2 HIS A 181      -2.218  -9.762  40.502  1.00  0.00           N
ATOM   2851  HE2 HIS A 181      -2.294  -9.951  41.481  1.00  0.00            
ATOM   2852  CD2 HIS A 181      -1.172  -9.130  39.864  1.00  0.00           C
ATOM   2853  HD2 HIS A 181      -0.337  -8.775  40.284  1.00  0.00            
ATOM   2854  C   HIS A 181      -0.726 -10.551  35.995  1.00  0.00           C
ATOM   2855  O   HIS A 181      -0.703 -11.677  36.480  1.00  0.00           O
ATOM   2856  N   GLY A 182      -1.469 -10.277  34.906  1.00  0.00           N
ATOM   2857  HN  GLY A 182      -1.424  -9.372  34.484  1.00  0.00            
ATOM   2858  CA  GLY A 182      -2.331 -11.294  34.349  1.00  0.00           C
ATOM   2859  HA1 GLY A 182      -1.764 -12.051  34.025  1.00  0.00            
ATOM   2860  HA2 GLY A 182      -2.945 -11.621  35.067  1.00  0.00            
ATOM   2861  C   GLY A 182      -3.124 -10.729  33.216  1.00  0.00           C
ATOM   2862  O   GLY A 182      -3.075  -9.534  32.926  1.00  0.00           O
ATOM   2863  N   MET A 183      -3.894 -11.597  32.543  1.00  0.00           N
ATOM   2864  HN  MET A 183      -3.901 -12.557  32.824  1.00  0.00            
ATOM   2865  CA  MET A 183      -4.714 -11.190  31.425  1.00  0.00           C
ATOM   2866  HA  MET A 183      -4.976 -10.239  31.591  1.00  0.00            
ATOM   2867  CB  MET A 183      -3.895 -11.301  30.115  1.00  0.00           C
ATOM   2868  HB1 MET A 183      -3.055 -10.771  30.230  1.00  0.00            
ATOM   2869  HB2 MET A 183      -3.665 -12.264  29.975  1.00  0.00            
ATOM   2870  CG  MET A 183      -4.593 -10.799  28.841  1.00  0.00           C
ATOM   2871  HG1 MET A 183      -5.369 -11.415  28.707  1.00  0.00            
ATOM   2872  HG2 MET A 183      -4.928  -9.885  29.068  1.00  0.00            
ATOM   2873  SD  MET A 183      -3.462 -10.788  27.413  1.00  0.00           S
ATOM   2874  CE  MET A 183      -4.711 -10.195  26.252  1.00  0.00           C
ATOM   2875  HE1 MET A 183      -4.304 -10.104  25.343  1.00  0.00            
ATOM   2876  HE2 MET A 183      -5.468 -10.848  26.215  1.00  0.00            
ATOM   2877  HE3 MET A 183      -5.053  -9.305  26.555  1.00  0.00            
ATOM   2878  C   MET A 183      -5.974 -12.049  31.377  1.00  0.00           C
ATOM   2879  O   MET A 183      -6.004 -13.045  30.660  1.00  0.00           O
ATOM   2880  N   PRO A 184      -7.021 -11.774  32.146  1.00  0.00           N
ATOM   2881  CD  PRO A 184      -7.028 -10.824  33.257  1.00  0.00           C
ATOM   2882  HD1 PRO A 184      -6.838  -9.904  32.915  1.00  0.00            
ATOM   2883  HD2 PRO A 184      -6.331 -11.082  33.926  1.00  0.00            
ATOM   2884  CA  PRO A 184      -8.252 -12.538  32.078  1.00  0.00           C
ATOM   2885  HA  PRO A 184      -8.052 -13.494  31.865  1.00  0.00            
ATOM   2886  CB  PRO A 184      -8.891 -12.320  33.453  1.00  0.00           C
ATOM   2887  HB1 PRO A 184      -9.888 -12.364  33.394  1.00  0.00            
ATOM   2888  HB2 PRO A 184      -8.565 -13.000  34.110  1.00  0.00            
ATOM   2889  CG  PRO A 184      -8.433 -10.918  33.852  1.00  0.00           C
ATOM   2890  HG1 PRO A 184      -9.034 -10.220  33.463  1.00  0.00            
ATOM   2891  HG2 PRO A 184      -8.408 -10.819  34.847  1.00  0.00            
ATOM   2892  C   PRO A 184      -9.154 -12.039  30.965  1.00  0.00           C
ATOM   2893  O   PRO A 184      -8.993 -10.925  30.463  1.00  0.00           O
ATOM   2894  N   ALA A 185     -10.117 -12.887  30.572  1.00  0.00           N
ATOM   2895  HN  ALA A 185     -10.183 -13.769  31.038  1.00  0.00            
ATOM   2896  CA  ALA A 185     -11.055 -12.609  29.528  1.00  0.00           C
ATOM   2897  HA  ALA A 185     -10.813 -11.693  29.208  1.00  0.00            
ATOM   2898  CB  ALA A 185     -10.948 -13.724  28.492  1.00  0.00           C
ATOM   2899  HB1 ALA A 185     -11.596 -13.552  27.750  1.00  0.00            
ATOM   2900  HB2 ALA A 185     -10.018 -13.749  28.124  1.00  0.00            
ATOM   2901  HB3 ALA A 185     -11.160 -14.601  28.923  1.00  0.00            
ATOM   2902  C   ALA A 185     -12.475 -12.634  30.016  1.00  0.00           C
ATOM   2903  O   ALA A 185     -12.805 -13.167  31.072  1.00  0.00           O
ATOM   2904  N   VAL A 186     -13.364 -12.042  29.217  1.00  0.00           N
ATOM   2905  HN  VAL A 186     -13.039 -11.560  28.403  1.00  0.00            
ATOM   2906  CA  VAL A 186     -14.773 -12.075  29.489  1.00  0.00           C
ATOM   2907  HA  VAL A 186     -15.008 -12.950  29.912  1.00  0.00            
ATOM   2908  CB  VAL A 186     -15.151 -10.992  30.504  1.00  0.00           C
ATOM   2909  HB  VAL A 186     -14.759 -11.296  31.372  1.00  0.00            
ATOM   2910  CG1 VAL A 186     -14.564  -9.640  30.088  1.00  0.00           C
ATOM   2911 HG11 VAL A 186     -14.819  -8.945  30.760  1.00  0.00            
ATOM   2912 HG12 VAL A 186     -13.567  -9.709  30.042  1.00  0.00            
ATOM   2913 HG13 VAL A 186     -14.922  -9.383  29.190  1.00  0.00            
ATOM   2914  CG2 VAL A 186     -16.663 -10.838  30.725  1.00  0.00           C
ATOM   2915 HG21 VAL A 186     -16.830 -10.116  31.397  1.00  0.00            
ATOM   2916 HG22 VAL A 186     -17.103 -10.597  29.860  1.00  0.00            
ATOM   2917 HG23 VAL A 186     -17.040 -11.701  31.062  1.00  0.00            
ATOM   2918  C   VAL A 186     -15.473 -11.959  28.151  1.00  0.00           C
ATOM   2919  O   VAL A 186     -14.959 -11.383  27.200  1.00  0.00           O
ATOM   2920  N   LYS A 187     -16.667 -12.571  28.046  1.00  0.00           N
ATOM   2921  HN  LYS A 187     -16.976 -13.130  28.815  1.00  0.00            
ATOM   2922  CA  LYS A 187     -17.527 -12.471  26.895  1.00  0.00           C
ATOM   2923  HA  LYS A 187     -17.040 -11.939  26.202  1.00  0.00            
ATOM   2924  CB  LYS A 187     -17.878 -13.884  26.373  1.00  0.00           C
ATOM   2925  HB1 LYS A 187     -17.034 -14.339  26.091  1.00  0.00            
ATOM   2926  HB2 LYS A 187     -18.304 -14.402  27.115  1.00  0.00            
ATOM   2927  CG  LYS A 187     -18.839 -13.877  25.181  1.00  0.00           C
ATOM   2928  HG1 LYS A 187     -19.733 -13.563  25.500  1.00  0.00            
ATOM   2929  HG2 LYS A 187     -18.487 -13.239  24.497  1.00  0.00            
ATOM   2930  CD  LYS A 187     -19.020 -15.240  24.515  1.00  0.00           C
ATOM   2931  HD1 LYS A 187     -19.487 -15.101  23.642  1.00  0.00            
ATOM   2932  HD2 LYS A 187     -18.114 -15.629  24.350  1.00  0.00            
ATOM   2933  CE  LYS A 187     -19.826 -16.248  25.327  1.00  0.00           C
ATOM   2934  HE1 LYS A 187     -19.342 -16.471  26.173  1.00  0.00            
ATOM   2935  HE2 LYS A 187     -20.725 -15.869  25.547  1.00  0.00            
ATOM   2936  NZ  LYS A 187     -20.010 -17.490  24.541  1.00  0.00           N
ATOM   2937  HZ1 LYS A 187     -20.539 -18.148  25.077  1.00  0.00            
ATOM   2938  HZ2 LYS A 187     -20.499 -17.279  23.695  1.00  0.00            
ATOM   2939  HZ3 LYS A 187     -19.116 -17.881  24.321  1.00  0.00            
ATOM   2940  C   LYS A 187     -18.797 -11.790  27.350  1.00  0.00           C
ATOM   2941  O   LYS A 187     -19.402 -12.222  28.330  1.00  0.00           O
ATOM   2942  N   ASN A 188     -19.230 -10.725  26.652  1.00  0.00           N
ATOM   2943  HN  ASN A 188     -18.712 -10.444  25.844  1.00  0.00            
ATOM   2944  CA  ASN A 188     -20.405  -9.968  27.011  1.00  0.00           C
ATOM   2945  HA  ASN A 188     -20.807 -10.426  27.804  1.00  0.00            
ATOM   2946  CB  ASN A 188     -20.058  -8.510  27.407  1.00  0.00           C
ATOM   2947  HB1 ASN A 188     -19.517  -8.079  26.685  1.00  0.00            
ATOM   2948  HB2 ASN A 188     -20.897  -7.986  27.552  1.00  0.00            
ATOM   2949  CG  ASN A 188     -19.250  -8.527  28.694  1.00  0.00           C
ATOM   2950  OD1 ASN A 188     -19.771  -8.838  29.765  1.00  0.00           O
ATOM   2951  ND2 ASN A 188     -17.946  -8.171  28.618  1.00  0.00           N
ATOM   2952 HD21 ASN A 188     -17.549  -7.910  27.738  1.00  0.00            
ATOM   2953 HD22 ASN A 188     -17.379  -8.169  29.442  1.00  0.00            
ATOM   2954  C   ASN A 188     -21.343 -10.003  25.821  1.00  0.00           C
ATOM   2955  O   ASN A 188     -21.041 -10.551  24.765  1.00  0.00           O
ATOM   2956  N   VAL A 189     -22.568  -9.481  26.014  1.00  0.00           N
ATOM   2957  HN  VAL A 189     -22.806  -9.161  26.931  1.00  0.00            
ATOM   2958  CA  VAL A 189     -23.558  -9.357  24.972  1.00  0.00           C
ATOM   2959  HA  VAL A 189     -23.075  -9.542  24.116  1.00  0.00            
ATOM   2960  CB  VAL A 189     -24.690 -10.390  25.074  1.00  0.00           C
ATOM   2961  HB  VAL A 189     -25.372 -10.161  24.379  1.00  0.00            
ATOM   2962  CG1 VAL A 189     -24.100 -11.791  24.823  1.00  0.00           C
ATOM   2963 HG11 VAL A 189     -24.827 -12.475  24.886  1.00  0.00            
ATOM   2964 HG12 VAL A 189     -23.692 -11.822  23.911  1.00  0.00            
ATOM   2965 HG13 VAL A 189     -23.399 -11.985  25.509  1.00  0.00            
ATOM   2966  CG2 VAL A 189     -25.422 -10.354  26.435  1.00  0.00           C
ATOM   2967 HG21 VAL A 189     -26.145 -11.045  26.443  1.00  0.00            
ATOM   2968 HG22 VAL A 189     -24.770 -10.545  27.169  1.00  0.00            
ATOM   2969 HG23 VAL A 189     -25.824  -9.449  26.573  1.00  0.00            
ATOM   2970  C   VAL A 189     -24.091  -7.942  25.024  1.00  0.00           C
ATOM   2971  O   VAL A 189     -24.412  -7.418  26.090  1.00  0.00           O
ATOM   2972  N   ILE A 190     -24.178  -7.262  23.864  1.00  0.00           N
ATOM   2973  HN  ILE A 190     -23.832  -7.688  23.028  1.00  0.00            
ATOM   2974  CA  ILE A 190     -24.756  -5.933  23.785  1.00  0.00           C
ATOM   2975  HA  ILE A 190     -24.904  -5.604  24.718  1.00  0.00            
ATOM   2976  CB  ILE A 190     -23.803  -4.946  23.115  1.00  0.00           C
ATOM   2977  HB  ILE A 190     -23.590  -5.287  22.199  1.00  0.00            
ATOM   2978  CG2 ILE A 190     -24.466  -3.559  22.950  1.00  0.00           C
ATOM   2979 HG21 ILE A 190     -23.823  -2.932  22.510  1.00  0.00            
ATOM   2980 HG22 ILE A 190     -25.286  -3.647  22.384  1.00  0.00            
ATOM   2981 HG23 ILE A 190     -24.718  -3.201  23.849  1.00  0.00            
ATOM   2982  CG1 ILE A 190     -22.496  -4.851  23.940  1.00  0.00           C
ATOM   2983 HG11 ILE A 190     -22.694  -4.377  24.798  1.00  0.00            
ATOM   2984 HG12 ILE A 190     -22.176  -5.778  24.138  1.00  0.00            
ATOM   2985  CD  ILE A 190     -21.366  -4.099  23.231  1.00  0.00           C
ATOM   2986  HD1 ILE A 190     -20.558  -4.078  23.820  1.00  0.00            
ATOM   2987  HD2 ILE A 190     -21.142  -4.565  22.375  1.00  0.00            
ATOM   2988  HD3 ILE A 190     -21.660  -3.164  23.035  1.00  0.00            
ATOM   2989  C   ILE A 190     -26.075  -6.062  23.041  1.00  0.00           C
ATOM   2990  O   ILE A 190     -26.169  -6.736  22.019  1.00  0.00           O
ATOM   2991  N   SER A 191     -27.146  -5.442  23.577  1.00  0.00           N
ATOM   2992  HN  SER A 191     -27.019  -4.924  24.423  1.00  0.00            
ATOM   2993  CA  SER A 191     -28.475  -5.486  22.991  1.00  0.00           C
ATOM   2994  HA  SER A 191     -28.360  -6.173  22.273  1.00  0.00            
ATOM   2995  CB  SER A 191     -29.588  -5.865  23.994  1.00  0.00           C
ATOM   2996  HB1 SER A 191     -29.557  -5.274  24.800  1.00  0.00            
ATOM   2997  HB2 SER A 191     -30.490  -5.799  23.567  1.00  0.00            
ATOM   2998  OG  SER A 191     -29.421  -7.210  24.440  1.00  0.00           O
ATOM   2999  HG1 SER A 191     -30.148  -7.439  25.087  1.00  0.00            
ATOM   3000  C   SER A 191     -28.863  -4.125  22.475  1.00  0.00           C
ATOM   3001  O   SER A 191     -28.666  -3.107  23.130  1.00  0.00           O
ATOM   3002  N   TYR A 192     -29.462  -4.086  21.272  1.00  0.00           N
ATOM   3003  HN  TYR A 192     -29.580  -4.944  20.772  1.00  0.00            
ATOM   3004  CA  TYR A 192     -29.945  -2.864  20.664  1.00  0.00           C
ATOM   3005  HA  TYR A 192     -29.577  -2.145  21.253  1.00  0.00            
ATOM   3006  CB  TYR A 192     -29.458  -2.704  19.201  1.00  0.00           C
ATOM   3007  HB1 TYR A 192     -29.663  -3.545  18.700  1.00  0.00            
ATOM   3008  HB2 TYR A 192     -29.946  -1.938  18.782  1.00  0.00            
ATOM   3009  CG  TYR A 192     -27.981  -2.437  19.053  1.00  0.00           C
ATOM   3010  CD1 TYR A 192     -27.143  -2.014  20.100  1.00  0.00           C
ATOM   3011  HD1 TYR A 192     -27.524  -1.883  21.015  1.00  0.00            
ATOM   3012  CE1 TYR A 192     -25.781  -1.774  19.878  1.00  0.00           C
ATOM   3013  HE1 TYR A 192     -25.196  -1.493  20.639  1.00  0.00            
ATOM   3014  CZ  TYR A 192     -25.236  -1.923  18.608  1.00  0.00           C
ATOM   3015  OH  TYR A 192     -23.869  -1.644  18.414  1.00  0.00           O
ATOM   3016  HH  TYR A 192     -23.630  -1.797  17.455  1.00  0.00            
ATOM   3017  CD2 TYR A 192     -27.414  -2.584  17.779  1.00  0.00           C
ATOM   3018  HD2 TYR A 192     -27.991  -2.878  17.017  1.00  0.00            
ATOM   3019  CE2 TYR A 192     -26.055  -2.327  17.551  1.00  0.00           C
ATOM   3020  HE2 TYR A 192     -25.672  -2.433  16.633  1.00  0.00            
ATOM   3021  C   TYR A 192     -31.457  -2.861  20.652  1.00  0.00           C
ATOM   3022  O   TYR A 192     -32.115  -3.899  20.632  1.00  0.00           O
ATOM   3023  N   GLY A 193     -32.051  -1.650  20.606  1.00  0.00           N
ATOM   3024  HN  GLY A 193     -31.462  -0.842  20.604  1.00  0.00            
ATOM   3025  CA  GLY A 193     -33.494  -1.439  20.559  1.00  0.00           C
ATOM   3026  HA1 GLY A 193     -33.926  -2.112  21.159  1.00  0.00            
ATOM   3027  HA2 GLY A 193     -33.684  -0.518  20.899  1.00  0.00            
ATOM   3028  C   GLY A 193     -34.051  -1.581  19.171  1.00  0.00           C
ATOM   3029  O   GLY A 193     -34.837  -0.756  18.722  1.00  0.00           O
ATOM   3030  N   CYS A 194     -33.617  -2.626  18.443  1.00  0.00           N
ATOM   3031  HN  CYS A 194     -32.946  -3.249  18.846  1.00  0.00            
ATOM   3032  CA  CYS A 194     -34.086  -2.882  17.096  1.00  0.00           C
ATOM   3033  HA  CYS A 194     -34.782  -2.172  16.991  1.00  0.00            
ATOM   3034  CB  CYS A 194     -32.940  -2.774  16.040  1.00  0.00           C
ATOM   3035  HB1 CYS A 194     -33.436  -2.704  15.175  1.00  0.00            
ATOM   3036  HB2 CYS A 194     -32.518  -1.893  16.255  1.00  0.00            
ATOM   3037  SG  CYS A 194     -31.681  -4.112  15.973  1.00  0.00           S
ATOM   3038  C   CYS A 194     -34.732  -4.234  16.951  1.00  0.00           C
ATOM   3039  O   CYS A 194     -35.762  -4.378  16.301  1.00  0.00           O
ATOM   3040  N   CYS A 195     -34.116  -5.269  17.550  1.00  0.00           N
ATOM   3041  HN  CYS A 195     -33.550  -5.122  18.361  1.00  0.00            
ATOM   3042  CA  CYS A 195     -34.283  -6.594  17.006  1.00  0.00           C
ATOM   3043  HA  CYS A 195     -35.187  -6.558  16.581  1.00  0.00            
ATOM   3044  CB  CYS A 195     -33.098  -6.893  16.042  1.00  0.00           C
ATOM   3045  HB1 CYS A 195     -32.350  -7.125  16.664  1.00  0.00            
ATOM   3046  HB2 CYS A 195     -33.398  -7.716  15.560  1.00  0.00            
ATOM   3047  SG  CYS A 195     -32.599  -5.575  14.864  1.00  0.00           S
ATOM   3048  C   CYS A 195     -34.261  -7.675  18.072  1.00  0.00           C
ATOM   3049  O   CYS A 195     -34.584  -8.827  17.803  1.00  0.00           O
ATOM   3050  N   SER A 196     -33.880  -7.325  19.320  1.00  0.00           N
ATOM   3051  HN  SER A 196     -33.612  -6.374  19.473  1.00  0.00            
ATOM   3052  CA  SER A 196     -33.830  -8.234  20.463  1.00  0.00           C
ATOM   3053  HA  SER A 196     -33.407  -7.623  21.132  1.00  0.00            
ATOM   3054  CB  SER A 196     -35.223  -8.707  20.926  1.00  0.00           C
ATOM   3055  HB1 SER A 196     -35.709  -9.167  20.183  1.00  0.00            
ATOM   3056  HB2 SER A 196     -35.148  -9.326  21.708  1.00  0.00            
ATOM   3057  OG  SER A 196     -36.008  -7.584  21.332  1.00  0.00           O
ATOM   3058  HG1 SER A 196     -36.909  -7.898  21.631  1.00  0.00            
ATOM   3059  C   SER A 196     -32.916  -9.434  20.306  1.00  0.00           C
ATOM   3060  O   SER A 196     -33.189 -10.522  20.803  1.00  0.00           O
ATOM   3061  N   GLU A 197     -31.760  -9.233  19.651  1.00  0.00           N
ATOM   3062  HN  GLU A 197     -31.566  -8.314  19.308  1.00  0.00            
ATOM   3063  CA  GLU A 197     -30.788 -10.263  19.415  1.00  0.00           C
ATOM   3064  HA  GLU A 197     -31.153 -11.081  19.859  1.00  0.00            
ATOM   3065  CB  GLU A 197     -30.610 -10.562  17.909  1.00  0.00           C
ATOM   3066  HB1 GLU A 197     -29.990 -11.343  17.835  1.00  0.00            
ATOM   3067  HB2 GLU A 197     -31.509 -10.815  17.551  1.00  0.00            
ATOM   3068  CG  GLU A 197     -30.052  -9.451  16.992  1.00  0.00           C
ATOM   3069  HG1 GLU A 197     -30.693  -8.683  16.971  1.00  0.00            
ATOM   3070  HG2 GLU A 197     -29.170  -9.140  17.345  1.00  0.00            
ATOM   3071  CD  GLU A 197     -29.860  -9.975  15.571  1.00  0.00           C
ATOM   3072  OE1 GLU A 197     -30.053 -11.200  15.353  1.00  0.00           O
ATOM   3073  OE2 GLU A 197     -29.461  -9.183  14.682  1.00  0.00           O
ATOM   3074  C   GLU A 197     -29.477  -9.834  20.055  1.00  0.00           C
ATOM   3075  O   GLU A 197     -29.218  -8.632  20.144  1.00  0.00           O
ATOM   3076  N   PRO A 198     -28.646 -10.737  20.565  1.00  0.00           N
ATOM   3077  CD  PRO A 198     -28.944 -12.163  20.684  1.00  0.00           C
ATOM   3078  HD1 PRO A 198     -29.206 -12.529  19.791  1.00  0.00            
ATOM   3079  HD2 PRO A 198     -29.693 -12.298  21.332  1.00  0.00            
ATOM   3080  CA  PRO A 198     -27.370 -10.388  21.166  1.00  0.00           C
ATOM   3081  HA  PRO A 198     -27.469  -9.569  21.732  1.00  0.00            
ATOM   3082  CB  PRO A 198     -26.972 -11.660  21.940  1.00  0.00           C
ATOM   3083  HB1 PRO A 198     -25.979 -11.782  21.936  1.00  0.00            
ATOM   3084  HB2 PRO A 198     -27.299 -11.617  22.884  1.00  0.00            
ATOM   3085  CG  PRO A 198     -27.656 -12.803  21.187  1.00  0.00           C
ATOM   3086  HG1 PRO A 198     -27.092 -13.120  20.424  1.00  0.00            
ATOM   3087  HG2 PRO A 198     -27.852 -13.570  21.798  1.00  0.00            
ATOM   3088  C   PRO A 198     -26.338 -10.045  20.110  1.00  0.00           C
ATOM   3089  O   PRO A 198     -26.390 -10.565  18.999  1.00  0.00           O
ATOM   3090  N   TYR A 199     -25.374  -9.175  20.453  1.00  0.00           N
ATOM   3091  HN  TYR A 199     -25.468  -8.698  21.327  1.00  0.00            
ATOM   3092  CA  TYR A 199     -24.213  -8.880  19.650  1.00  0.00           C
ATOM   3093  HA  TYR A 199     -24.243  -9.418  18.807  1.00  0.00            
ATOM   3094  CB  TYR A 199     -24.184  -7.375  19.286  1.00  0.00           C
ATOM   3095  HB1 TYR A 199     -24.513  -6.833  20.059  1.00  0.00            
ATOM   3096  HB2 TYR A 199     -23.250  -7.099  19.059  1.00  0.00            
ATOM   3097  CG  TYR A 199     -25.067  -7.104  18.099  1.00  0.00           C
ATOM   3098  CD1 TYR A 199     -26.469  -7.164  18.174  1.00  0.00           C
ATOM   3099  HD1 TYR A 199     -26.909  -7.397  19.041  1.00  0.00            
ATOM   3100  CE1 TYR A 199     -27.254  -6.900  17.046  1.00  0.00           C
ATOM   3101  HE1 TYR A 199     -28.250  -6.963  17.105  1.00  0.00            
ATOM   3102  CZ  TYR A 199     -26.650  -6.549  15.841  1.00  0.00           C
ATOM   3103  OH  TYR A 199     -27.442  -6.173  14.742  1.00  0.00           O
ATOM   3104  HH  TYR A 199     -26.852  -5.955  13.965  1.00  0.00            
ATOM   3105  CD2 TYR A 199     -24.475  -6.786  16.871  1.00  0.00           C
ATOM   3106  HD2 TYR A 199     -23.478  -6.751  16.799  1.00  0.00            
ATOM   3107  CE2 TYR A 199     -25.257  -6.517  15.743  1.00  0.00           C
ATOM   3108  HE2 TYR A 199     -24.820  -6.302  14.869  1.00  0.00            
ATOM   3109  C   TYR A 199     -23.034  -9.234  20.552  1.00  0.00           C
ATOM   3110  O   TYR A 199     -22.646  -8.407  21.375  1.00  0.00           O
ATOM   3111  N   PRO A 200     -22.481 -10.449  20.498  1.00  0.00           N
ATOM   3112  CD  PRO A 200     -22.982 -11.561  19.686  1.00  0.00           C
ATOM   3113  HD1 PRO A 200     -23.020 -11.289  18.724  1.00  0.00            
ATOM   3114  HD2 PRO A 200     -23.896 -11.823  19.995  1.00  0.00            
ATOM   3115  CA  PRO A 200     -21.465 -10.889  21.447  1.00  0.00           C
ATOM   3116  HA  PRO A 200     -21.690 -10.541  22.357  1.00  0.00            
ATOM   3117  CB  PRO A 200     -21.467 -12.425  21.320  1.00  0.00           C
ATOM   3118  HB1 PRO A 200     -20.544 -12.793  21.434  1.00  0.00            
ATOM   3119  HB2 PRO A 200     -22.077 -12.838  21.997  1.00  0.00            
ATOM   3120  CG  PRO A 200     -21.979 -12.689  19.904  1.00  0.00           C
ATOM   3121  HG1 PRO A 200     -21.235 -12.641  19.237  1.00  0.00            
ATOM   3122  HG2 PRO A 200     -22.425 -13.582  19.843  1.00  0.00            
ATOM   3123  C   PRO A 200     -20.100 -10.329  21.122  1.00  0.00           C
ATOM   3124  O   PRO A 200     -19.785 -10.123  19.949  1.00  0.00           O
ATOM   3125  N   ASP A 201     -19.274 -10.103  22.155  1.00  0.00           N
ATOM   3126  HN  ASP A 201     -19.626 -10.252  23.079  1.00  0.00            
ATOM   3127  CA  ASP A 201     -17.911  -9.659  22.012  1.00  0.00           C
ATOM   3128  HA  ASP A 201     -17.650  -9.894  21.075  1.00  0.00            
ATOM   3129  CB  ASP A 201     -17.800  -8.119  22.183  1.00  0.00           C
ATOM   3130  HB1 ASP A 201     -16.848  -7.855  22.026  1.00  0.00            
ATOM   3131  HB2 ASP A 201     -18.384  -7.686  21.496  1.00  0.00            
ATOM   3132  CG  ASP A 201     -18.208  -7.561  23.544  1.00  0.00           C
ATOM   3133  OD1 ASP A 201     -18.617  -8.336  24.444  1.00  0.00           O
ATOM   3134  OD2 ASP A 201     -18.074  -6.317  23.690  1.00  0.00           O
ATOM   3135  C   ASP A 201     -17.008 -10.441  22.952  1.00  0.00           C
ATOM   3136  O   ASP A 201     -17.459 -11.183  23.815  1.00  0.00           O
ATOM   3137  N   VAL A 202     -15.679 -10.355  22.750  1.00  0.00           N
ATOM   3138  HN  VAL A 202     -15.346  -9.858  21.949  1.00  0.00            
ATOM   3139  CA  VAL A 202     -14.711 -10.957  23.651  1.00  0.00           C
ATOM   3140  HA  VAL A 202     -15.221 -11.258  24.457  1.00  0.00            
ATOM   3141  CB  VAL A 202     -14.014 -12.192  23.093  1.00  0.00           C
ATOM   3142  HB  VAL A 202     -13.624 -11.946  22.206  1.00  0.00            
ATOM   3143  CG1 VAL A 202     -12.862 -12.691  23.993  1.00  0.00           C
ATOM   3144 HG11 VAL A 202     -12.443 -13.499  23.580  1.00  0.00            
ATOM   3145 HG12 VAL A 202     -12.175 -11.970  24.086  1.00  0.00            
ATOM   3146 HG13 VAL A 202     -13.222 -12.927  24.896  1.00  0.00            
ATOM   3147  CG2 VAL A 202     -15.064 -13.303  22.988  1.00  0.00           C
ATOM   3148 HG21 VAL A 202     -14.638 -14.131  22.624  1.00  0.00            
ATOM   3149 HG22 VAL A 202     -15.440 -13.493  23.895  1.00  0.00            
ATOM   3150 HG23 VAL A 202     -15.799 -13.010  22.377  1.00  0.00            
ATOM   3151  C   VAL A 202     -13.705  -9.890  23.949  1.00  0.00           C
ATOM   3152  O   VAL A 202     -13.056  -9.334  23.066  1.00  0.00           O
ATOM   3153  N   THR A 203     -13.550  -9.564  25.232  1.00  0.00           N
ATOM   3154  HN  THR A 203     -14.099 -10.037  25.921  1.00  0.00            
ATOM   3155  CA  THR A 203     -12.615  -8.549  25.660  1.00  0.00           C
ATOM   3156  HA  THR A 203     -12.133  -8.230  24.844  1.00  0.00            
ATOM   3157  CB  THR A 203     -13.288  -7.298  26.224  1.00  0.00           C
ATOM   3158  HB  THR A 203     -13.714  -6.823  25.454  1.00  0.00            
ATOM   3159  OG1 THR A 203     -12.386  -6.346  26.770  1.00  0.00           O
ATOM   3160  HG1 THR A 203     -12.899  -5.561  27.116  1.00  0.00            
ATOM   3161  CG2 THR A 203     -14.258  -7.673  27.335  1.00  0.00           C
ATOM   3162 HG21 THR A 203     -14.690  -6.846  27.694  1.00  0.00            
ATOM   3163 HG22 THR A 203     -14.960  -8.285  26.972  1.00  0.00            
ATOM   3164 HG23 THR A 203     -13.761  -8.135  28.070  1.00  0.00            
ATOM   3165  C   THR A 203     -11.646  -9.208  26.605  1.00  0.00           C
ATOM   3166  O   THR A 203     -11.994 -10.113  27.361  1.00  0.00           O
ATOM   3167  N   PHE A 204     -10.372  -8.793  26.504  1.00  0.00           N
ATOM   3168  HN  PHE A 204     -10.162  -8.114  25.801  1.00  0.00            
ATOM   3169  CA  PHE A 204      -9.283  -9.253  27.333  1.00  0.00           C
ATOM   3170  HA  PHE A 204      -9.710  -9.922  27.942  1.00  0.00            
ATOM   3171  CB  PHE A 204      -8.123  -9.900  26.533  1.00  0.00           C
ATOM   3172  HB1 PHE A 204      -7.819  -9.266  25.822  1.00  0.00            
ATOM   3173  HB2 PHE A 204      -7.363 -10.095  27.153  1.00  0.00            
ATOM   3174  CG  PHE A 204      -8.511 -11.185  25.866  1.00  0.00           C
ATOM   3175  CD1 PHE A 204      -8.375 -12.388  26.563  1.00  0.00           C
ATOM   3176  HD1 PHE A 204      -8.004 -12.382  27.491  1.00  0.00            
ATOM   3177  CE1 PHE A 204      -8.752 -13.600  25.978  1.00  0.00           C
ATOM   3178  HE1 PHE A 204      -8.640 -14.452  26.489  1.00  0.00            
ATOM   3179  CZ  PHE A 204      -9.283 -13.633  24.689  1.00  0.00           C
ATOM   3180  HZ  PHE A 204      -9.608 -14.493  24.296  1.00  0.00            
ATOM   3181  CD2 PHE A 204      -8.959 -11.234  24.536  1.00  0.00           C
ATOM   3182  HD2 PHE A 204      -8.997 -10.393  23.996  1.00  0.00            
ATOM   3183  CE2 PHE A 204      -9.353 -12.448  23.957  1.00  0.00           C
ATOM   3184  HE2 PHE A 204      -9.686 -12.465  23.014  1.00  0.00            
ATOM   3185  C   PHE A 204      -8.702  -8.044  28.032  1.00  0.00           C
ATOM   3186  O   PHE A 204      -8.359  -7.045  27.398  1.00  0.00           O
ATOM   3187  N   THR A 205      -8.561  -8.119  29.365  1.00  0.00           N
ATOM   3188  HN  THR A 205      -8.798  -8.976  29.823  1.00  0.00            
ATOM   3189  CA  THR A 205      -8.077  -7.007  30.175  1.00  0.00           C
ATOM   3190  HA  THR A 205      -8.192  -6.204  29.591  1.00  0.00            
ATOM   3191  CB  THR A 205      -8.853  -6.815  31.469  1.00  0.00           C
ATOM   3192  HB  THR A 205      -8.790  -7.661  31.999  1.00  0.00            
ATOM   3193  OG1 THR A 205     -10.222  -6.582  31.173  1.00  0.00           O
ATOM   3194  HG1 THR A 205     -10.730  -6.456  32.025  1.00  0.00            
ATOM   3195  CG2 THR A 205      -8.354  -5.600  32.272  1.00  0.00           C
ATOM   3196 HG21 THR A 205      -8.890  -5.512  33.111  1.00  0.00            
ATOM   3197 HG22 THR A 205      -7.390  -5.727  32.504  1.00  0.00            
ATOM   3198 HG23 THR A 205      -8.458  -4.771  31.722  1.00  0.00            
ATOM   3199  C   THR A 205      -6.647  -7.271  30.552  1.00  0.00           C
ATOM   3200  O   THR A 205      -6.341  -8.217  31.268  1.00  0.00           O
ATOM   3201  N   LEU A 206      -5.699  -6.447  30.084  1.00  0.00           N
ATOM   3202  HN  LEU A 206      -5.968  -5.677  29.506  1.00  0.00            
ATOM   3203  CA  LEU A 206      -4.300  -6.638  30.389  1.00  0.00           C
ATOM   3204  HA  LEU A 206      -4.196  -7.611  30.596  1.00  0.00            
ATOM   3205  CB  LEU A 206      -3.422  -6.259  29.178  1.00  0.00           C
ATOM   3206  HB1 LEU A 206      -3.709  -6.821  28.403  1.00  0.00            
ATOM   3207  HB2 LEU A 206      -3.586  -5.295  28.970  1.00  0.00            
ATOM   3208  CG  LEU A 206      -1.904  -6.450  29.362  1.00  0.00           C
ATOM   3209  HG  LEU A 206      -1.632  -5.953  30.186  1.00  0.00            
ATOM   3210  CD1 LEU A 206      -1.498  -7.913  29.603  1.00  0.00           C
ATOM   3211 HD11 LEU A 206      -0.506  -7.970  29.714  1.00  0.00            
ATOM   3212 HD12 LEU A 206      -1.946  -8.251  30.431  1.00  0.00            
ATOM   3213 HD13 LEU A 206      -1.778  -8.470  28.821  1.00  0.00            
ATOM   3214  CD2 LEU A 206      -1.177  -5.882  28.139  1.00  0.00           C
ATOM   3215 HD21 LEU A 206      -0.191  -6.003  28.252  1.00  0.00            
ATOM   3216 HD22 LEU A 206      -1.480  -6.364  27.317  1.00  0.00            
ATOM   3217 HD23 LEU A 206      -1.386  -4.908  28.050  1.00  0.00            
ATOM   3218  C   LEU A 206      -3.928  -5.814  31.608  1.00  0.00           C
ATOM   3219  O   LEU A 206      -3.981  -4.581  31.596  1.00  0.00           O
ATOM   3220  N   LEU A 207      -3.541  -6.503  32.702  1.00  0.00           N
ATOM   3221  HN  LEU A 207      -3.517  -7.501  32.648  1.00  0.00            
ATOM   3222  CA  LEU A 207      -3.159  -5.875  33.949  1.00  0.00           C
ATOM   3223  HA  LEU A 207      -3.442  -4.921  33.854  1.00  0.00            
ATOM   3224  CB  LEU A 207      -3.870  -6.535  35.155  1.00  0.00           C
ATOM   3225  HB1 LEU A 207      -4.856  -6.449  35.013  1.00  0.00            
ATOM   3226  HB2 LEU A 207      -3.618  -7.503  35.166  1.00  0.00            
ATOM   3227  CG  LEU A 207      -3.544  -5.949  36.546  1.00  0.00           C
ATOM   3228  HG  LEU A 207      -2.547  -5.973  36.623  1.00  0.00            
ATOM   3229  CD1 LEU A 207      -4.007  -4.505  36.725  1.00  0.00           C
ATOM   3230 HD11 LEU A 207      -3.766  -4.189  37.643  1.00  0.00            
ATOM   3231 HD12 LEU A 207      -3.560  -3.925  36.044  1.00  0.00            
ATOM   3232 HD13 LEU A 207      -4.999  -4.456  36.605  1.00  0.00            
ATOM   3233  CD2 LEU A 207      -4.222  -6.771  37.644  1.00  0.00           C
ATOM   3234 HD21 LEU A 207      -4.002  -6.380  38.537  1.00  0.00            
ATOM   3235 HD22 LEU A 207      -5.213  -6.756  37.508  1.00  0.00            
ATOM   3236 HD23 LEU A 207      -3.895  -7.715  37.604  1.00  0.00            
ATOM   3237  C   LEU A 207      -1.656  -5.970  34.128  1.00  0.00           C
ATOM   3238  O   LEU A 207      -1.050  -7.043  34.082  1.00  0.00           O
ATOM   3239  N   LEU A 208      -1.022  -4.808  34.351  1.00  0.00           N
ATOM   3240  HN  LEU A 208      -1.583  -3.997  34.517  1.00  0.00            
ATOM   3241  CA  LEU A 208       0.407  -4.646  34.368  1.00  0.00           C
ATOM   3242  HA  LEU A 208       0.738  -5.546  34.652  1.00  0.00            
ATOM   3243  CB  LEU A 208       1.005  -4.296  32.969  1.00  0.00           C
ATOM   3244  HB1 LEU A 208       1.999  -4.385  33.036  1.00  0.00            
ATOM   3245  HB2 LEU A 208       0.654  -4.967  32.316  1.00  0.00            
ATOM   3246  CG  LEU A 208       0.711  -2.892  32.383  1.00  0.00           C
ATOM   3247  HG  LEU A 208       1.035  -2.267  33.093  1.00  0.00            
ATOM   3248  CD1 LEU A 208       1.438  -2.624  31.061  1.00  0.00           C
ATOM   3249 HD11 LEU A 208       1.209  -1.707  30.735  1.00  0.00            
ATOM   3250 HD12 LEU A 208       2.425  -2.690  31.204  1.00  0.00            
ATOM   3251 HD13 LEU A 208       1.154  -3.300  30.381  1.00  0.00            
ATOM   3252  CD2 LEU A 208      -0.770  -2.644  32.111  1.00  0.00           C
ATOM   3253 HD21 LEU A 208      -0.891  -1.725  31.736  1.00  0.00            
ATOM   3254 HD22 LEU A 208      -1.106  -3.319  31.454  1.00  0.00            
ATOM   3255 HD23 LEU A 208      -1.284  -2.726  32.965  1.00  0.00            
ATOM   3256  C   LEU A 208       0.784  -3.601  35.395  1.00  0.00           C
ATOM   3257  O   LEU A 208       0.030  -2.671  35.686  1.00  0.00           O
ATOM   3258  N   LYS A 209       1.966  -3.781  36.002  1.00  0.00           N
ATOM   3259  HN  LYS A 209       2.535  -4.536  35.677  1.00  0.00            
ATOM   3260  CA  LYS A 209       2.488  -2.982  37.082  1.00  0.00           C
ATOM   3261  HA  LYS A 209       1.815  -2.266  37.268  1.00  0.00            
ATOM   3262  CB  LYS A 209       2.727  -3.862  38.323  1.00  0.00           C
ATOM   3263  HB1 LYS A 209       3.458  -4.515  38.123  1.00  0.00            
ATOM   3264  HB2 LYS A 209       3.002  -3.278  39.087  1.00  0.00            
ATOM   3265  CG  LYS A 209       1.472  -4.639  38.726  1.00  0.00           C
ATOM   3266  HG1 LYS A 209       0.699  -4.007  38.776  1.00  0.00            
ATOM   3267  HG2 LYS A 209       1.286  -5.339  38.037  1.00  0.00            
ATOM   3268  CD  LYS A 209       1.650  -5.314  40.083  1.00  0.00           C
ATOM   3269  HD1 LYS A 209       2.376  -5.999  40.015  1.00  0.00            
ATOM   3270  HD2 LYS A 209       1.906  -4.624  40.760  1.00  0.00            
ATOM   3271  CE  LYS A 209       0.371  -5.997  40.536  1.00  0.00           C
ATOM   3272  HE1 LYS A 209      -0.344  -5.317  40.697  1.00  0.00            
ATOM   3273  HE2 LYS A 209       0.063  -6.647  39.841  1.00  0.00            
ATOM   3274  NZ  LYS A 209       0.628  -6.726  41.791  1.00  0.00           N
ATOM   3275  HZ1 LYS A 209      -0.212  -7.177  42.092  1.00  0.00            
ATOM   3276  HZ2 LYS A 209       1.339  -7.413  41.638  1.00  0.00            
ATOM   3277  HZ3 LYS A 209       0.932  -6.083  42.494  1.00  0.00            
ATOM   3278  C   LYS A 209       3.805  -2.403  36.636  1.00  0.00           C
ATOM   3279  O   LYS A 209       4.611  -3.081  36.003  1.00  0.00           O
ATOM   3280  N   ARG A 210       4.061  -1.114  36.898  1.00  0.00           N
ATOM   3281  HN  ARG A 210       3.360  -0.549  37.332  1.00  0.00            
ATOM   3282  CA  ARG A 210       5.340  -0.532  36.560  1.00  0.00           C
ATOM   3283  HA  ARG A 210       5.589  -0.904  35.666  1.00  0.00            
ATOM   3284  CB  ARG A 210       5.178   0.997  36.493  1.00  0.00           C
ATOM   3285  HB1 ARG A 210       4.518   1.207  35.772  1.00  0.00            
ATOM   3286  HB2 ARG A 210       4.820   1.309  37.373  1.00  0.00            
ATOM   3287  CG  ARG A 210       6.462   1.785  36.200  1.00  0.00           C
ATOM   3288  HG1 ARG A 210       7.088   1.683  36.973  1.00  0.00            
ATOM   3289  HG2 ARG A 210       6.888   1.414  35.375  1.00  0.00            
ATOM   3290  CD  ARG A 210       6.188   3.272  35.984  1.00  0.00           C
ATOM   3291  HD1 ARG A 210       5.351   3.542  36.459  1.00  0.00            
ATOM   3292  HD2 ARG A 210       6.954   3.818  36.322  1.00  0.00            
ATOM   3293  NE  ARG A 210       6.024   3.493  34.507  1.00  0.00           N
ATOM   3294  HE  ARG A 210       6.601   2.948  33.899  1.00  0.00            
ATOM   3295  CZ  ARG A 210       5.176   4.353  33.931  1.00  0.00           C
ATOM   3296  NH1 ARG A 210       4.151   4.891  34.591  1.00  0.00           N
ATOM   3297 HH11 ARG A 210       3.995   4.655  35.550  1.00  0.00            
ATOM   3298 HH12 ARG A 210       3.538   5.530  34.127  1.00  0.00            
ATOM   3299  NH2 ARG A 210       5.343   4.648  32.650  1.00  0.00           N
ATOM   3300 HH21 ARG A 210       6.091   4.230  32.134  1.00  0.00            
ATOM   3301 HH22 ARG A 210       4.721   5.288  32.199  1.00  0.00            
ATOM   3302  C   ARG A 210       6.435  -0.961  37.534  1.00  0.00           C
ATOM   3303  O   ARG A 210       6.199  -1.123  38.727  1.00  0.00           O
ATOM   3304  N   ARG A 211       7.669  -1.180  37.036  1.00  0.00           N
ATOM   3305  HN  ARG A 211       7.799  -1.170  36.045  1.00  0.00            
ATOM   3306  CA  ARG A 211       8.809  -1.428  37.888  1.00  0.00           C
ATOM   3307  HA  ARG A 211       8.446  -1.852  38.717  1.00  0.00            
ATOM   3308  CB  ARG A 211       9.801  -2.380  37.200  1.00  0.00           C
ATOM   3309  HB1 ARG A 211      10.021  -2.017  36.295  1.00  0.00            
ATOM   3310  HB2 ARG A 211      10.634  -2.430  37.750  1.00  0.00            
ATOM   3311  CG  ARG A 211       9.227  -3.798  37.040  1.00  0.00           C
ATOM   3312  HG1 ARG A 211       9.060  -4.196  37.942  1.00  0.00            
ATOM   3313  HG2 ARG A 211       8.368  -3.756  36.529  1.00  0.00            
ATOM   3314  CD  ARG A 211      10.199  -4.680  36.290  1.00  0.00           C
ATOM   3315  HD1 ARG A 211      10.314  -4.343  35.356  1.00  0.00            
ATOM   3316  HD2 ARG A 211      11.085  -4.682  36.754  1.00  0.00            
ATOM   3317  NE  ARG A 211       9.666  -6.066  36.247  1.00  0.00           N
ATOM   3318  HE  ARG A 211       8.803  -6.266  36.712  1.00  0.00            
ATOM   3319  CZ  ARG A 211      10.300  -7.057  35.608  1.00  0.00           C
ATOM   3320  NH1 ARG A 211      11.441  -6.851  34.953  1.00  0.00           N
ATOM   3321 HH11 ARG A 211      11.846  -5.937  34.930  1.00  0.00            
ATOM   3322 HH12 ARG A 211      11.893  -7.610  34.485  1.00  0.00            
ATOM   3323  NH2 ARG A 211       9.769  -8.280  35.607  1.00  0.00           N
ATOM   3324 HH21 ARG A 211       8.905  -8.450  36.081  1.00  0.00            
ATOM   3325 HH22 ARG A 211      10.235  -9.027  35.133  1.00  0.00            
ATOM   3326  C   ARG A 211       9.479  -0.114  38.236  1.00  0.00           C
ATOM   3327  O   ARG A 211       9.678   0.742  37.375  1.00  0.00           O
ATOM   3328  N   SER A 212       9.799   0.052  39.527  1.00  0.00           N
ATOM   3329  HN  SER A 212       9.680  -0.733  40.135  1.00  0.00            
ATOM   3330  CA  SER A 212      10.304   1.280  40.112  1.00  0.00           C
ATOM   3331  HA  SER A 212      10.230   1.916  39.344  1.00  0.00            
ATOM   3332  CB  SER A 212       9.469   1.680  41.347  1.00  0.00           C
ATOM   3333  HB1 SER A 212       9.514   0.970  42.050  1.00  0.00            
ATOM   3334  HB2 SER A 212       9.792   2.547  41.727  1.00  0.00            
ATOM   3335  OG  SER A 212       8.095   1.850  40.993  1.00  0.00           O
ATOM   3336  HG1 SER A 212       7.571   2.108  41.805  1.00  0.00            
ATOM   3337  C   SER A 212      11.756   1.145  40.626  1.00  0.00           C
ATOM   3338  OT1 SER A 212      12.331   0.028  40.543  1.00  0.00           O
ATOM   3339  OT2 SER A 212      12.285   2.163  41.155  1.00  0.00           O
ATOM   3340  N   GLY B   3     -25.243 -21.819   3.175  1.00  0.00           N
ATOM   3341  H1  GLY B   3     -25.006 -21.868   4.145  1.00  0.00            
ATOM   3342  H2  GLY B   3     -24.515 -22.237   2.632  1.00  0.00            
ATOM   3343  H3  GLY B   3     -25.352 -20.862   2.907  1.00  0.00            
ATOM   3344  CA  GLY B   3     -26.544 -22.563   2.934  1.00  0.00           C
ATOM   3345  HA1 GLY B   3     -26.421 -23.514   3.217  1.00  0.00            
ATOM   3346  HA2 GLY B   3     -27.258 -22.139   3.492  1.00  0.00            
ATOM   3347  C   GLY B   3     -27.009 -22.560   1.503  1.00  0.00           C
ATOM   3348  O   GLY B   3     -26.513 -21.771   0.715  1.00  0.00           O
ATOM   3349  N   LYS B   4     -27.990 -23.418   1.148  1.00  0.00           N
ATOM   3350  HN  LYS B   4     -28.405 -23.970   1.871  1.00  0.00            
ATOM   3351  CA  LYS B   4     -28.489 -23.600  -0.208  1.00  0.00           C
ATOM   3352  HA  LYS B   4     -27.656 -23.693  -0.754  1.00  0.00            
ATOM   3353  CB  LYS B   4     -29.378 -24.868  -0.244  1.00  0.00           C
ATOM   3354  HB1 LYS B   4     -30.102 -24.770   0.439  1.00  0.00            
ATOM   3355  HB2 LYS B   4     -29.786 -24.946  -1.154  1.00  0.00            
ATOM   3356  CG  LYS B   4     -28.600 -26.166   0.054  1.00  0.00           C
ATOM   3357  HG1 LYS B   4     -27.877 -26.269  -0.629  1.00  0.00            
ATOM   3358  HG2 LYS B   4     -28.192 -26.092   0.964  1.00  0.00            
ATOM   3359  CD  LYS B   4     -29.491 -27.421   0.017  1.00  0.00           C
ATOM   3360  HD1 LYS B   4     -30.203 -27.328   0.713  1.00  0.00            
ATOM   3361  HD2 LYS B   4     -29.915 -27.485  -0.886  1.00  0.00            
ATOM   3362  CE  LYS B   4     -28.719 -28.719   0.283  1.00  0.00           C
ATOM   3363  HE1 LYS B   4     -28.032 -28.859  -0.430  1.00  0.00            
ATOM   3364  HE2 LYS B   4     -28.269 -28.671   1.175  1.00  0.00            
ATOM   3365  NZ  LYS B   4     -29.642 -29.879   0.282  1.00  0.00           N
ATOM   3366  HZ1 LYS B   4     -29.125 -30.717   0.457  1.00  0.00            
ATOM   3367  HZ2 LYS B   4     -30.331 -29.758   0.997  1.00  0.00            
ATOM   3368  HZ3 LYS B   4     -30.093 -29.945  -0.608  1.00  0.00            
ATOM   3369  C   LYS B   4     -29.224 -22.389  -0.791  1.00  0.00           C
ATOM   3370  O   LYS B   4     -29.171 -22.116  -1.987  1.00  0.00           O
ATOM   3371  N   TYR B   5     -29.942 -21.626   0.058  1.00  0.00           N
ATOM   3372  HN  TYR B   5     -29.953 -21.880   1.025  1.00  0.00            
ATOM   3373  CA  TYR B   5     -30.702 -20.453  -0.353  1.00  0.00           C
ATOM   3374  HA  TYR B   5     -31.049 -20.754  -1.241  1.00  0.00            
ATOM   3375  CB  TYR B   5     -31.810 -20.118   0.665  1.00  0.00           C
ATOM   3376  HB1 TYR B   5     -31.411 -19.977   1.571  1.00  0.00            
ATOM   3377  HB2 TYR B   5     -32.296 -19.291   0.383  1.00  0.00            
ATOM   3378  CG  TYR B   5     -32.786 -21.243   0.742  1.00  0.00           C
ATOM   3379  CD1 TYR B   5     -33.735 -21.418  -0.274  1.00  0.00           C
ATOM   3380  HD1 TYR B   5     -33.752 -20.788  -1.051  1.00  0.00            
ATOM   3381  CE1 TYR B   5     -34.659 -22.468  -0.210  1.00  0.00           C
ATOM   3382  HE1 TYR B   5     -35.332 -22.587  -0.940  1.00  0.00            
ATOM   3383  CZ  TYR B   5     -34.640 -23.349   0.872  1.00  0.00           C
ATOM   3384  OH  TYR B   5     -35.560 -24.410   0.954  1.00  0.00           O
ATOM   3385  HH  TYR B   5     -35.395 -24.930   1.792  1.00  0.00            
ATOM   3386  CD2 TYR B   5     -32.794 -22.115   1.838  1.00  0.00           C
ATOM   3387  HD2 TYR B   5     -32.131 -21.991   2.576  1.00  0.00            
ATOM   3388  CE2 TYR B   5     -33.723 -23.158   1.908  1.00  0.00           C
ATOM   3389  HE2 TYR B   5     -33.731 -23.768   2.701  1.00  0.00            
ATOM   3390  C   TYR B   5     -29.875 -19.199  -0.554  1.00  0.00           C
ATOM   3391  O   TYR B   5     -30.032 -18.462  -1.523  1.00  0.00           O
ATOM   3392  N   ALA B   6     -28.938 -18.908   0.358  1.00  0.00           N
ATOM   3393  HN  ALA B   6     -28.787 -19.530   1.127  1.00  0.00            
ATOM   3394  CA  ALA B   6     -28.146 -17.712   0.245  1.00  0.00           C
ATOM   3395  HA  ALA B   6     -28.785 -17.013  -0.076  1.00  0.00            
ATOM   3396  CB  ALA B   6     -27.580 -17.381   1.630  1.00  0.00           C
ATOM   3397  HB1 ALA B   6     -27.025 -16.551   1.574  1.00  0.00            
ATOM   3398  HB2 ALA B   6     -28.333 -17.236   2.272  1.00  0.00            
ATOM   3399  HB3 ALA B   6     -27.013 -18.140   1.948  1.00  0.00            
ATOM   3400  C   ALA B   6     -27.045 -17.803  -0.814  1.00  0.00           C
ATOM   3401  O   ALA B   6     -26.586 -16.782  -1.319  1.00  0.00           O
ATOM   3402  N   GLN B   7     -26.630 -19.029  -1.223  1.00  0.00           N
ATOM   3403  HN  GLN B   7     -26.948 -19.833  -0.721  1.00  0.00            
ATOM   3404  CA  GLN B   7     -25.742 -19.224  -2.361  1.00  0.00           C
ATOM   3405  HA  GLN B   7     -24.975 -18.620  -2.144  1.00  0.00            
ATOM   3406  CB  GLN B   7     -25.327 -20.704  -2.506  1.00  0.00           C
ATOM   3407  HB1 GLN B   7     -24.893 -20.996  -1.654  1.00  0.00            
ATOM   3408  HB2 GLN B   7     -26.150 -21.250  -2.665  1.00  0.00            
ATOM   3409  CG  GLN B   7     -24.340 -20.950  -3.671  1.00  0.00           C
ATOM   3410  HG1 GLN B   7     -24.784 -20.719  -4.537  1.00  0.00            
ATOM   3411  HG2 GLN B   7     -23.531 -20.376  -3.548  1.00  0.00            
ATOM   3412  CD  GLN B   7     -23.906 -22.413  -3.713  1.00  0.00           C
ATOM   3413  OE1 GLN B   7     -24.586 -23.299  -3.195  1.00  0.00           O
ATOM   3414  NE2 GLN B   7     -22.739 -22.672  -4.338  1.00  0.00           N
ATOM   3415 HE21 GLN B   7     -22.211 -21.925  -4.741  1.00  0.00            
ATOM   3416 HE22 GLN B   7     -22.402 -23.611  -4.398  1.00  0.00            
ATOM   3417  C   GLN B   7     -26.373 -18.809  -3.666  1.00  0.00           C
ATOM   3418  O   GLN B   7     -25.784 -18.067  -4.449  1.00  0.00           O
ATOM   3419  N   LYS B   8     -27.627 -19.252  -3.908  1.00  0.00           N
ATOM   3420  HN  LYS B   8     -28.054 -19.887  -3.264  1.00  0.00            
ATOM   3421  CA  LYS B   8     -28.362 -18.829  -5.073  1.00  0.00           C
ATOM   3422  HA  LYS B   8     -27.697 -18.990  -5.803  1.00  0.00            
ATOM   3423  CB  LYS B   8     -29.612 -19.685  -5.388  1.00  0.00           C
ATOM   3424  HB1 LYS B   8     -29.863 -19.529  -6.343  1.00  0.00            
ATOM   3425  HB2 LYS B   8     -29.371 -20.647  -5.259  1.00  0.00            
ATOM   3426  CG  LYS B   8     -30.849 -19.399  -4.532  1.00  0.00           C
ATOM   3427  HG1 LYS B   8     -30.606 -19.540  -3.572  1.00  0.00            
ATOM   3428  HG2 LYS B   8     -31.113 -18.445  -4.672  1.00  0.00            
ATOM   3429  CD  LYS B   8     -32.056 -20.282  -4.855  1.00  0.00           C
ATOM   3430  HD1 LYS B   8     -31.803 -21.234  -4.683  1.00  0.00            
ATOM   3431  HD2 LYS B   8     -32.806 -20.022  -4.247  1.00  0.00            
ATOM   3432  CE  LYS B   8     -32.545 -20.165  -6.305  1.00  0.00           C
ATOM   3433  HE1 LYS B   8     -31.832 -20.497  -6.922  1.00  0.00            
ATOM   3434  HE2 LYS B   8     -33.370 -20.718  -6.421  1.00  0.00            
ATOM   3435  NZ  LYS B   8     -32.872 -18.762  -6.689  1.00  0.00           N
ATOM   3436  HZ1 LYS B   8     -33.184 -18.741  -7.639  1.00  0.00            
ATOM   3437  HZ2 LYS B   8     -33.595 -18.413  -6.092  1.00  0.00            
ATOM   3438  HZ3 LYS B   8     -32.056 -18.191  -6.593  1.00  0.00            
ATOM   3439  C   LYS B   8     -28.662 -17.353  -5.028  1.00  0.00           C
ATOM   3440  O   LYS B   8     -28.503 -16.677  -6.022  1.00  0.00           O
ATOM   3441  N   LEU B   9     -29.024 -16.783  -3.858  1.00  0.00           N
ATOM   3442  HN  LEU B   9     -29.150 -17.343  -3.039  1.00  0.00            
ATOM   3443  CA  LEU B   9     -29.226 -15.354  -3.806  1.00  0.00           C
ATOM   3444  HA  LEU B   9     -29.917 -15.252  -4.522  1.00  0.00            
ATOM   3445  CB  LEU B   9     -29.710 -14.891  -2.449  1.00  0.00           C
ATOM   3446  HB1 LEU B   9     -30.535 -15.407  -2.217  1.00  0.00            
ATOM   3447  HB2 LEU B   9     -28.995 -15.086  -1.777  1.00  0.00            
ATOM   3448  CG  LEU B   9     -30.033 -13.389  -2.412  1.00  0.00           C
ATOM   3449  HG  LEU B   9     -29.298 -12.913  -2.895  1.00  0.00            
ATOM   3450  CD1 LEU B   9     -31.311 -12.920  -3.114  1.00  0.00           C
ATOM   3451 HD11 LEU B   9     -31.401 -11.929  -3.015  1.00  0.00            
ATOM   3452 HD12 LEU B   9     -31.264 -13.155  -4.085  1.00  0.00            
ATOM   3453 HD13 LEU B   9     -32.103 -13.370  -2.700  1.00  0.00            
ATOM   3454  CD2 LEU B   9     -30.164 -13.060  -0.960  1.00  0.00           C
ATOM   3455 HD21 LEU B   9     -30.376 -12.088  -0.856  1.00  0.00            
ATOM   3456 HD22 LEU B   9     -30.899 -13.607  -0.559  1.00  0.00            
ATOM   3457 HD23 LEU B   9     -29.304 -13.265  -0.493  1.00  0.00            
ATOM   3458  C   LEU B   9     -27.989 -14.529  -4.122  1.00  0.00           C
ATOM   3459  O   LEU B   9     -28.063 -13.562  -4.871  1.00  0.00           O
ATOM   3460  N   PHE B  10     -26.802 -14.897  -3.589  1.00  0.00           N
ATOM   3461  HN  PHE B  10     -26.775 -15.661  -2.944  1.00  0.00            
ATOM   3462  CA  PHE B  10     -25.565 -14.213  -3.927  1.00  0.00           C
ATOM   3463  HA  PHE B  10     -25.716 -13.256  -3.678  1.00  0.00            
ATOM   3464  CB  PHE B  10     -24.393 -14.807  -3.104  1.00  0.00           C
ATOM   3465  HB1 PHE B  10     -24.586 -14.707  -2.128  1.00  0.00            
ATOM   3466  HB2 PHE B  10     -24.287 -15.776  -3.325  1.00  0.00            
ATOM   3467  CG  PHE B  10     -23.092 -14.108  -3.403  1.00  0.00           C
ATOM   3468  CD1 PHE B  10     -22.137 -14.676  -4.258  1.00  0.00           C
ATOM   3469  HD1 PHE B  10     -22.309 -15.573  -4.666  1.00  0.00            
ATOM   3470  CE1 PHE B  10     -20.943 -13.999  -4.547  1.00  0.00           C
ATOM   3471  HE1 PHE B  10     -20.262 -14.420  -5.146  1.00  0.00            
ATOM   3472  CZ  PHE B  10     -20.706 -12.737  -3.999  1.00  0.00           C
ATOM   3473  HZ  PHE B  10     -19.847 -12.261  -4.188  1.00  0.00            
ATOM   3474  CD2 PHE B  10     -22.853 -12.826  -2.895  1.00  0.00           C
ATOM   3475  HD2 PHE B  10     -23.541 -12.392  -2.313  1.00  0.00            
ATOM   3476  CE2 PHE B  10     -21.671 -12.142  -3.187  1.00  0.00           C
ATOM   3477  HE2 PHE B  10     -21.517 -11.227  -2.814  1.00  0.00            
ATOM   3478  C   PHE B  10     -25.290 -14.264  -5.434  1.00  0.00           C
ATOM   3479  O   PHE B  10     -24.940 -13.260  -6.051  1.00  0.00           O
ATOM   3480  N   ASN B  11     -25.536 -15.440  -6.047  1.00  0.00           N
ATOM   3481  HN  ASN B  11     -25.776 -16.223  -5.473  1.00  0.00            
ATOM   3482  CA  ASN B  11     -25.477 -15.649  -7.481  1.00  0.00           C
ATOM   3483  HA  ASN B  11     -24.566 -15.295  -7.695  1.00  0.00            
ATOM   3484  CB  ASN B  11     -25.605 -17.155  -7.831  1.00  0.00           C
ATOM   3485  HB1 ASN B  11     -26.427 -17.527  -7.400  1.00  0.00            
ATOM   3486  HB2 ASN B  11     -25.673 -17.260  -8.823  1.00  0.00            
ATOM   3487  CG  ASN B  11     -24.394 -17.944  -7.337  1.00  0.00           C
ATOM   3488  OD1 ASN B  11     -23.314 -17.414  -7.070  1.00  0.00           O
ATOM   3489  ND2 ASN B  11     -24.546 -19.289  -7.248  1.00  0.00           N
ATOM   3490 HD21 ASN B  11     -25.417 -19.712  -7.500  1.00  0.00            
ATOM   3491 HD22 ASN B  11     -23.787 -19.858  -6.931  1.00  0.00            
ATOM   3492  C   ASN B  11     -26.497 -14.821  -8.282  1.00  0.00           C
ATOM   3493  O   ASN B  11     -26.177 -14.357  -9.373  1.00  0.00           O
ATOM   3494  N   ASP B  12     -27.724 -14.628  -7.741  1.00  0.00           N
ATOM   3495  HN  ASP B  12     -27.895 -15.072  -6.862  1.00  0.00            
ATOM   3496  CA  ASP B  12     -28.819 -13.849  -8.293  1.00  0.00           C
ATOM   3497  HA  ASP B  12     -28.818 -14.098  -9.262  1.00  0.00            
ATOM   3498  CB  ASP B  12     -30.189 -14.256  -7.604  1.00  0.00           C
ATOM   3499  HB1 ASP B  12     -30.075 -14.149  -6.616  1.00  0.00            
ATOM   3500  HB2 ASP B  12     -30.892 -13.623  -7.929  1.00  0.00            
ATOM   3501  CG  ASP B  12     -30.747 -15.683  -7.828  1.00  0.00           C
ATOM   3502  OD1 ASP B  12     -30.511 -16.300  -8.890  1.00  0.00           O
ATOM   3503  OD2 ASP B  12     -31.490 -16.185  -6.914  1.00  0.00           O
ATOM   3504  C   ASP B  12     -28.545 -12.318  -8.190  1.00  0.00           C
ATOM   3505  O   ASP B  12     -28.764 -11.558  -9.127  1.00  0.00           O
ATOM   3506  N   LEU B  13     -28.038 -11.795  -7.042  1.00  0.00           N
ATOM   3507  HN  LEU B  13     -27.794 -12.426  -6.305  1.00  0.00            
ATOM   3508  CA  LEU B  13     -27.828 -10.357  -6.820  1.00  0.00           C
ATOM   3509  HA  LEU B  13     -28.726 -10.076  -7.158  1.00  0.00            
ATOM   3510  CB  LEU B  13     -27.546  -9.987  -5.344  1.00  0.00           C
ATOM   3511  HB1 LEU B  13     -26.800 -10.567  -5.017  1.00  0.00            
ATOM   3512  HB2 LEU B  13     -27.261  -9.029  -5.314  1.00  0.00            
ATOM   3513  CG  LEU B  13     -28.728 -10.154  -4.374  1.00  0.00           C
ATOM   3514  HG  LEU B  13     -28.947 -11.130  -4.359  1.00  0.00            
ATOM   3515  CD1 LEU B  13     -28.312  -9.651  -2.987  1.00  0.00           C
ATOM   3516 HD11 LEU B  13     -29.076  -9.757  -2.351  1.00  0.00            
ATOM   3517 HD12 LEU B  13     -27.531 -10.183  -2.660  1.00  0.00            
ATOM   3518 HD13 LEU B  13     -28.058  -8.686  -3.045  1.00  0.00            
ATOM   3519  CD2 LEU B  13     -30.015  -9.438  -4.812  1.00  0.00           C
ATOM   3520 HD21 LEU B  13     -30.731  -9.594  -4.132  1.00  0.00            
ATOM   3521 HD22 LEU B  13     -29.840  -8.457  -4.892  1.00  0.00            
ATOM   3522 HD23 LEU B  13     -30.311  -9.797  -5.697  1.00  0.00            
ATOM   3523  C   LEU B  13     -26.764  -9.644  -7.646  1.00  0.00           C
ATOM   3524  O   LEU B  13     -26.926  -8.491  -8.022  1.00  0.00           O
ATOM   3525  N   PHE B  14     -25.619 -10.296  -7.920  1.00  0.00           N
ATOM   3526  HN  PHE B  14     -25.509 -11.239  -7.607  1.00  0.00            
ATOM   3527  CA  PHE B  14     -24.541  -9.668  -8.656  1.00  0.00           C
ATOM   3528  HA  PHE B  14     -24.605  -8.689  -8.460  1.00  0.00            
ATOM   3529  CB  PHE B  14     -23.195 -10.261  -8.158  1.00  0.00           C
ATOM   3530  HB1 PHE B  14     -23.180 -10.257  -7.158  1.00  0.00            
ATOM   3531  HB2 PHE B  14     -23.103 -11.200  -8.489  1.00  0.00            
ATOM   3532  CG  PHE B  14     -22.007  -9.473  -8.648  1.00  0.00           C
ATOM   3533  CD1 PHE B  14     -21.147 -10.013  -9.616  1.00  0.00           C
ATOM   3534  HD1 PHE B  14     -21.297 -10.945  -9.946  1.00  0.00            
ATOM   3535  CE1 PHE B  14     -20.081  -9.262 -10.125  1.00  0.00           C
ATOM   3536  HE1 PHE B  14     -19.479  -9.656 -10.819  1.00  0.00            
ATOM   3537  CZ  PHE B  14     -19.857  -7.962  -9.664  1.00  0.00           C
ATOM   3538  HZ  PHE B  14     -19.089  -7.429 -10.018  1.00  0.00            
ATOM   3539  CD2 PHE B  14     -21.777  -8.163  -8.201  1.00  0.00           C
ATOM   3540  HD2 PHE B  14     -22.382  -7.762  -7.513  1.00  0.00            
ATOM   3541  CE2 PHE B  14     -20.710  -7.411  -8.707  1.00  0.00           C
ATOM   3542  HE2 PHE B  14     -20.559  -6.477  -8.382  1.00  0.00            
ATOM   3543  C   PHE B  14     -24.718  -9.838 -10.168  1.00  0.00           C
ATOM   3544  O   PHE B  14     -23.975  -9.263 -10.960  1.00  0.00           O
ATOM   3545  N   GLU B  15     -25.730 -10.614 -10.615  1.00  0.00           N
ATOM   3546  HN  GLU B  15     -26.298 -11.092  -9.946  1.00  0.00            
ATOM   3547  CA  GLU B  15     -26.027 -10.783 -12.027  1.00  0.00           C
ATOM   3548  HA  GLU B  15     -25.150 -11.051 -12.426  1.00  0.00            
ATOM   3549  CB  GLU B  15     -27.060 -11.902 -12.272  1.00  0.00           C
ATOM   3550  HB1 GLU B  15     -26.764 -12.717 -11.773  1.00  0.00            
ATOM   3551  HB2 GLU B  15     -27.944 -11.596 -11.917  1.00  0.00            
ATOM   3552  CG  GLU B  15     -27.234 -12.277 -13.765  1.00  0.00           C
ATOM   3553  HG1 GLU B  15     -27.620 -11.492 -14.249  1.00  0.00            
ATOM   3554  HG2 GLU B  15     -26.336 -12.495 -14.146  1.00  0.00            
ATOM   3555  CD  GLU B  15     -28.156 -13.481 -13.995  1.00  0.00           C
ATOM   3556  OE1 GLU B  15     -28.211 -13.948 -15.164  1.00  0.00           O
ATOM   3557  OE2 GLU B  15     -28.782 -13.967 -13.020  1.00  0.00           O
ATOM   3558  C   GLU B  15     -26.481  -9.469 -12.653  1.00  0.00           C
ATOM   3559  O   GLU B  15     -27.318  -8.755 -12.105  1.00  0.00           O
ATOM   3560  N   ASP B  16     -25.858  -9.082 -13.788  1.00  0.00           N
ATOM   3561  HN  ASP B  16     -25.173  -9.701 -14.172  1.00  0.00            
ATOM   3562  CA  ASP B  16     -26.107  -7.837 -14.492  1.00  0.00           C
ATOM   3563  HA  ASP B  16     -25.344  -7.821 -15.138  1.00  0.00            
ATOM   3564  CB  ASP B  16     -27.453  -7.875 -15.252  1.00  0.00           C
ATOM   3565  HB1 ASP B  16     -28.191  -8.111 -14.620  1.00  0.00            
ATOM   3566  HB2 ASP B  16     -27.636  -6.980 -15.659  1.00  0.00            
ATOM   3567  CG  ASP B  16     -27.394  -8.918 -16.356  1.00  0.00           C
ATOM   3568  OD1 ASP B  16     -26.298  -9.058 -16.965  1.00  0.00           O
ATOM   3569  OD2 ASP B  16     -28.452  -9.527 -16.643  1.00  0.00           O
ATOM   3570  C   ASP B  16     -25.939  -6.573 -13.649  1.00  0.00           C
ATOM   3571  O   ASP B  16     -26.607  -5.559 -13.833  1.00  0.00           O
ATOM   3572  N   TYR B  17     -24.956  -6.574 -12.732  1.00  0.00           N
ATOM   3573  HN  TYR B  17     -24.337  -7.359 -12.695  1.00  0.00            
ATOM   3574  CA  TYR B  17     -24.756  -5.495 -11.802  1.00  0.00           C
ATOM   3575  HA  TYR B  17     -25.527  -4.866 -11.901  1.00  0.00            
ATOM   3576  CB  TYR B  17     -24.738  -6.051 -10.359  1.00  0.00           C
ATOM   3577  HB1 TYR B  17     -25.550  -6.613 -10.202  1.00  0.00            
ATOM   3578  HB2 TYR B  17     -23.918  -6.605 -10.220  1.00  0.00            
ATOM   3579  CG  TYR B  17     -24.732  -4.947  -9.356  1.00  0.00           C
ATOM   3580  CD1 TYR B  17     -25.908  -4.308  -8.936  1.00  0.00           C
ATOM   3581  HD1 TYR B  17     -26.796  -4.625  -9.270  1.00  0.00            
ATOM   3582  CE1 TYR B  17     -25.840  -3.225  -8.048  1.00  0.00           C
ATOM   3583  HE1 TYR B  17     -26.681  -2.797  -7.718  1.00  0.00            
ATOM   3584  CZ  TYR B  17     -24.603  -2.745  -7.625  1.00  0.00           C
ATOM   3585  OH  TYR B  17     -24.505  -1.675  -6.727  1.00  0.00           O
ATOM   3586  HH  TYR B  17     -23.541  -1.479  -6.546  1.00  0.00            
ATOM   3587  CD2 TYR B  17     -23.499  -4.473  -8.902  1.00  0.00           C
ATOM   3588  HD2 TYR B  17     -22.657  -4.941  -9.171  1.00  0.00            
ATOM   3589  CE2 TYR B  17     -23.435  -3.352  -8.077  1.00  0.00           C
ATOM   3590  HE2 TYR B  17     -22.546  -2.982  -7.808  1.00  0.00            
ATOM   3591  C   TYR B  17     -23.483  -4.749 -12.175  1.00  0.00           C
ATOM   3592  O   TYR B  17     -22.454  -5.328 -12.514  1.00  0.00           O
ATOM   3593  N   SER B  18     -23.547  -3.404 -12.138  1.00  0.00           N
ATOM   3594  HN  SER B  18     -24.412  -2.980 -11.869  1.00  0.00            
ATOM   3595  CA  SER B  18     -22.433  -2.537 -12.466  1.00  0.00           C
ATOM   3596  HA  SER B  18     -21.679  -3.151 -12.700  1.00  0.00            
ATOM   3597  CB  SER B  18     -22.724  -1.592 -13.664  1.00  0.00           C
ATOM   3598  HB1 SER B  18     -22.828  -2.118 -14.508  1.00  0.00            
ATOM   3599  HB2 SER B  18     -23.555  -1.061 -13.498  1.00  0.00            
ATOM   3600  OG  SER B  18     -21.663  -0.654 -13.881  1.00  0.00           O
ATOM   3601  HG1 SER B  18     -21.890  -0.067 -14.658  1.00  0.00            
ATOM   3602  C   SER B  18     -22.149  -1.701 -11.248  1.00  0.00           C
ATOM   3603  O   SER B  18     -23.022  -1.010 -10.735  1.00  0.00           O
ATOM   3604  N   ASN B  19     -20.886  -1.734 -10.781  1.00  0.00           N
ATOM   3605  HN  ASN B  19     -20.222  -2.264 -11.309  1.00  0.00            
ATOM   3606  CA  ASN B  19     -20.397  -1.075  -9.586  1.00  0.00           C
ATOM   3607  HA  ASN B  19     -21.174  -1.157  -8.962  1.00  0.00            
ATOM   3608  CB  ASN B  19     -19.131  -1.817  -9.020  1.00  0.00           C
ATOM   3609  HB1 ASN B  19     -18.822  -1.345  -8.194  1.00  0.00            
ATOM   3610  HB2 ASN B  19     -19.383  -2.757  -8.792  1.00  0.00            
ATOM   3611  CG  ASN B  19     -17.948  -1.873  -9.997  1.00  0.00           C
ATOM   3612  OD1 ASN B  19     -18.033  -1.374 -11.119  1.00  0.00           O
ATOM   3613  ND2 ASN B  19     -16.820  -2.500  -9.590  1.00  0.00           N
ATOM   3614 HD21 ASN B  19     -16.776  -2.908  -8.678  1.00  0.00            
ATOM   3615 HD22 ASN B  19     -16.030  -2.555 -10.201  1.00  0.00            
ATOM   3616  C   ASN B  19     -20.152   0.434  -9.777  1.00  0.00           C
ATOM   3617  O   ASN B  19     -19.824   1.136  -8.825  1.00  0.00           O
ATOM   3618  N   ALA B  20     -20.324   0.952 -11.018  1.00  0.00           N
ATOM   3619  HN  ALA B  20     -20.678   0.344 -11.729  1.00  0.00            
ATOM   3620  CA  ALA B  20     -20.033   2.321 -11.391  1.00  0.00           C
ATOM   3621  HA  ALA B  20     -19.522   2.696 -10.617  1.00  0.00            
ATOM   3622  CB  ALA B  20     -19.258   2.280 -12.723  1.00  0.00           C
ATOM   3623  HB1 ALA B  20     -19.040   3.213 -13.011  1.00  0.00            
ATOM   3624  HB2 ALA B  20     -18.411   1.763 -12.600  1.00  0.00            
ATOM   3625  HB3 ALA B  20     -19.820   1.838 -13.422  1.00  0.00            
ATOM   3626  C   ALA B  20     -21.281   3.171 -11.589  1.00  0.00           C
ATOM   3627  O   ALA B  20     -21.223   4.399 -11.650  1.00  0.00           O
ATOM   3628  N   LEU B  21     -22.467   2.544 -11.658  1.00  0.00           N
ATOM   3629  HN  LEU B  21     -22.494   1.547 -11.580  1.00  0.00            
ATOM   3630  CA  LEU B  21     -23.703   3.267 -11.841  1.00  0.00           C
ATOM   3631  HA  LEU B  21     -23.436   4.087 -12.346  1.00  0.00            
ATOM   3632  CB  LEU B  21     -24.725   2.432 -12.642  1.00  0.00           C
ATOM   3633  HB1 LEU B  21     -24.362   2.303 -13.565  1.00  0.00            
ATOM   3634  HB2 LEU B  21     -24.817   1.543 -12.193  1.00  0.00            
ATOM   3635  CG  LEU B  21     -26.132   3.045 -12.769  1.00  0.00           C
ATOM   3636  HG  LEU B  21     -26.509   3.218 -11.859  1.00  0.00            
ATOM   3637  CD1 LEU B  21     -26.095   4.404 -13.478  1.00  0.00           C
ATOM   3638 HD11 LEU B  21     -27.023   4.772 -13.543  1.00  0.00            
ATOM   3639 HD12 LEU B  21     -25.522   5.036 -12.957  1.00  0.00            
ATOM   3640 HD13 LEU B  21     -25.717   4.291 -14.397  1.00  0.00            
ATOM   3641  CD2 LEU B  21     -27.030   2.049 -13.503  1.00  0.00           C
ATOM   3642 HD21 LEU B  21     -27.949   2.433 -13.594  1.00  0.00            
ATOM   3643 HD22 LEU B  21     -26.653   1.867 -14.411  1.00  0.00            
ATOM   3644 HD23 LEU B  21     -27.075   1.195 -12.984  1.00  0.00            
ATOM   3645  C   LEU B  21     -24.298   3.656 -10.503  1.00  0.00           C
ATOM   3646  O   LEU B  21     -24.311   2.883  -9.553  1.00  0.00           O
ATOM   3647  N   ARG B  22     -24.834   4.889 -10.407  1.00  0.00           N
ATOM   3648  HN  ARG B  22     -24.704   5.522 -11.170  1.00  0.00            
ATOM   3649  CA  ARG B  22     -25.586   5.346  -9.260  1.00  0.00           C
ATOM   3650  HA  ARG B  22     -25.014   5.128  -8.469  1.00  0.00            
ATOM   3651  CB  ARG B  22     -25.807   6.871  -9.392  1.00  0.00           C
ATOM   3652  HB1 ARG B  22     -24.917   7.305  -9.528  1.00  0.00            
ATOM   3653  HB2 ARG B  22     -26.384   7.035 -10.192  1.00  0.00            
ATOM   3654  CG  ARG B  22     -26.480   7.534  -8.176  1.00  0.00           C
ATOM   3655  HG1 ARG B  22     -27.444   7.268  -8.171  1.00  0.00            
ATOM   3656  HG2 ARG B  22     -26.035   7.190  -7.349  1.00  0.00            
ATOM   3657  CD  ARG B  22     -26.412   9.066  -8.147  1.00  0.00           C
ATOM   3658  HD1 ARG B  22     -27.015   9.421  -7.433  1.00  0.00            
ATOM   3659  HD2 ARG B  22     -25.474   9.363  -7.969  1.00  0.00            
ATOM   3660  NE  ARG B  22     -26.858   9.599  -9.486  1.00  0.00           N
ATOM   3661  HE  ARG B  22     -26.155   9.677 -10.193  1.00  0.00            
ATOM   3662  CZ  ARG B  22     -28.103   9.981  -9.830  1.00  0.00           C
ATOM   3663  NH1 ARG B  22     -29.092   9.975  -8.948  1.00  0.00           N
ATOM   3664 HH11 ARG B  22     -28.921   9.683  -8.007  1.00  0.00            
ATOM   3665 HH12 ARG B  22     -30.009  10.262  -9.223  1.00  0.00            
ATOM   3666  NH2 ARG B  22     -28.338  10.388 -11.077  1.00  0.00           N
ATOM   3667 HH21 ARG B  22     -27.594  10.407 -11.745  1.00  0.00            
ATOM   3668 HH22 ARG B  22     -29.258  10.674 -11.345  1.00  0.00            
ATOM   3669  C   ARG B  22     -26.922   4.585  -9.094  1.00  0.00           C
ATOM   3670  O   ARG B  22     -27.721   4.557 -10.043  1.00  0.00           O
ATOM   3671  N   PRO B  23     -27.234   3.962  -7.956  1.00  0.00           N
ATOM   3672  CD  PRO B  23     -26.335   3.869  -6.811  1.00  0.00           C
ATOM   3673  HD1 PRO B  23     -26.138   4.786  -6.464  1.00  0.00            
ATOM   3674  HD2 PRO B  23     -25.482   3.428  -7.090  1.00  0.00            
ATOM   3675  CA  PRO B  23     -28.355   3.042  -7.816  1.00  0.00           C
ATOM   3676  HA  PRO B  23     -28.503   2.527  -8.660  1.00  0.00            
ATOM   3677  CB  PRO B  23     -27.958   2.150  -6.636  1.00  0.00           C
ATOM   3678  HB1 PRO B  23     -28.766   1.856  -6.125  1.00  0.00            
ATOM   3679  HB2 PRO B  23     -27.453   1.347  -6.952  1.00  0.00            
ATOM   3680  CG  PRO B  23     -27.070   3.035  -5.772  1.00  0.00           C
ATOM   3681  HG1 PRO B  23     -27.615   3.612  -5.164  1.00  0.00            
ATOM   3682  HG2 PRO B  23     -26.432   2.489  -5.229  1.00  0.00            
ATOM   3683  C   PRO B  23     -29.647   3.803  -7.563  1.00  0.00           C
ATOM   3684  O   PRO B  23     -30.098   3.949  -6.433  1.00  0.00           O
ATOM   3685  N   VAL B  24     -30.253   4.315  -8.649  1.00  0.00           N
ATOM   3686  HN  VAL B  24     -29.792   4.202  -9.529  1.00  0.00            
ATOM   3687  CA  VAL B  24     -31.525   5.020  -8.646  1.00  0.00           C
ATOM   3688  HA  VAL B  24     -31.889   4.857  -7.729  1.00  0.00            
ATOM   3689  CB  VAL B  24     -31.386   6.514  -8.911  1.00  0.00           C
ATOM   3690  HB  VAL B  24     -32.297   6.914  -9.011  1.00  0.00            
ATOM   3691  CG1 VAL B  24     -30.692   7.157  -7.704  1.00  0.00           C
ATOM   3692 HG11 VAL B  24     -30.592   8.140  -7.861  1.00  0.00            
ATOM   3693 HG12 VAL B  24     -31.242   7.005  -6.883  1.00  0.00            
ATOM   3694 HG13 VAL B  24     -29.789   6.746  -7.581  1.00  0.00            
ATOM   3695  CG2 VAL B  24     -30.646   6.796 -10.241  1.00  0.00           C
ATOM   3696 HG21 VAL B  24     -30.574   7.784 -10.380  1.00  0.00            
ATOM   3697 HG22 VAL B  24     -29.730   6.397 -10.204  1.00  0.00            
ATOM   3698 HG23 VAL B  24     -31.156   6.389 -10.999  1.00  0.00            
ATOM   3699  C   VAL B  24     -32.390   4.475  -9.754  1.00  0.00           C
ATOM   3700  O   VAL B  24     -31.893   3.888 -10.689  1.00  0.00           O
ATOM   3701  N   GLU B  25     -33.715   4.714  -9.695  1.00  0.00           N
ATOM   3702  HN  GLU B  25     -34.052   5.339  -8.990  1.00  0.00            
ATOM   3703  CA  GLU B  25     -34.676   4.117 -10.594  1.00  0.00           C
ATOM   3704  HA  GLU B  25     -34.229   3.302 -10.963  1.00  0.00            
ATOM   3705  CB  GLU B  25     -35.936   3.801  -9.766  1.00  0.00           C
ATOM   3706  HB1 GLU B  25     -36.242   4.637  -9.311  1.00  0.00            
ATOM   3707  HB2 GLU B  25     -36.654   3.475 -10.381  1.00  0.00            
ATOM   3708  CG  GLU B  25     -35.653   2.716  -8.697  1.00  0.00           C
ATOM   3709  HG1 GLU B  25     -35.306   1.898  -9.156  1.00  0.00            
ATOM   3710  HG2 GLU B  25     -34.960   3.063  -8.065  1.00  0.00            
ATOM   3711  CD  GLU B  25     -36.879   2.313  -7.878  1.00  0.00           C
ATOM   3712  OE1 GLU B  25     -36.711   1.410  -7.019  1.00  0.00           O
ATOM   3713  OE2 GLU B  25     -37.972   2.891  -8.099  1.00  0.00           O
ATOM   3714  C   GLU B  25     -35.014   4.998 -11.795  1.00  0.00           C
ATOM   3715  O   GLU B  25     -35.333   4.493 -12.862  1.00  0.00           O
ATOM   3716  N   ASP B  26     -34.818   6.339 -11.656  1.00  0.00           N
ATOM   3717  HN  ASP B  26     -34.346   6.670 -10.839  1.00  0.00            
ATOM   3718  CA  ASP B  26     -35.264   7.312 -12.643  1.00  0.00           C
ATOM   3719  HA  ASP B  26     -35.642   6.697 -13.335  1.00  0.00            
ATOM   3720  CB  ASP B  26     -36.267   8.316 -12.011  1.00  0.00           C
ATOM   3721  HB1 ASP B  26     -35.836   8.754 -11.222  1.00  0.00            
ATOM   3722  HB2 ASP B  26     -36.504   9.011 -12.690  1.00  0.00            
ATOM   3723  CG  ASP B  26     -37.555   7.652 -11.541  1.00  0.00           C
ATOM   3724  OD1 ASP B  26     -38.195   6.969 -12.370  1.00  0.00           O
ATOM   3725  OD2 ASP B  26     -37.955   7.876 -10.363  1.00  0.00           O
ATOM   3726  C   ASP B  26     -34.158   8.173 -13.258  1.00  0.00           C
ATOM   3727  O   ASP B  26     -34.396   8.877 -14.221  1.00  0.00           O
ATOM   3728  N   THR B  27     -32.934   8.167 -12.690  1.00  0.00           N
ATOM   3729  HN  THR B  27     -32.820   7.634 -11.852  1.00  0.00            
ATOM   3730  CA  THR B  27     -31.764   8.874 -13.198  1.00  0.00           C
ATOM   3731  HA  THR B  27     -31.114   8.404 -12.600  1.00  0.00            
ATOM   3732  CB  THR B  27     -31.219   8.500 -14.596  1.00  0.00           C
ATOM   3733  HB  THR B  27     -30.385   9.040 -14.709  1.00  0.00            
ATOM   3734  OG1 THR B  27     -32.051   8.826 -15.685  1.00  0.00           O
ATOM   3735  HG1 THR B  27     -31.610   8.545 -16.537  1.00  0.00            
ATOM   3736  CG2 THR B  27     -31.107   6.981 -14.733  1.00  0.00           C
ATOM   3737 HG21 THR B  27     -30.754   6.753 -15.640  1.00  0.00            
ATOM   3738 HG22 THR B  27     -30.484   6.628 -14.035  1.00  0.00            
ATOM   3739 HG23 THR B  27     -32.010   6.568 -14.613  1.00  0.00            
ATOM   3740  C   THR B  27     -31.725  10.379 -12.847  1.00  0.00           C
ATOM   3741  O   THR B  27     -30.709  10.882 -12.452  1.00  0.00           O
ATOM   3742  N   ASP B  28     -32.923  11.040 -12.849  1.00  0.00           N
ATOM   3743  HN  ASP B  28     -33.734  10.481 -13.022  1.00  0.00            
ATOM   3744  CA  ASP B  28     -33.160  12.465 -12.629  1.00  0.00           C
ATOM   3745  HA  ASP B  28     -32.296  12.888 -12.900  1.00  0.00            
ATOM   3746  CB  ASP B  28     -34.420  12.875 -13.418  1.00  0.00           C
ATOM   3747  HB1 ASP B  28     -35.185  12.278 -13.178  1.00  0.00            
ATOM   3748  HB2 ASP B  28     -34.661  13.824 -13.213  1.00  0.00            
ATOM   3749  CG  ASP B  28     -34.123  12.741 -14.895  1.00  0.00           C
ATOM   3750  OD1 ASP B  28     -32.965  13.049 -15.273  1.00  0.00           O
ATOM   3751  OD2 ASP B  28     -35.054  12.345 -15.634  1.00  0.00           O
ATOM   3752  C   ASP B  28     -33.470  12.827 -11.202  1.00  0.00           C
ATOM   3753  O   ASP B  28     -33.521  13.990 -10.810  1.00  0.00           O
ATOM   3754  N   LYS B  29     -33.670  11.811 -10.362  1.00  0.00           N
ATOM   3755  HN  LYS B  29     -33.662  10.879 -10.723  1.00  0.00            
ATOM   3756  CA  LYS B  29     -33.897  12.007  -8.958  1.00  0.00           C
ATOM   3757  HA  LYS B  29     -34.230  12.948  -8.895  1.00  0.00            
ATOM   3758  CB  LYS B  29     -34.964  11.054  -8.385  1.00  0.00           C
ATOM   3759  HB1 LYS B  29     -34.675  10.111  -8.552  1.00  0.00            
ATOM   3760  HB2 LYS B  29     -35.038  11.210  -7.400  1.00  0.00            
ATOM   3761  CG  LYS B  29     -36.347  11.261  -9.018  1.00  0.00           C
ATOM   3762  HG1 LYS B  29     -36.652  12.195  -8.830  1.00  0.00            
ATOM   3763  HG2 LYS B  29     -36.273  11.127 -10.006  1.00  0.00            
ATOM   3764  CD  LYS B  29     -37.387  10.282  -8.464  1.00  0.00           C
ATOM   3765  HD1 LYS B  29     -37.055   9.350  -8.607  1.00  0.00            
ATOM   3766  HD2 LYS B  29     -37.494  10.451  -7.484  1.00  0.00            
ATOM   3767  CE  LYS B  29     -38.756  10.420  -9.134  1.00  0.00           C
ATOM   3768  HE1 LYS B  29     -39.205  11.263  -8.837  1.00  0.00            
ATOM   3769  HE2 LYS B  29     -38.657  10.428 -10.129  1.00  0.00            
ATOM   3770  NZ  LYS B  29     -39.595   9.267  -8.745  1.00  0.00           N
ATOM   3771  HZ1 LYS B  29     -40.493   9.347  -9.178  1.00  0.00            
ATOM   3772  HZ2 LYS B  29     -39.156   8.420  -9.043  1.00  0.00            
ATOM   3773  HZ3 LYS B  29     -39.704   9.254  -7.751  1.00  0.00            
ATOM   3774  C   LYS B  29     -32.597  11.857  -8.214  1.00  0.00           C
ATOM   3775  O   LYS B  29     -31.737  11.029  -8.537  1.00  0.00           O
ATOM   3776  N   VAL B  30     -32.458  12.714  -7.193  1.00  0.00           N
ATOM   3777  HN  VAL B  30     -33.156  13.425  -7.109  1.00  0.00            
ATOM   3778  CA  VAL B  30     -31.409  12.721  -6.202  1.00  0.00           C
ATOM   3779  HA  VAL B  30     -30.573  12.793  -6.745  1.00  0.00            
ATOM   3780  CB  VAL B  30     -31.523  13.930  -5.272  1.00  0.00           C
ATOM   3781  HB  VAL B  30     -30.651  13.949  -4.782  1.00  0.00            
ATOM   3782  CG1 VAL B  30     -31.746  15.209  -6.089  1.00  0.00           C
ATOM   3783 HG11 VAL B  30     -31.819  15.991  -5.470  1.00  0.00            
ATOM   3784 HG12 VAL B  30     -30.975  15.346  -6.711  1.00  0.00            
ATOM   3785 HG13 VAL B  30     -32.590  15.123  -6.619  1.00  0.00            
ATOM   3786  CG2 VAL B  30     -32.634  13.834  -4.211  1.00  0.00           C
ATOM   3787 HG21 VAL B  30     -32.634  14.663  -3.652  1.00  0.00            
ATOM   3788 HG22 VAL B  30     -33.520  13.737  -4.664  1.00  0.00            
ATOM   3789 HG23 VAL B  30     -32.470  13.039  -3.627  1.00  0.00            
ATOM   3790  C   VAL B  30     -31.357  11.423  -5.419  1.00  0.00           C
ATOM   3791  O   VAL B  30     -32.368  10.755  -5.212  1.00  0.00           O
ATOM   3792  N   LEU B  31     -30.150  10.989  -5.016  1.00  0.00           N
ATOM   3793  HN  LEU B  31     -29.333  11.470  -5.333  1.00  0.00            
ATOM   3794  CA  LEU B  31     -29.995   9.852  -4.142  1.00  0.00           C
ATOM   3795  HA  LEU B  31     -30.879   9.384  -4.155  1.00  0.00            
ATOM   3796  CB  LEU B  31     -28.872   8.914  -4.625  1.00  0.00           C
ATOM   3797  HB1 LEU B  31     -29.076   8.637  -5.564  1.00  0.00            
ATOM   3798  HB2 LEU B  31     -28.010   9.420  -4.607  1.00  0.00            
ATOM   3799  CG  LEU B  31     -28.704   7.644  -3.773  1.00  0.00           C
ATOM   3800  HG  LEU B  31     -28.698   7.917  -2.811  1.00  0.00            
ATOM   3801  CD1 LEU B  31     -29.877   6.676  -3.962  1.00  0.00           C
ATOM   3802 HD11 LEU B  31     -29.734   5.865  -3.395  1.00  0.00            
ATOM   3803 HD12 LEU B  31     -30.728   7.126  -3.691  1.00  0.00            
ATOM   3804 HD13 LEU B  31     -29.934   6.405  -4.923  1.00  0.00            
ATOM   3805  CD2 LEU B  31     -27.372   6.957  -4.087  1.00  0.00           C
ATOM   3806 HD21 LEU B  31     -27.280   6.135  -3.525  1.00  0.00            
ATOM   3807 HD22 LEU B  31     -27.347   6.704  -5.054  1.00  0.00            
ATOM   3808 HD23 LEU B  31     -26.619   7.583  -3.887  1.00  0.00            
ATOM   3809  C   LEU B  31     -29.638  10.354  -2.765  1.00  0.00           C
ATOM   3810  O   LEU B  31     -28.512  10.783  -2.518  1.00  0.00           O
ATOM   3811  N   ASN B  32     -30.608  10.261  -1.838  1.00  0.00           N
ATOM   3812  HN  ASN B  32     -31.469   9.822  -2.097  1.00  0.00            
ATOM   3813  CA  ASN B  32     -30.475  10.760  -0.488  1.00  0.00           C
ATOM   3814  HA  ASN B  32     -30.153  11.696  -0.629  1.00  0.00            
ATOM   3815  CB  ASN B  32     -31.834  10.709   0.269  1.00  0.00           C
ATOM   3816  HB1 ASN B  32     -32.145   9.761   0.330  1.00  0.00            
ATOM   3817  HB2 ASN B  32     -31.716  11.081   1.190  1.00  0.00            
ATOM   3818  CG  ASN B  32     -32.903  11.523  -0.448  1.00  0.00           C
ATOM   3819  OD1 ASN B  32     -32.655  12.603  -0.962  1.00  0.00           O
ATOM   3820  ND2 ASN B  32     -34.175  11.056  -0.471  1.00  0.00           N
ATOM   3821 HD21 ASN B  32     -34.398  10.191  -0.022  1.00  0.00            
ATOM   3822 HD22 ASN B  32     -34.890  11.577  -0.937  1.00  0.00            
ATOM   3823  C   ASN B  32     -29.446   9.966   0.308  1.00  0.00           C
ATOM   3824  O   ASN B  32     -29.606   8.763   0.535  1.00  0.00           O
ATOM   3825  N   VAL B  33     -28.366  10.629   0.766  1.00  0.00           N
ATOM   3826  HN  VAL B  33     -28.269  11.599   0.542  1.00  0.00            
ATOM   3827  CA  VAL B  33     -27.336   9.994   1.573  1.00  0.00           C
ATOM   3828  HA  VAL B  33     -27.615   9.038   1.660  1.00  0.00            
ATOM   3829  CB  VAL B  33     -25.949  10.020   0.929  1.00  0.00           C
ATOM   3830  HB  VAL B  33     -25.729  10.975   0.729  1.00  0.00            
ATOM   3831  CG1 VAL B  33     -24.863   9.462   1.878  1.00  0.00           C
ATOM   3832 HG11 VAL B  33     -23.973   9.495   1.423  1.00  0.00            
ATOM   3833 HG12 VAL B  33     -24.832  10.015   2.711  1.00  0.00            
ATOM   3834 HG13 VAL B  33     -25.081   8.515   2.114  1.00  0.00            
ATOM   3835  CG2 VAL B  33     -25.974   9.190  -0.368  1.00  0.00           C
ATOM   3836 HG21 VAL B  33     -25.068   9.205  -0.791  1.00  0.00            
ATOM   3837 HG22 VAL B  33     -26.226   8.246  -0.155  1.00  0.00            
ATOM   3838 HG23 VAL B  33     -26.644   9.580  -1.000  1.00  0.00            
ATOM   3839  C   VAL B  33     -27.290  10.717   2.898  1.00  0.00           C
ATOM   3840  O   VAL B  33     -26.999  11.912   2.983  1.00  0.00           O
ATOM   3841  N   THR B  34     -27.570   9.998   4.000  1.00  0.00           N
ATOM   3842  HN  THR B  34     -27.816   9.034   3.902  1.00  0.00            
ATOM   3843  CA  THR B  34     -27.525  10.586   5.334  1.00  0.00           C
ATOM   3844  HA  THR B  34     -27.716  11.562   5.226  1.00  0.00            
ATOM   3845  CB  THR B  34     -28.578  10.018   6.278  1.00  0.00           C
ATOM   3846  HB  THR B  34     -28.453   9.028   6.220  1.00  0.00            
ATOM   3847  OG1 THR B  34     -29.888  10.339   5.839  1.00  0.00           O
ATOM   3848  HG1 THR B  34     -30.556   9.955   6.476  1.00  0.00            
ATOM   3849  CG2 THR B  34     -28.493  10.490   7.741  1.00  0.00           C
ATOM   3850 HG21 THR B  34     -29.224  10.062   8.272  1.00  0.00            
ATOM   3851 HG22 THR B  34     -27.606  10.231   8.124  1.00  0.00            
ATOM   3852 HG23 THR B  34     -28.594  11.484   7.777  1.00  0.00            
ATOM   3853  C   THR B  34     -26.151  10.333   5.880  1.00  0.00           C
ATOM   3854  O   THR B  34     -25.717   9.191   6.008  1.00  0.00           O
ATOM   3855  N   LEU B  35     -25.414  11.415   6.189  1.00  0.00           N
ATOM   3856  HN  LEU B  35     -25.834  12.316   6.082  1.00  0.00            
ATOM   3857  CA  LEU B  35     -24.054  11.352   6.666  1.00  0.00           C
ATOM   3858  HA  LEU B  35     -23.780  10.394   6.581  1.00  0.00            
ATOM   3859  CB  LEU B  35     -23.147  12.269   5.815  1.00  0.00           C
ATOM   3860  HB1 LEU B  35     -23.187  11.946   4.870  1.00  0.00            
ATOM   3861  HB2 LEU B  35     -23.517  13.197   5.866  1.00  0.00            
ATOM   3862  CG  LEU B  35     -21.661  12.334   6.225  1.00  0.00           C
ATOM   3863  HG  LEU B  35     -21.630  12.533   7.205  1.00  0.00            
ATOM   3864  CD1 LEU B  35     -20.926  10.998   6.038  1.00  0.00           C
ATOM   3865 HD11 LEU B  35     -19.972  11.100   6.319  1.00  0.00            
ATOM   3866 HD12 LEU B  35     -21.364  10.295   6.598  1.00  0.00            
ATOM   3867 HD13 LEU B  35     -20.963  10.729   5.076  1.00  0.00            
ATOM   3868  CD2 LEU B  35     -20.953  13.458   5.457  1.00  0.00           C
ATOM   3869 HD21 LEU B  35     -19.991  13.493   5.729  1.00  0.00            
ATOM   3870 HD22 LEU B  35     -21.016  13.281   4.475  1.00  0.00            
ATOM   3871 HD23 LEU B  35     -21.391  14.332   5.667  1.00  0.00            
ATOM   3872  C   LEU B  35     -24.005  11.784   8.119  1.00  0.00           C
ATOM   3873  O   LEU B  35     -24.601  12.778   8.543  1.00  0.00           O
ATOM   3874  N   GLN B  36     -23.293  10.998   8.942  1.00  0.00           N
ATOM   3875  HN  GLN B  36     -22.838  10.197   8.553  1.00  0.00            
ATOM   3876  CA  GLN B  36     -23.147  11.244  10.354  1.00  0.00           C
ATOM   3877  HA  GLN B  36     -23.420  12.198  10.477  1.00  0.00            
ATOM   3878  CB  GLN B  36     -24.063  10.336  11.211  1.00  0.00           C
ATOM   3879  HB1 GLN B  36     -23.599   9.460  11.342  1.00  0.00            
ATOM   3880  HB2 GLN B  36     -24.198  10.778  12.098  1.00  0.00            
ATOM   3881  CG  GLN B  36     -25.452  10.053  10.604  1.00  0.00           C
ATOM   3882  HG1 GLN B  36     -25.920  10.917  10.417  1.00  0.00            
ATOM   3883  HG2 GLN B  36     -25.349   9.539   9.753  1.00  0.00            
ATOM   3884  CD  GLN B  36     -26.286   9.237  11.580  1.00  0.00           C
ATOM   3885  OE1 GLN B  36     -25.910   8.108  11.892  1.00  0.00           O
ATOM   3886  NE2 GLN B  36     -27.407   9.800  12.085  1.00  0.00           N
ATOM   3887 HE21 GLN B  36     -27.666  10.727  11.814  1.00  0.00            
ATOM   3888 HE22 GLN B  36     -27.977   9.289  12.729  1.00  0.00            
ATOM   3889  C   GLN B  36     -21.694  11.033  10.733  1.00  0.00           C
ATOM   3890  O   GLN B  36     -20.847  10.746   9.889  1.00  0.00           O
ATOM   3891  N   ILE B  37     -21.362  11.209  12.024  1.00  0.00           N
ATOM   3892  HN  ILE B  37     -22.087  11.409  12.683  1.00  0.00            
ATOM   3893  CA  ILE B  37     -19.999  11.121  12.497  1.00  0.00           C
ATOM   3894  HA  ILE B  37     -19.536  10.467  11.899  1.00  0.00            
ATOM   3895  CB  ILE B  37     -19.272  12.463  12.410  1.00  0.00           C
ATOM   3896  HB  ILE B  37     -19.415  12.804  11.481  1.00  0.00            
ATOM   3897  CG2 ILE B  37     -19.878  13.510  13.376  1.00  0.00           C
ATOM   3898 HG21 ILE B  37     -19.378  14.372  13.290  1.00  0.00            
ATOM   3899 HG22 ILE B  37     -20.840  13.659  13.146  1.00  0.00            
ATOM   3900 HG23 ILE B  37     -19.808  13.176  14.316  1.00  0.00            
ATOM   3901  CG1 ILE B  37     -17.749  12.305  12.591  1.00  0.00           C
ATOM   3902 HG11 ILE B  37     -17.551  12.154  13.560  1.00  0.00            
ATOM   3903 HG12 ILE B  37     -17.439  11.516  12.060  1.00  0.00            
ATOM   3904  CD  ILE B  37     -16.978  13.540  12.123  1.00  0.00           C
ATOM   3905  HD1 ILE B  37     -15.998  13.393  12.259  1.00  0.00            
ATOM   3906  HD2 ILE B  37     -17.160  13.698  11.153  1.00  0.00            
ATOM   3907  HD3 ILE B  37     -17.272  14.336  12.652  1.00  0.00            
ATOM   3908  C   ILE B  37     -20.038  10.644  13.929  1.00  0.00           C
ATOM   3909  O   ILE B  37     -20.996  10.906  14.653  1.00  0.00           O
ATOM   3910  N   THR B  38     -19.003   9.913  14.362  1.00  0.00           N
ATOM   3911  HN  THR B  38     -18.305   9.646  13.698  1.00  0.00            
ATOM   3912  CA  THR B  38     -18.835   9.487  15.736  1.00  0.00           C
ATOM   3913  HA  THR B  38     -19.522   9.975  16.274  1.00  0.00            
ATOM   3914  CB  THR B  38     -19.012   7.985  15.879  1.00  0.00           C
ATOM   3915  HB  THR B  38     -18.349   7.603  15.235  1.00  0.00            
ATOM   3916  OG1 THR B  38     -20.295   7.523  15.503  1.00  0.00           O
ATOM   3917  HG1 THR B  38     -20.340   6.531  15.622  1.00  0.00            
ATOM   3918  CG2 THR B  38     -18.849   7.488  17.315  1.00  0.00           C
ATOM   3919 HG21 THR B  38     -18.977   6.497  17.341  1.00  0.00            
ATOM   3920 HG22 THR B  38     -17.932   7.715  17.644  1.00  0.00            
ATOM   3921 HG23 THR B  38     -19.531   7.927  17.899  1.00  0.00            
ATOM   3922  C   THR B  38     -17.403   9.791  16.117  1.00  0.00           C
ATOM   3923  O   THR B  38     -16.470   9.365  15.437  1.00  0.00           O
ATOM   3924  N   LEU B  39     -17.184  10.555  17.205  1.00  0.00           N
ATOM   3925  HN  LEU B  39     -17.974  10.896  17.716  1.00  0.00            
ATOM   3926  CA  LEU B  39     -15.852  10.907  17.671  1.00  0.00           C
ATOM   3927  HA  LEU B  39     -15.267  10.734  16.878  1.00  0.00            
ATOM   3928  CB  LEU B  39     -15.765  12.393  18.109  1.00  0.00           C
ATOM   3929  HB1 LEU B  39     -16.006  12.949  17.313  1.00  0.00            
ATOM   3930  HB2 LEU B  39     -16.446  12.528  18.828  1.00  0.00            
ATOM   3931  CG  LEU B  39     -14.420  12.937  18.651  1.00  0.00           C
ATOM   3932  HG  LEU B  39     -14.150  12.294  19.368  1.00  0.00            
ATOM   3933  CD1 LEU B  39     -13.281  12.970  17.627  1.00  0.00           C
ATOM   3934 HD11 LEU B  39     -12.455  13.333  18.059  1.00  0.00            
ATOM   3935 HD12 LEU B  39     -13.104  12.043  17.295  1.00  0.00            
ATOM   3936 HD13 LEU B  39     -13.540  13.556  16.859  1.00  0.00            
ATOM   3937  CD2 LEU B  39     -14.598  14.363  19.197  1.00  0.00           C
ATOM   3938 HD21 LEU B  39     -13.722  14.699  19.543  1.00  0.00            
ATOM   3939 HD22 LEU B  39     -14.920  14.963  18.464  1.00  0.00            
ATOM   3940 HD23 LEU B  39     -15.268  14.355  19.939  1.00  0.00            
ATOM   3941  C   LEU B  39     -15.420  10.014  18.801  1.00  0.00           C
ATOM   3942  O   LEU B  39     -16.113   9.884  19.803  1.00  0.00           O
ATOM   3943  N   SER B  40     -14.239   9.388  18.635  1.00  0.00           N
ATOM   3944  HN  SER B  40     -13.697   9.599  17.822  1.00  0.00            
ATOM   3945  CA  SER B  40     -13.719   8.422  19.582  1.00  0.00           C
ATOM   3946  HA  SER B  40     -14.537   8.208  20.116  1.00  0.00            
ATOM   3947  CB  SER B  40     -13.095   7.206  18.854  1.00  0.00           C
ATOM   3948  HB1 SER B  40     -12.312   7.493  18.303  1.00  0.00            
ATOM   3949  HB2 SER B  40     -12.802   6.515  19.515  1.00  0.00            
ATOM   3950  OG  SER B  40     -14.021   6.572  17.968  1.00  0.00           O
ATOM   3951  HG1 SER B  40     -13.577   5.795  17.522  1.00  0.00            
ATOM   3952  C   SER B  40     -12.629   8.984  20.478  1.00  0.00           C
ATOM   3953  O   SER B  40     -12.598   8.694  21.664  1.00  0.00           O
ATOM   3954  N   GLN B  41     -11.677   9.784  19.942  1.00  0.00           N
ATOM   3955  HN  GLN B  41     -11.643   9.904  18.950  1.00  0.00            
ATOM   3956  CA  GLN B  41     -10.699  10.475  20.776  1.00  0.00           C
ATOM   3957  HA  GLN B  41     -11.270  10.884  21.487  1.00  0.00            
ATOM   3958  CB  GLN B  41      -9.639   9.541  21.438  1.00  0.00           C
ATOM   3959  HB1 GLN B  41      -9.101  10.087  22.080  1.00  0.00            
ATOM   3960  HB2 GLN B  41     -10.124   8.822  21.936  1.00  0.00            
ATOM   3961  CG  GLN B  41      -8.655   8.856  20.459  1.00  0.00           C
ATOM   3962  HG1 GLN B  41      -9.180   8.311  19.805  1.00  0.00            
ATOM   3963  HG2 GLN B  41      -8.144   9.563  19.970  1.00  0.00            
ATOM   3964  CD  GLN B  41      -7.650   7.933  21.154  1.00  0.00           C
ATOM   3965  OE1 GLN B  41      -7.794   7.498  22.291  1.00  0.00           O
ATOM   3966  NE2 GLN B  41      -6.578   7.568  20.401  1.00  0.00           N
ATOM   3967 HE21 GLN B  41      -6.490   7.901  19.462  1.00  0.00            
ATOM   3968 HE22 GLN B  41      -5.878   6.966  20.786  1.00  0.00            
ATOM   3969  C   GLN B  41      -9.973  11.521  19.942  1.00  0.00           C
ATOM   3970  O   GLN B  41     -10.062  11.490  18.710  1.00  0.00           O
ATOM   3971  N   ILE B  42      -9.194  12.443  20.560  1.00  0.00           N
ATOM   3972  HN  ILE B  42      -9.222  12.501  21.558  1.00  0.00            
ATOM   3973  CA  ILE B  42      -8.319  13.352  19.835  1.00  0.00           C
ATOM   3974  HA  ILE B  42      -8.554  13.295  18.865  1.00  0.00            
ATOM   3975  CB  ILE B  42      -8.518  14.807  20.249  1.00  0.00           C
ATOM   3976  HB  ILE B  42      -8.356  14.853  21.235  1.00  0.00            
ATOM   3977  CG2 ILE B  42      -7.446  15.757  19.657  1.00  0.00           C
ATOM   3978 HG21 ILE B  42      -7.626  16.693  19.960  1.00  0.00            
ATOM   3979 HG22 ILE B  42      -6.540  15.473  19.970  1.00  0.00            
ATOM   3980 HG23 ILE B  42      -7.481  15.718  18.658  1.00  0.00            
ATOM   3981  CG1 ILE B  42      -9.988  15.255  20.045  1.00  0.00           C
ATOM   3982 HG11 ILE B  42     -10.188  15.267  19.065  1.00  0.00            
ATOM   3983 HG12 ILE B  42     -10.590  14.599  20.500  1.00  0.00            
ATOM   3984  CD  ILE B  42     -10.282  16.648  20.611  1.00  0.00           C
ATOM   3985  HD1 ILE B  42     -11.242  16.878  20.449  1.00  0.00            
ATOM   3986  HD2 ILE B  42     -10.099  16.654  21.594  1.00  0.00            
ATOM   3987  HD3 ILE B  42      -9.697  17.322  20.159  1.00  0.00            
ATOM   3988  C   ILE B  42      -6.903  12.889  20.108  1.00  0.00           C
ATOM   3989  O   ILE B  42      -6.514  12.600  21.231  1.00  0.00           O
ATOM   3990  N   LYS B  43      -6.077  12.722  19.056  1.00  0.00           N
ATOM   3991  HN  LYS B  43      -6.377  12.996  18.142  1.00  0.00            
ATOM   3992  CA  LYS B  43      -4.763  12.151  19.237  1.00  0.00           C
ATOM   3993  HA  LYS B  43      -4.849  11.594  20.063  1.00  0.00            
ATOM   3994  CB  LYS B  43      -4.403  11.328  17.981  1.00  0.00           C
ATOM   3995  HB1 LYS B  43      -5.108  10.630  17.851  1.00  0.00            
ATOM   3996  HB2 LYS B  43      -4.395  11.945  17.194  1.00  0.00            
ATOM   3997  CG  LYS B  43      -3.036  10.622  18.051  1.00  0.00           C
ATOM   3998  HG1 LYS B  43      -2.320  11.316  18.124  1.00  0.00            
ATOM   3999  HG2 LYS B  43      -3.018  10.038  18.862  1.00  0.00            
ATOM   4000  CD  LYS B  43      -2.757   9.753  16.811  1.00  0.00           C
ATOM   4001  HD1 LYS B  43      -3.452   9.035  16.777  1.00  0.00            
ATOM   4002  HD2 LYS B  43      -2.841  10.336  16.003  1.00  0.00            
ATOM   4003  CE  LYS B  43      -1.379   9.074  16.758  1.00  0.00           C
ATOM   4004  HE1 LYS B  43      -0.658   9.763  16.833  1.00  0.00            
ATOM   4005  HE2 LYS B  43      -1.294   8.420  17.509  1.00  0.00            
ATOM   4006  NZ  LYS B  43      -1.205   8.343  15.469  1.00  0.00           N
ATOM   4007  HZ1 LYS B  43      -0.305   7.908  15.451  1.00  0.00            
ATOM   4008  HZ2 LYS B  43      -1.915   7.644  15.384  1.00  0.00            
ATOM   4009  HZ3 LYS B  43      -1.279   8.987  14.708  1.00  0.00            
ATOM   4010  C   LYS B  43      -3.688  13.188  19.509  1.00  0.00           C
ATOM   4011  O   LYS B  43      -2.944  13.061  20.472  1.00  0.00           O
ATOM   4012  N   ASP B  44      -3.570  14.231  18.665  1.00  0.00           N
ATOM   4013  HN  ASP B  44      -4.208  14.314  17.899  1.00  0.00            
ATOM   4014  CA  ASP B  44      -2.541  15.234  18.841  1.00  0.00           C
ATOM   4015  HA  ASP B  44      -2.471  15.404  19.824  1.00  0.00            
ATOM   4016  CB  ASP B  44      -1.136  14.749  18.341  1.00  0.00           C
ATOM   4017  HB1 ASP B  44      -1.054  13.766  18.505  1.00  0.00            
ATOM   4018  HB2 ASP B  44      -1.059  14.931  17.361  1.00  0.00            
ATOM   4019  CG  ASP B  44       0.033  15.450  19.050  1.00  0.00           C
ATOM   4020  OD1 ASP B  44       1.196  14.974  18.940  1.00  0.00           O
ATOM   4021  OD2 ASP B  44      -0.232  16.443  19.773  1.00  0.00           O
ATOM   4022  C   ASP B  44      -3.017  16.478  18.108  1.00  0.00           C
ATOM   4023  O   ASP B  44      -3.827  16.399  17.178  1.00  0.00           O
ATOM   4024  N   MET B  45      -2.532  17.649  18.544  1.00  0.00           N
ATOM   4025  HN  MET B  45      -1.949  17.634  19.357  1.00  0.00            
ATOM   4026  CA  MET B  45      -2.787  18.933  17.929  1.00  0.00           C
ATOM   4027  HA  MET B  45      -3.277  18.760  17.075  1.00  0.00            
ATOM   4028  CB  MET B  45      -3.656  19.871  18.820  1.00  0.00           C
ATOM   4029  HB1 MET B  45      -4.544  19.433  18.960  1.00  0.00            
ATOM   4030  HB2 MET B  45      -3.195  19.980  19.701  1.00  0.00            
ATOM   4031  CG  MET B  45      -3.911  21.283  18.242  1.00  0.00           C
ATOM   4032  HG1 MET B  45      -4.414  21.760  18.963  1.00  0.00            
ATOM   4033  HG2 MET B  45      -2.999  21.683  18.151  1.00  0.00            
ATOM   4034  SD  MET B  45      -4.815  21.304  16.665  1.00  0.00           S
ATOM   4035  CE  MET B  45      -6.443  21.311  17.457  1.00  0.00           C
ATOM   4036  HE1 MET B  45      -7.155  21.323  16.755  1.00  0.00            
ATOM   4037  HE2 MET B  45      -6.543  20.491  18.020  1.00  0.00            
ATOM   4038  HE3 MET B  45      -6.530  22.123  18.034  1.00  0.00            
ATOM   4039  C   MET B  45      -1.423  19.543  17.730  1.00  0.00           C
ATOM   4040  O   MET B  45      -0.755  19.894  18.695  1.00  0.00           O
ATOM   4041  N   ASP B  46      -0.974  19.674  16.471  1.00  0.00           N
ATOM   4042  HN  ASP B  46      -1.590  19.461  15.713  1.00  0.00            
ATOM   4043  CA  ASP B  46       0.367  20.111  16.179  1.00  0.00           C
ATOM   4044  HA  ASP B  46       0.906  20.027  17.017  1.00  0.00            
ATOM   4045  CB  ASP B  46       0.939  19.212  15.055  1.00  0.00           C
ATOM   4046  HB1 ASP B  46       0.960  18.263  15.369  1.00  0.00            
ATOM   4047  HB2 ASP B  46       0.355  19.283  14.246  1.00  0.00            
ATOM   4048  CG  ASP B  46       2.350  19.622  14.668  1.00  0.00           C
ATOM   4049  OD1 ASP B  46       3.276  19.511  15.504  1.00  0.00           O
ATOM   4050  OD2 ASP B  46       2.498  20.128  13.524  1.00  0.00           O
ATOM   4051  C   ASP B  46       0.324  21.573  15.749  1.00  0.00           C
ATOM   4052  O   ASP B  46      -0.308  21.930  14.752  1.00  0.00           O
ATOM   4053  N   GLU B  47       1.021  22.466  16.484  1.00  0.00           N
ATOM   4054  HN  GLU B  47       1.474  22.153  17.319  1.00  0.00            
ATOM   4055  CA  GLU B  47       1.137  23.860  16.109  1.00  0.00           C
ATOM   4056  HA  GLU B  47       0.236  24.030  15.709  1.00  0.00            
ATOM   4057  CB  GLU B  47       1.438  24.743  17.340  1.00  0.00           C
ATOM   4058  HB1 GLU B  47       2.312  24.452  17.728  1.00  0.00            
ATOM   4059  HB2 GLU B  47       1.509  25.693  17.035  1.00  0.00            
ATOM   4060  CG  GLU B  47       0.363  24.667  18.450  1.00  0.00           C
ATOM   4061  HG1 GLU B  47       0.310  25.561  18.895  1.00  0.00            
ATOM   4062  HG2 GLU B  47      -0.515  24.456  18.020  1.00  0.00            
ATOM   4063  CD  GLU B  47       0.608  23.623  19.539  1.00  0.00           C
ATOM   4064  OE1 GLU B  47       1.533  22.786  19.406  1.00  0.00           O
ATOM   4065  OE2 GLU B  47      -0.159  23.705  20.538  1.00  0.00           O
ATOM   4066  C   GLU B  47       2.207  24.134  15.060  1.00  0.00           C
ATOM   4067  O   GLU B  47       2.244  25.219  14.483  1.00  0.00           O
ATOM   4068  N   ARG B  48       3.113  23.171  14.779  1.00  0.00           N
ATOM   4069  HN  ARG B  48       3.038  22.290  15.246  1.00  0.00            
ATOM   4070  CA  ARG B  48       4.190  23.367  13.826  1.00  0.00           C
ATOM   4071  HA  ARG B  48       4.530  24.283  14.036  1.00  0.00            
ATOM   4072  CB  ARG B  48       5.244  22.246  14.010  1.00  0.00           C
ATOM   4073  HB1 ARG B  48       5.578  22.288  14.952  1.00  0.00            
ATOM   4074  HB2 ARG B  48       4.791  21.368  13.856  1.00  0.00            
ATOM   4075  CG  ARG B  48       6.468  22.322  13.067  1.00  0.00           C
ATOM   4076  HG1 ARG B  48       6.152  22.543  12.144  1.00  0.00            
ATOM   4077  HG2 ARG B  48       7.081  23.043  13.391  1.00  0.00            
ATOM   4078  CD  ARG B  48       7.254  21.007  13.009  1.00  0.00           C
ATOM   4079  HD1 ARG B  48       7.622  20.790  13.913  1.00  0.00            
ATOM   4080  HD2 ARG B  48       6.656  20.266  12.705  1.00  0.00            
ATOM   4081  NE  ARG B  48       8.393  21.159  12.032  1.00  0.00           N
ATOM   4082  HE  ARG B  48       8.231  20.852  11.094  1.00  0.00            
ATOM   4083  CZ  ARG B  48       9.602  21.668  12.306  1.00  0.00           C
ATOM   4084  NH1 ARG B  48       9.901  22.111  13.526  1.00  0.00           N
ATOM   4085 HH11 ARG B  48       9.218  22.067  14.255  1.00  0.00            
ATOM   4086 HH12 ARG B  48      10.808  22.488  13.713  1.00  0.00            
ATOM   4087  NH2 ARG B  48      10.489  21.773  11.319  1.00  0.00           N
ATOM   4088 HH21 ARG B  48      10.247  21.475  10.396  1.00  0.00            
ATOM   4089 HH22 ARG B  48      11.397  22.150  11.501  1.00  0.00            
ATOM   4090  C   ARG B  48       3.716  23.346  12.382  1.00  0.00           C
ATOM   4091  O   ARG B  48       4.004  24.250  11.606  1.00  0.00           O
ATOM   4092  N   ASN B  49       2.947  22.306  11.999  1.00  0.00           N
ATOM   4093  HN  ASN B  49       2.724  21.611  12.682  1.00  0.00            
ATOM   4094  CA  ASN B  49       2.425  22.134  10.660  1.00  0.00           C
ATOM   4095  HA  ASN B  49       2.953  22.805  10.139  1.00  0.00            
ATOM   4096  CB  ASN B  49       2.600  20.674  10.173  1.00  0.00           C
ATOM   4097  HB1 ASN B  49       2.176  20.059  10.837  1.00  0.00            
ATOM   4098  HB2 ASN B  49       2.147  20.572   9.287  1.00  0.00            
ATOM   4099  CG  ASN B  49       4.056  20.261  10.009  1.00  0.00           C
ATOM   4100  OD1 ASN B  49       4.503  19.233  10.515  1.00  0.00           O
ATOM   4101  ND2 ASN B  49       4.820  21.010   9.187  1.00  0.00           N
ATOM   4102 HD21 ASN B  49       4.424  21.798   8.716  1.00  0.00            
ATOM   4103 HD22 ASN B  49       5.782  20.777   9.048  1.00  0.00            
ATOM   4104  C   ASN B  49       0.934  22.413  10.592  1.00  0.00           C
ATOM   4105  O   ASN B  49       0.331  22.267   9.531  1.00  0.00           O
ATOM   4106  N   GLN B  50       0.313  22.810  11.721  1.00  0.00           N
ATOM   4107  HN  GLN B  50       0.855  22.843  12.561  1.00  0.00            
ATOM   4108  CA  GLN B  50      -1.087  23.194  11.807  1.00  0.00           C
ATOM   4109  HA  GLN B  50      -1.193  23.313  12.794  1.00  0.00            
ATOM   4110  CB  GLN B  50      -1.373  24.527  11.096  1.00  0.00           C
ATOM   4111  HB1 GLN B  50      -1.052  24.461  10.151  1.00  0.00            
ATOM   4112  HB2 GLN B  50      -2.360  24.688  11.102  1.00  0.00            
ATOM   4113  CG  GLN B  50      -0.676  25.720  11.771  1.00  0.00           C
ATOM   4114  HG1 GLN B  50      -0.985  25.803  12.719  1.00  0.00            
ATOM   4115  HG2 GLN B  50       0.315  25.589  11.754  1.00  0.00            
ATOM   4116  CD  GLN B  50      -1.032  26.987  11.011  1.00  0.00           C
ATOM   4117  OE1 GLN B  50      -1.509  26.974   9.878  1.00  0.00           O
ATOM   4118  NE2 GLN B  50      -0.816  28.156  11.657  1.00  0.00           N
ATOM   4119 HE21 GLN B  50      -0.441  28.153  12.584  1.00  0.00            
ATOM   4120 HE22 GLN B  50      -1.031  29.023  11.207  1.00  0.00            
ATOM   4121  C   GLN B  50      -2.075  22.103  11.425  1.00  0.00           C
ATOM   4122  O   GLN B  50      -2.977  22.266  10.604  1.00  0.00           O
ATOM   4123  N   ILE B  51      -1.912  20.930  12.059  1.00  0.00           N
ATOM   4124  HN  ILE B  51      -1.222  20.868  12.780  1.00  0.00            
ATOM   4125  CA  ILE B  51      -2.689  19.756  11.744  1.00  0.00           C
ATOM   4126  HA  ILE B  51      -3.364  20.085  11.084  1.00  0.00            
ATOM   4127  CB  ILE B  51      -1.891  18.636  11.068  1.00  0.00           C
ATOM   4128  HB  ILE B  51      -2.494  17.850  10.930  1.00  0.00            
ATOM   4129  CG2 ILE B  51      -1.389  19.140   9.696  1.00  0.00           C
ATOM   4130 HG21 ILE B  51      -0.866  18.416   9.246  1.00  0.00            
ATOM   4131 HG22 ILE B  51      -2.172  19.390   9.126  1.00  0.00            
ATOM   4132 HG23 ILE B  51      -0.804  19.940   9.828  1.00  0.00            
ATOM   4133  CG1 ILE B  51      -0.738  18.129  11.960  1.00  0.00           C
ATOM   4134 HG11 ILE B  51      -0.047  18.849  12.025  1.00  0.00            
ATOM   4135 HG12 ILE B  51      -1.104  17.934  12.870  1.00  0.00            
ATOM   4136  CD  ILE B  51      -0.055  16.862  11.442  1.00  0.00           C
ATOM   4137  HD1 ILE B  51       0.677  16.597  12.070  1.00  0.00            
ATOM   4138  HD2 ILE B  51      -0.726  16.123  11.381  1.00  0.00            
ATOM   4139  HD3 ILE B  51       0.330  17.038  10.536  1.00  0.00            
ATOM   4140  C   ILE B  51      -3.342  19.253  13.007  1.00  0.00           C
ATOM   4141  O   ILE B  51      -2.856  19.443  14.123  1.00  0.00           O
ATOM   4142  N   LEU B  52      -4.491  18.586  12.846  1.00  0.00           N
ATOM   4143  HN  LEU B  52      -4.855  18.483  11.921  1.00  0.00            
ATOM   4144  CA  LEU B  52      -5.228  18.010  13.941  1.00  0.00           C
ATOM   4145  HA  LEU B  52      -4.656  18.119  14.754  1.00  0.00            
ATOM   4146  CB  LEU B  52      -6.588  18.711  14.104  1.00  0.00           C
ATOM   4147  HB1 LEU B  52      -6.420  19.616  14.494  1.00  0.00            
ATOM   4148  HB2 LEU B  52      -6.991  18.810  13.194  1.00  0.00            
ATOM   4149  CG  LEU B  52      -7.617  17.996  15.000  1.00  0.00           C
ATOM   4150  HG  LEU B  52      -7.756  17.075  14.637  1.00  0.00            
ATOM   4151  CD1 LEU B  52      -7.125  17.809  16.441  1.00  0.00           C
ATOM   4152 HD11 LEU B  52      -7.829  17.342  16.976  1.00  0.00            
ATOM   4153 HD12 LEU B  52      -6.289  17.260  16.439  1.00  0.00            
ATOM   4154 HD13 LEU B  52      -6.936  18.703  16.847  1.00  0.00            
ATOM   4155  CD2 LEU B  52      -8.944  18.756  14.962  1.00  0.00           C
ATOM   4156 HD21 LEU B  52      -9.611  18.291  15.544  1.00  0.00            
ATOM   4157 HD22 LEU B  52      -8.804  19.688  15.295  1.00  0.00            
ATOM   4158 HD23 LEU B  52      -9.285  18.785  14.022  1.00  0.00            
ATOM   4159  C   LEU B  52      -5.483  16.566  13.625  1.00  0.00           C
ATOM   4160  O   LEU B  52      -6.068  16.246  12.590  1.00  0.00           O
ATOM   4161  N   THR B  53      -5.081  15.664  14.533  1.00  0.00           N
ATOM   4162  HN  THR B  53      -4.669  15.986  15.385  1.00  0.00            
ATOM   4163  CA  THR B  53      -5.225  14.237  14.318  1.00  0.00           C
ATOM   4164  HA  THR B  53      -5.488  14.150  13.357  1.00  0.00            
ATOM   4165  CB  THR B  53      -3.932  13.484  14.569  1.00  0.00           C
ATOM   4166  HB  THR B  53      -3.671  13.643  15.521  1.00  0.00            
ATOM   4167  OG1 THR B  53      -2.867  13.965  13.759  1.00  0.00           O
ATOM   4168  HG1 THR B  53      -2.037  13.443  13.956  1.00  0.00            
ATOM   4169  CG2 THR B  53      -4.098  12.010  14.195  1.00  0.00           C
ATOM   4170 HG21 THR B  53      -3.240  11.524  14.365  1.00  0.00            
ATOM   4171 HG22 THR B  53      -4.825  11.605  14.749  1.00  0.00            
ATOM   4172 HG23 THR B  53      -4.337  11.937  13.227  1.00  0.00            
ATOM   4173  C   THR B  53      -6.277  13.691  15.260  1.00  0.00           C
ATOM   4174  O   THR B  53      -6.169  13.827  16.478  1.00  0.00           O
ATOM   4175  N   ALA B  54      -7.330  13.039  14.733  1.00  0.00           N
ATOM   4176  HN  ALA B  54      -7.352  12.883  13.745  1.00  0.00            
ATOM   4177  CA  ALA B  54      -8.433  12.554  15.537  1.00  0.00           C
ATOM   4178  HA  ALA B  54      -8.095  12.577  16.478  1.00  0.00            
ATOM   4179  CB  ALA B  54      -9.676  13.448  15.350  1.00  0.00           C
ATOM   4180  HB1 ALA B  54     -10.426  13.098  15.912  1.00  0.00            
ATOM   4181  HB2 ALA B  54      -9.459  14.383  15.629  1.00  0.00            
ATOM   4182  HB3 ALA B  54      -9.949  13.442  14.388  1.00  0.00            
ATOM   4183  C   ALA B  54      -8.792  11.141  15.141  1.00  0.00           C
ATOM   4184  O   ALA B  54      -8.476  10.680  14.047  1.00  0.00           O
ATOM   4185  N   TYR B  55      -9.476  10.406  16.037  1.00  0.00           N
ATOM   4186  HN  TYR B  55      -9.645  10.786  16.946  1.00  0.00            
ATOM   4187  CA  TYR B  55      -9.974   9.084  15.727  1.00  0.00           C
ATOM   4188  HA  TYR B  55      -9.538   8.764  14.886  1.00  0.00            
ATOM   4189  CB  TYR B  55      -9.610   8.089  16.864  1.00  0.00           C
ATOM   4190  HB1 TYR B  55      -8.623   8.131  17.017  1.00  0.00            
ATOM   4191  HB2 TYR B  55     -10.088   8.370  17.696  1.00  0.00            
ATOM   4192  CG  TYR B  55      -9.960   6.641  16.620  1.00  0.00           C
ATOM   4193  CD1 TYR B  55     -10.138   6.104  15.339  1.00  0.00           C
ATOM   4194  HD1 TYR B  55     -10.013   6.692  14.540  1.00  0.00            
ATOM   4195  CE1 TYR B  55     -10.487   4.762  15.153  1.00  0.00           C
ATOM   4196  HE1 TYR B  55     -10.625   4.404  14.229  1.00  0.00            
ATOM   4197  CZ  TYR B  55     -10.642   3.926  16.254  1.00  0.00           C
ATOM   4198  OH  TYR B  55     -11.001   2.580  16.059  1.00  0.00           O
ATOM   4199  HH  TYR B  55     -11.070   2.122  16.945  1.00  0.00            
ATOM   4200  CD2 TYR B  55     -10.114   5.783  17.718  1.00  0.00           C
ATOM   4201  HD2 TYR B  55      -9.969   6.135  18.642  1.00  0.00            
ATOM   4202  CE2 TYR B  55     -10.468   4.441  17.540  1.00  0.00           C
ATOM   4203  HE2 TYR B  55     -10.597   3.849  18.336  1.00  0.00            
ATOM   4204  C   TYR B  55     -11.477   9.227  15.515  1.00  0.00           C
ATOM   4205  O   TYR B  55     -12.199   9.655  16.414  1.00  0.00           O
ATOM   4206  N   LEU B  56     -11.957   8.924  14.287  1.00  0.00           N
ATOM   4207  HN  LEU B  56     -11.338   8.492  13.631  1.00  0.00            
ATOM   4208  CA  LEU B  56     -13.320   9.192  13.871  1.00  0.00           C
ATOM   4209  HA  LEU B  56     -13.790   9.335  14.742  1.00  0.00            
ATOM   4210  CB  LEU B  56     -13.386  10.414  12.913  1.00  0.00           C
ATOM   4211  HB1 LEU B  56     -12.684  10.302  12.210  1.00  0.00            
ATOM   4212  HB2 LEU B  56     -14.289  10.430  12.483  1.00  0.00            
ATOM   4213  CG  LEU B  56     -13.162  11.774  13.591  1.00  0.00           C
ATOM   4214  HG  LEU B  56     -12.305  11.713  14.103  1.00  0.00            
ATOM   4215  CD1 LEU B  56     -13.018  12.938  12.607  1.00  0.00           C
ATOM   4216 HD11 LEU B  56     -12.875  13.788  13.114  1.00  0.00            
ATOM   4217 HD12 LEU B  56     -12.235  12.773  12.007  1.00  0.00            
ATOM   4218 HD13 LEU B  56     -13.849  13.014  12.057  1.00  0.00            
ATOM   4219  CD2 LEU B  56     -14.350  12.061  14.495  1.00  0.00           C
ATOM   4220 HD21 LEU B  56     -14.220  12.944  14.945  1.00  0.00            
ATOM   4221 HD22 LEU B  56     -15.187  12.085  13.948  1.00  0.00            
ATOM   4222 HD23 LEU B  56     -14.424  11.342  15.186  1.00  0.00            
ATOM   4223  C   LEU B  56     -13.913   8.024  13.108  1.00  0.00           C
ATOM   4224  O   LEU B  56     -13.310   7.466  12.191  1.00  0.00           O
ATOM   4225  N   TRP B  57     -15.155   7.648  13.458  1.00  0.00           N
ATOM   4226  HN  TRP B  57     -15.576   8.084  14.253  1.00  0.00            
ATOM   4227  CA  TRP B  57     -15.915   6.644  12.743  1.00  0.00           C
ATOM   4228  HA  TRP B  57     -15.306   6.182  12.098  1.00  0.00            
ATOM   4229  CB  TRP B  57     -16.453   5.546  13.707  1.00  0.00           C
ATOM   4230  HB1 TRP B  57     -16.927   5.999  14.462  1.00  0.00            
ATOM   4231  HB2 TRP B  57     -17.100   4.976  13.200  1.00  0.00            
ATOM   4232  CG  TRP B  57     -15.405   4.613  14.320  1.00  0.00           C
ATOM   4233  CD1 TRP B  57     -14.040   4.716  14.323  1.00  0.00           C
ATOM   4234  HD1 TRP B  57     -13.525   5.467  13.911  1.00  0.00            
ATOM   4235  NE1 TRP B  57     -13.477   3.646  14.970  1.00  0.00           N
ATOM   4236  HE1 TRP B  57     -12.497   3.499  15.105  1.00  0.00            
ATOM   4237  CE2 TRP B  57     -14.462   2.820  15.396  1.00  0.00           C
ATOM   4238  CD2 TRP B  57     -15.697   3.387  15.023  1.00  0.00           C
ATOM   4239  CE3 TRP B  57     -16.891   2.747  15.339  1.00  0.00           C
ATOM   4240  HE3 TRP B  57     -17.772   3.136  15.070  1.00  0.00            
ATOM   4241  CZ3 TRP B  57     -16.819   1.536  16.048  1.00  0.00           C
ATOM   4242  HZ3 TRP B  57     -17.663   1.063  16.300  1.00  0.00            
ATOM   4243  CZ2 TRP B  57     -14.393   1.620  16.069  1.00  0.00           C
ATOM   4244  HZ2 TRP B  57     -13.510   1.217  16.309  1.00  0.00            
ATOM   4245  CH2 TRP B  57     -15.585   0.981  16.408  1.00  0.00           C
ATOM   4246  HH2 TRP B  57     -15.558   0.118  16.913  1.00  0.00            
ATOM   4247  C   TRP B  57     -17.010   7.401  11.989  1.00  0.00           C
ATOM   4248  O   TRP B  57     -17.862   8.062  12.574  1.00  0.00           O
ATOM   4249  N   ILE B  58     -16.936   7.393  10.635  1.00  0.00           N
ATOM   4250  HN  ILE B  58     -16.172   6.902  10.218  1.00  0.00            
ATOM   4251  CA  ILE B  58     -17.886   8.046   9.740  1.00  0.00           C
ATOM   4252  HA  ILE B  58     -18.044   8.948  10.141  1.00  0.00            
ATOM   4253  CB  ILE B  58     -17.368   8.243   8.314  1.00  0.00           C
ATOM   4254  HB  ILE B  58     -18.094   8.653   7.762  1.00  0.00            
ATOM   4255  CG2 ILE B  58     -16.154   9.183   8.385  1.00  0.00           C
ATOM   4256 HG21 ILE B  58     -15.793   9.331   7.464  1.00  0.00            
ATOM   4257 HG22 ILE B  58     -16.433  10.059   8.778  1.00  0.00            
ATOM   4258 HG23 ILE B  58     -15.446   8.771   8.959  1.00  0.00            
ATOM   4259  CG1 ILE B  58     -17.017   6.908   7.613  1.00  0.00           C
ATOM   4260 HG11 ILE B  58     -16.197   6.532   8.045  1.00  0.00            
ATOM   4261 HG12 ILE B  58     -17.781   6.275   7.740  1.00  0.00            
ATOM   4262  CD  ILE B  58     -16.746   7.015   6.114  1.00  0.00           C
ATOM   4263  HD1 ILE B  58     -16.529   6.110   5.749  1.00  0.00            
ATOM   4264  HD2 ILE B  58     -17.558   7.375   5.653  1.00  0.00            
ATOM   4265  HD3 ILE B  58     -15.974   7.631   5.958  1.00  0.00            
ATOM   4266  C   ILE B  58     -19.125   7.190   9.688  1.00  0.00           C
ATOM   4267  O   ILE B  58     -19.057   6.025   9.891  1.00  0.00           O
ATOM   4268  N   ARG B  59     -20.304   7.715   9.333  1.00  0.00           N
ATOM   4269  HN  ARG B  59     -20.402   8.697   9.169  1.00  0.00            
ATOM   4270  CA  ARG B  59     -21.438   6.817   9.193  1.00  0.00           C
ATOM   4271  HA  ARG B  59     -21.046   5.904   9.080  1.00  0.00            
ATOM   4272  CB  ARG B  59     -22.373   6.839  10.430  1.00  0.00           C
ATOM   4273  HB1 ARG B  59     -22.619   7.792  10.608  1.00  0.00            
ATOM   4274  HB2 ARG B  59     -23.196   6.320  10.199  1.00  0.00            
ATOM   4275  CG  ARG B  59     -21.806   6.252  11.742  1.00  0.00           C
ATOM   4276  HG1 ARG B  59     -21.611   5.280  11.608  1.00  0.00            
ATOM   4277  HG2 ARG B  59     -20.961   6.732  11.977  1.00  0.00            
ATOM   4278  CD  ARG B  59     -22.801   6.403  12.902  1.00  0.00           C
ATOM   4279  HD1 ARG B  59     -23.055   7.364  13.009  1.00  0.00            
ATOM   4280  HD2 ARG B  59     -23.621   5.860  12.720  1.00  0.00            
ATOM   4281  NE  ARG B  59     -22.174   5.922  14.176  1.00  0.00           N
ATOM   4282  HE  ARG B  59     -21.755   6.610  14.768  1.00  0.00            
ATOM   4283  CZ  ARG B  59     -22.128   4.651  14.588  1.00  0.00           C
ATOM   4284  NH1 ARG B  59     -22.721   3.680  13.897  1.00  0.00           N
ATOM   4285 HH11 ARG B  59     -23.212   3.895  13.053  1.00  0.00            
ATOM   4286 HH12 ARG B  59     -22.675   2.735  14.222  1.00  0.00            
ATOM   4287  NH2 ARG B  59     -21.463   4.304  15.689  1.00  0.00           N
ATOM   4288 HH21 ARG B  59     -20.985   5.000  16.225  1.00  0.00            
ATOM   4289 HH22 ARG B  59     -21.441   3.347  15.979  1.00  0.00            
ATOM   4290  C   ARG B  59     -22.221   7.257   7.985  1.00  0.00           C
ATOM   4291  O   ARG B  59     -22.593   8.416   7.844  1.00  0.00           O
ATOM   4292  N   GLN B  60     -22.470   6.313   7.065  1.00  0.00           N
ATOM   4293  HN  GLN B  60     -22.136   5.385   7.229  1.00  0.00            
ATOM   4294  CA  GLN B  60     -23.196   6.578   5.855  1.00  0.00           C
ATOM   4295  HA  GLN B  60     -23.562   7.501   5.974  1.00  0.00            
ATOM   4296  CB  GLN B  60     -22.262   6.491   4.637  1.00  0.00           C
ATOM   4297  HB1 GLN B  60     -21.871   5.572   4.597  1.00  0.00            
ATOM   4298  HB2 GLN B  60     -22.796   6.662   3.809  1.00  0.00            
ATOM   4299  CG  GLN B  60     -21.115   7.518   4.711  1.00  0.00           C
ATOM   4300  HG1 GLN B  60     -21.490   8.445   4.708  1.00  0.00            
ATOM   4301  HG2 GLN B  60     -20.586   7.375   5.548  1.00  0.00            
ATOM   4302  CD  GLN B  60     -20.203   7.346   3.509  1.00  0.00           C
ATOM   4303  OE1 GLN B  60     -20.444   6.503   2.649  1.00  0.00           O
ATOM   4304  NE2 GLN B  60     -19.140   8.170   3.407  1.00  0.00           N
ATOM   4305 HE21 GLN B  60     -18.976   8.863   4.109  1.00  0.00            
ATOM   4306 HE22 GLN B  60     -18.516   8.088   2.630  1.00  0.00            
ATOM   4307  C   GLN B  60     -24.326   5.593   5.690  1.00  0.00           C
ATOM   4308  O   GLN B  60     -24.238   4.412   6.029  1.00  0.00           O
ATOM   4309  N   ILE B  61     -25.448   6.082   5.151  1.00  0.00           N
ATOM   4310  HN  ILE B  61     -25.497   7.054   4.922  1.00  0.00            
ATOM   4311  CA  ILE B  61     -26.589   5.238   4.892  1.00  0.00           C
ATOM   4312  HA  ILE B  61     -26.268   4.312   4.691  1.00  0.00            
ATOM   4313  CB  ILE B  61     -27.476   5.122   6.136  1.00  0.00           C
ATOM   4314  HB  ILE B  61     -26.894   4.669   6.811  1.00  0.00            
ATOM   4315  CG2 ILE B  61     -27.907   6.511   6.626  1.00  0.00           C
ATOM   4316 HG21 ILE B  61     -28.484   6.414   7.437  1.00  0.00            
ATOM   4317 HG22 ILE B  61     -27.096   7.050   6.856  1.00  0.00            
ATOM   4318 HG23 ILE B  61     -28.421   6.974   5.904  1.00  0.00            
ATOM   4319  CG1 ILE B  61     -28.724   4.233   5.972  1.00  0.00           C
ATOM   4320 HG11 ILE B  61     -29.354   4.677   5.335  1.00  0.00            
ATOM   4321 HG12 ILE B  61     -28.443   3.348   5.601  1.00  0.00            
ATOM   4322  CD  ILE B  61     -29.454   3.998   7.303  1.00  0.00           C
ATOM   4323  HD1 ILE B  61     -30.254   3.418   7.147  1.00  0.00            
ATOM   4324  HD2 ILE B  61     -28.836   3.547   7.947  1.00  0.00            
ATOM   4325  HD3 ILE B  61     -29.748   4.876   7.682  1.00  0.00            
ATOM   4326  C   ILE B  61     -27.287   5.792   3.667  1.00  0.00           C
ATOM   4327  O   ILE B  61     -27.398   6.996   3.484  1.00  0.00           O
ATOM   4328  N   TRP B  62     -27.728   4.894   2.764  1.00  0.00           N
ATOM   4329  HN  TRP B  62     -27.561   3.925   2.944  1.00  0.00            
ATOM   4330  CA  TRP B  62     -28.427   5.249   1.553  1.00  0.00           C
ATOM   4331  HA  TRP B  62     -28.956   6.064   1.790  1.00  0.00            
ATOM   4332  CB  TRP B  62     -27.469   5.614   0.375  1.00  0.00           C
ATOM   4333  HB1 TRP B  62     -28.026   5.974  -0.374  1.00  0.00            
ATOM   4334  HB2 TRP B  62     -26.843   6.324   0.697  1.00  0.00            
ATOM   4335  CG  TRP B  62     -26.607   4.499  -0.213  1.00  0.00           C
ATOM   4336  CD1 TRP B  62     -26.868   3.683  -1.277  1.00  0.00           C
ATOM   4337  HD1 TRP B  62     -27.692   3.728  -1.841  1.00  0.00            
ATOM   4338  NE1 TRP B  62     -25.839   2.792  -1.463  1.00  0.00           N
ATOM   4339  HE1 TRP B  62     -25.788   2.103  -2.186  1.00  0.00            
ATOM   4340  CE2 TRP B  62     -24.894   3.003  -0.493  1.00  0.00           C
ATOM   4341  CD2 TRP B  62     -25.330   4.082   0.302  1.00  0.00           C
ATOM   4342  CE3 TRP B  62     -24.566   4.534   1.369  1.00  0.00           C
ATOM   4343  HE3 TRP B  62     -24.863   5.314   1.920  1.00  0.00            
ATOM   4344  CZ3 TRP B  62     -23.370   3.869   1.652  1.00  0.00           C
ATOM   4345  HZ3 TRP B  62     -22.807   4.177   2.419  1.00  0.00            
ATOM   4346  CZ2 TRP B  62     -23.701   2.349  -0.216  1.00  0.00           C
ATOM   4347  HZ2 TRP B  62     -23.388   1.589  -0.786  1.00  0.00            
ATOM   4348  CH2 TRP B  62     -22.947   2.781   0.882  1.00  0.00           C
ATOM   4349  HH2 TRP B  62     -22.098   2.307   1.118  1.00  0.00            
ATOM   4350  C   TRP B  62     -29.343   4.097   1.188  1.00  0.00           C
ATOM   4351  O   TRP B  62     -29.337   3.044   1.822  1.00  0.00           O
ATOM   4352  N   HIS B  63     -30.188   4.273   0.161  1.00  0.00           N
ATOM   4353  HN  HIS B  63     -30.182   5.148  -0.323  1.00  0.00            
ATOM   4354  CA  HIS B  63     -31.108   3.244  -0.272  1.00  0.00           C
ATOM   4355  HA  HIS B  63     -31.026   2.471   0.357  1.00  0.00            
ATOM   4356  CB  HIS B  63     -32.547   3.806  -0.253  1.00  0.00           C
ATOM   4357  HB1 HIS B  63     -32.761   4.132   0.668  1.00  0.00            
ATOM   4358  HB2 HIS B  63     -32.612   4.566  -0.900  1.00  0.00            
ATOM   4359  ND1 HIS B  63     -34.654   3.195  -1.406  1.00  0.00           N
ATOM   4360  CG  HIS B  63     -33.588   2.818  -0.625  1.00  0.00           C
ATOM   4361  CE1 HIS B  63     -35.348   2.085  -1.583  1.00  0.00           C
ATOM   4362  HE1 HIS B  63     -36.187   2.030  -2.124  1.00  0.00            
ATOM   4363  NE2 HIS B  63     -34.787   1.029  -0.943  1.00  0.00           N
ATOM   4364  HE2 HIS B  63     -35.129   0.090  -0.925  1.00  0.00            
ATOM   4365  CD2 HIS B  63     -33.657   1.503  -0.324  1.00  0.00           C
ATOM   4366  HD2 HIS B  63     -33.015   0.980   0.237  1.00  0.00            
ATOM   4367  C   HIS B  63     -30.714   2.831  -1.682  1.00  0.00           C
ATOM   4368  O   HIS B  63     -30.526   3.691  -2.535  1.00  0.00           O
ATOM   4369  N   ASP B  64     -30.533   1.519  -1.940  1.00  0.00           N
ATOM   4370  HN  ASP B  64     -30.560   0.884  -1.168  1.00  0.00            
ATOM   4371  CA  ASP B  64     -30.302   0.967  -3.259  1.00  0.00           C
ATOM   4372  HA  ASP B  64     -30.008   1.709  -3.861  1.00  0.00            
ATOM   4373  CB  ASP B  64     -29.205  -0.123  -3.161  1.00  0.00           C
ATOM   4374  HB1 ASP B  64     -28.523   0.184  -2.497  1.00  0.00            
ATOM   4375  HB2 ASP B  64     -29.634  -0.964  -2.833  1.00  0.00            
ATOM   4376  CG  ASP B  64     -28.461  -0.466  -4.451  1.00  0.00           C
ATOM   4377  OD1 ASP B  64     -29.131  -0.785  -5.473  1.00  0.00           O
ATOM   4378  OD2 ASP B  64     -27.205  -0.440  -4.401  1.00  0.00           O
ATOM   4379  C   ASP B  64     -31.610   0.389  -3.771  1.00  0.00           C
ATOM   4380  O   ASP B  64     -32.551   0.151  -3.017  1.00  0.00           O
ATOM   4381  N   ALA B  65     -31.670   0.163  -5.088  1.00  0.00           N
ATOM   4382  HN  ALA B  65     -30.839   0.328  -5.619  1.00  0.00            
ATOM   4383  CA  ALA B  65     -32.827  -0.297  -5.803  1.00  0.00           C
ATOM   4384  HA  ALA B  65     -33.554  -0.376  -5.121  1.00  0.00            
ATOM   4385  CB  ALA B  65     -33.149   0.731  -6.903  1.00  0.00           C
ATOM   4386  HB1 ALA B  65     -33.954   0.430  -7.415  1.00  0.00            
ATOM   4387  HB2 ALA B  65     -33.333   1.620  -6.484  1.00  0.00            
ATOM   4388  HB3 ALA B  65     -32.369   0.810  -7.524  1.00  0.00            
ATOM   4389  C   ALA B  65     -32.582  -1.668  -6.430  1.00  0.00           C
ATOM   4390  O   ALA B  65     -33.513  -2.441  -6.647  1.00  0.00           O
ATOM   4391  N   TYR B  66     -31.310  -2.062  -6.692  1.00  0.00           N
ATOM   4392  HN  TYR B  66     -30.544  -1.500  -6.380  1.00  0.00            
ATOM   4393  CA  TYR B  66     -31.050  -3.297  -7.424  1.00  0.00           C
ATOM   4394  HA  TYR B  66     -31.908  -3.428  -7.921  1.00  0.00            
ATOM   4395  CB  TYR B  66     -29.846  -3.214  -8.390  1.00  0.00           C
ATOM   4396  HB1 TYR B  66     -29.042  -2.863  -7.909  1.00  0.00            
ATOM   4397  HB2 TYR B  66     -29.642  -4.118  -8.765  1.00  0.00            
ATOM   4398  CG  TYR B  66     -30.162  -2.296  -9.516  1.00  0.00           C
ATOM   4399  CD1 TYR B  66     -31.085  -2.667 -10.505  1.00  0.00           C
ATOM   4400  HD1 TYR B  66     -31.513  -3.570 -10.473  1.00  0.00            
ATOM   4401  CE1 TYR B  66     -31.410  -1.776 -11.538  1.00  0.00           C
ATOM   4402  HE1 TYR B  66     -32.071  -2.042 -12.240  1.00  0.00            
ATOM   4403  CZ  TYR B  66     -30.808  -0.515 -11.585  1.00  0.00           C
ATOM   4404  OH  TYR B  66     -31.072   0.429 -12.604  1.00  0.00           O
ATOM   4405  HH  TYR B  66     -30.535   1.256 -12.439  1.00  0.00            
ATOM   4406  CD2 TYR B  66     -29.541  -1.047  -9.592  1.00  0.00           C
ATOM   4407  HD2 TYR B  66     -28.870  -0.782  -8.900  1.00  0.00            
ATOM   4408  CE2 TYR B  66     -29.854  -0.167 -10.631  1.00  0.00           C
ATOM   4409  HE2 TYR B  66     -29.391   0.717 -10.690  1.00  0.00            
ATOM   4410  C   TYR B  66     -30.768  -4.428  -6.479  1.00  0.00           C
ATOM   4411  O   TYR B  66     -30.586  -5.573  -6.884  1.00  0.00           O
ATOM   4412  N   LEU B  67     -30.774  -4.132  -5.173  1.00  0.00           N
ATOM   4413  HN  LEU B  67     -31.056  -3.216  -4.889  1.00  0.00            
ATOM   4414  CA  LEU B  67     -30.390  -5.083  -4.163  1.00  0.00           C
ATOM   4415  HA  LEU B  67     -30.173  -5.903  -4.693  1.00  0.00            
ATOM   4416  CB  LEU B  67     -29.144  -4.616  -3.386  1.00  0.00           C
ATOM   4417  HB1 LEU B  67     -29.401  -3.797  -2.874  1.00  0.00            
ATOM   4418  HB2 LEU B  67     -28.899  -5.345  -2.747  1.00  0.00            
ATOM   4419  CG  LEU B  67     -27.882  -4.273  -4.194  1.00  0.00           C
ATOM   4420  HG  LEU B  67     -28.108  -3.516  -4.807  1.00  0.00            
ATOM   4421  CD1 LEU B  67     -26.742  -3.880  -3.247  1.00  0.00           C
ATOM   4422 HD11 LEU B  67     -25.926  -3.659  -3.781  1.00  0.00            
ATOM   4423 HD12 LEU B  67     -27.015  -3.082  -2.710  1.00  0.00            
ATOM   4424 HD13 LEU B  67     -26.541  -4.643  -2.632  1.00  0.00            
ATOM   4425  CD2 LEU B  67     -27.416  -5.473  -5.017  1.00  0.00           C
ATOM   4426 HD21 LEU B  67     -26.596  -5.225  -5.532  1.00  0.00            
ATOM   4427 HD22 LEU B  67     -27.208  -6.236  -4.405  1.00  0.00            
ATOM   4428 HD23 LEU B  67     -28.140  -5.743  -5.652  1.00  0.00            
ATOM   4429  C   LEU B  67     -31.543  -5.400  -3.219  1.00  0.00           C
ATOM   4430  O   LEU B  67     -31.388  -5.496  -2.004  1.00  0.00           O
ATOM   4431  N   THR B  68     -32.742  -5.597  -3.789  1.00  0.00           N
ATOM   4432  HN  THR B  68     -32.796  -5.552  -4.787  1.00  0.00            
ATOM   4433  CA  THR B  68     -33.971  -5.872  -3.054  1.00  0.00           C
ATOM   4434  HA  THR B  68     -33.748  -5.752  -2.087  1.00  0.00            
ATOM   4435  CB  THR B  68     -35.098  -4.920  -3.432  1.00  0.00           C
ATOM   4436  HB  THR B  68     -35.213  -4.955  -4.425  1.00  0.00            
ATOM   4437  OG1 THR B  68     -34.733  -3.603  -3.048  1.00  0.00           O
ATOM   4438  HG1 THR B  68     -35.467  -2.969  -3.292  1.00  0.00            
ATOM   4439  CG2 THR B  68     -36.418  -5.233  -2.712  1.00  0.00           C
ATOM   4440 HG21 THR B  68     -37.117  -4.578  -2.999  1.00  0.00            
ATOM   4441 HG22 THR B  68     -36.713  -6.160  -2.945  1.00  0.00            
ATOM   4442 HG23 THR B  68     -36.283  -5.165  -1.724  1.00  0.00            
ATOM   4443  C   THR B  68     -34.405  -7.277  -3.381  1.00  0.00           C
ATOM   4444  O   THR B  68     -34.384  -7.688  -4.541  1.00  0.00           O
ATOM   4445  N   TRP B  69     -34.803  -8.070  -2.368  1.00  0.00           N
ATOM   4446  HN  TRP B  69     -34.765  -7.716  -1.434  1.00  0.00            
ATOM   4447  CA  TRP B  69     -35.284  -9.416  -2.586  1.00  0.00           C
ATOM   4448  HA  TRP B  69     -35.618  -9.411  -3.528  1.00  0.00            
ATOM   4449  CB  TRP B  69     -34.152 -10.484  -2.420  1.00  0.00           C
ATOM   4450  HB1 TRP B  69     -34.510 -11.365  -2.729  1.00  0.00            
ATOM   4451  HB2 TRP B  69     -33.384 -10.214  -3.001  1.00  0.00            
ATOM   4452  CG  TRP B  69     -33.598 -10.691  -1.002  1.00  0.00           C
ATOM   4453  CD1 TRP B  69     -34.062 -11.531  -0.027  1.00  0.00           C
ATOM   4454  HD1 TRP B  69     -34.832 -12.159  -0.138  1.00  0.00            
ATOM   4455  NE1 TRP B  69     -33.323 -11.393   1.129  1.00  0.00           N
ATOM   4456  HE1 TRP B  69     -33.464 -11.902   1.978  1.00  0.00            
ATOM   4457  CE2 TRP B  69     -32.361 -10.439   0.915  1.00  0.00           C
ATOM   4458  CD2 TRP B  69     -32.501  -9.973  -0.411  1.00  0.00           C
ATOM   4459  CE3 TRP B  69     -31.675  -8.975  -0.904  1.00  0.00           C
ATOM   4460  HE3 TRP B  69     -31.768  -8.648  -1.845  1.00  0.00            
ATOM   4461  CZ3 TRP B  69     -30.708  -8.438  -0.049  1.00  0.00           C
ATOM   4462  HZ3 TRP B  69     -30.108  -7.711  -0.383  1.00  0.00            
ATOM   4463  CZ2 TRP B  69     -31.391  -9.912   1.758  1.00  0.00           C
ATOM   4464  HZ2 TRP B  69     -31.286 -10.249   2.694  1.00  0.00            
ATOM   4465  CH2 TRP B  69     -30.564  -8.897   1.264  1.00  0.00           C
ATOM   4466  HH2 TRP B  69     -29.864  -8.496   1.855  1.00  0.00            
ATOM   4467  C   TRP B  69     -36.419  -9.701  -1.623  1.00  0.00           C
ATOM   4468  O   TRP B  69     -36.508  -9.093  -0.558  1.00  0.00           O
ATOM   4469  N   ASP B  70     -37.308 -10.653  -1.963  1.00  0.00           N
ATOM   4470  HN  ASP B  70     -37.198 -11.125  -2.838  1.00  0.00            
ATOM   4471  CA  ASP B  70     -38.417 -11.019  -1.109  1.00  0.00           C
ATOM   4472  HA  ASP B  70     -38.671 -10.166  -0.653  1.00  0.00            
ATOM   4473  CB  ASP B  70     -39.582 -11.599  -1.937  1.00  0.00           C
ATOM   4474  HB1 ASP B  70     -39.243 -12.331  -2.528  1.00  0.00            
ATOM   4475  HB2 ASP B  70     -40.282 -11.964  -1.323  1.00  0.00            
ATOM   4476  CG  ASP B  70     -40.199 -10.512  -2.801  1.00  0.00           C
ATOM   4477  OD1 ASP B  70     -40.095  -9.319  -2.421  1.00  0.00           O
ATOM   4478  OD2 ASP B  70     -40.784 -10.877  -3.850  1.00  0.00           O
ATOM   4479  C   ASP B  70     -37.986 -12.063  -0.099  1.00  0.00           C
ATOM   4480  O   ASP B  70     -37.433 -13.104  -0.445  1.00  0.00           O
ATOM   4481  N   ARG B  71     -38.239 -11.824   1.201  1.00  0.00           N
ATOM   4482  HN  ARG B  71     -38.745 -10.999   1.453  1.00  0.00            
ATOM   4483  CA  ARG B  71     -37.798 -12.730   2.249  1.00  0.00           C
ATOM   4484  HA  ARG B  71     -36.836 -12.841   2.001  1.00  0.00            
ATOM   4485  CB  ARG B  71     -38.019 -12.122   3.639  1.00  0.00           C
ATOM   4486  HB1 ARG B  71     -38.974 -11.834   3.709  1.00  0.00            
ATOM   4487  HB2 ARG B  71     -37.832 -12.826   4.325  1.00  0.00            
ATOM   4488  CG  ARG B  71     -37.127 -10.912   3.934  1.00  0.00           C
ATOM   4489  HG1 ARG B  71     -36.174 -11.212   3.978  1.00  0.00            
ATOM   4490  HG2 ARG B  71     -37.232 -10.243   3.199  1.00  0.00            
ATOM   4491  CD  ARG B  71     -37.492 -10.249   5.255  1.00  0.00           C
ATOM   4492  HD1 ARG B  71     -37.001  -9.383   5.354  1.00  0.00            
ATOM   4493  HD2 ARG B  71     -38.477 -10.080   5.296  1.00  0.00            
ATOM   4494  NE  ARG B  71     -37.109 -11.153   6.365  1.00  0.00           N
ATOM   4495  HE  ARG B  71     -36.540 -11.946   6.148  1.00  0.00            
ATOM   4496  CZ  ARG B  71     -37.477 -10.975   7.642  1.00  0.00           C
ATOM   4497  NH1 ARG B  71     -38.191  -9.925   8.019  1.00  0.00           N
ATOM   4498 HH11 ARG B  71     -38.469  -9.241   7.344  1.00  0.00            
ATOM   4499 HH12 ARG B  71     -38.452  -9.816   8.978  1.00  0.00            
ATOM   4500  NH2 ARG B  71     -36.924 -11.767   8.558  1.00  0.00           N
ATOM   4501 HH21 ARG B  71     -36.261 -12.463   8.283  1.00  0.00            
ATOM   4502 HH22 ARG B  71     -37.172 -11.666   9.522  1.00  0.00            
ATOM   4503  C   ARG B  71     -38.475 -14.090   2.252  1.00  0.00           C
ATOM   4504  O   ARG B  71     -37.901 -15.062   2.722  1.00  0.00           O
ATOM   4505  N   ASP B  72     -39.698 -14.205   1.713  1.00  0.00           N
ATOM   4506  HN  ASP B  72     -40.130 -13.380   1.348  1.00  0.00            
ATOM   4507  CA  ASP B  72     -40.432 -15.454   1.627  1.00  0.00           C
ATOM   4508  HA  ASP B  72     -40.443 -15.782   2.572  1.00  0.00            
ATOM   4509  CB  ASP B  72     -41.846 -15.178   1.068  1.00  0.00           C
ATOM   4510  HB1 ASP B  72     -41.766 -14.665   0.214  1.00  0.00            
ATOM   4511  HB2 ASP B  72     -42.305 -16.049   0.892  1.00  0.00            
ATOM   4512  CG  ASP B  72     -42.696 -14.370   2.042  1.00  0.00           C
ATOM   4513  OD1 ASP B  72     -42.273 -14.169   3.207  1.00  0.00           O
ATOM   4514  OD2 ASP B  72     -43.788 -13.934   1.602  1.00  0.00           O
ATOM   4515  C   ASP B  72     -39.737 -16.523   0.786  1.00  0.00           C
ATOM   4516  O   ASP B  72     -39.756 -17.709   1.102  1.00  0.00           O
ATOM   4517  N   GLN B  73     -39.077 -16.118  -0.319  1.00  0.00           N
ATOM   4518  HN  GLN B  73     -39.106 -15.149  -0.563  1.00  0.00            
ATOM   4519  CA  GLN B  73     -38.327 -17.024  -1.169  1.00  0.00           C
ATOM   4520  HA  GLN B  73     -38.899 -17.844  -1.166  1.00  0.00            
ATOM   4521  CB  GLN B  73     -38.146 -16.418  -2.578  1.00  0.00           C
ATOM   4522  HB1 GLN B  73     -37.744 -15.508  -2.483  1.00  0.00            
ATOM   4523  HB2 GLN B  73     -37.525 -17.004  -3.099  1.00  0.00            
ATOM   4524  CG  GLN B  73     -39.470 -16.289  -3.361  1.00  0.00           C
ATOM   4525  HG1 GLN B  73     -39.897 -17.190  -3.443  1.00  0.00            
ATOM   4526  HG2 GLN B  73     -40.086 -15.671  -2.873  1.00  0.00            
ATOM   4527  CD  GLN B  73     -39.214 -15.732  -4.760  1.00  0.00           C
ATOM   4528  OE1 GLN B  73     -38.219 -15.061  -5.029  1.00  0.00           O
ATOM   4529  NE2 GLN B  73     -40.138 -16.026  -5.705  1.00  0.00           N
ATOM   4530 HE21 GLN B  73     -40.936 -16.581  -5.469  1.00  0.00            
ATOM   4531 HE22 GLN B  73     -40.023 -15.688  -6.639  1.00  0.00            
ATOM   4532  C   GLN B  73     -36.955 -17.384  -0.614  1.00  0.00           C
ATOM   4533  O   GLN B  73     -36.313 -18.322  -1.083  1.00  0.00           O
ATOM   4534  N   TYR B  74     -36.478 -16.641   0.403  1.00  0.00           N
ATOM   4535  HN  TYR B  74     -37.050 -15.898   0.751  1.00  0.00            
ATOM   4536  CA  TYR B  74     -35.185 -16.852   1.025  1.00  0.00           C
ATOM   4537  HA  TYR B  74     -34.920 -17.767   0.721  1.00  0.00            
ATOM   4538  CB  TYR B  74     -34.102 -15.817   0.597  1.00  0.00           C
ATOM   4539  HB1 TYR B  74     -34.357 -14.909   0.929  1.00  0.00            
ATOM   4540  HB2 TYR B  74     -33.218 -16.078   0.985  1.00  0.00            
ATOM   4541  CG  TYR B  74     -33.943 -15.733  -0.890  1.00  0.00           C
ATOM   4542  CD1 TYR B  74     -34.706 -14.822  -1.626  1.00  0.00           C
ATOM   4543  HD1 TYR B  74     -35.328 -14.201  -1.148  1.00  0.00            
ATOM   4544  CE1 TYR B  74     -34.613 -14.766  -3.020  1.00  0.00           C
ATOM   4545  HE1 TYR B  74     -35.199 -14.139  -3.534  1.00  0.00            
ATOM   4546  CZ  TYR B  74     -33.704 -15.583  -3.698  1.00  0.00           C
ATOM   4547  OH  TYR B  74     -33.623 -15.555  -5.118  1.00  0.00           O
ATOM   4548  HH  TYR B  74     -32.923 -16.200  -5.425  1.00  0.00            
ATOM   4549  CD2 TYR B  74     -33.041 -16.555  -1.572  1.00  0.00           C
ATOM   4550  HD2 TYR B  74     -32.484 -17.210  -1.061  1.00  0.00            
ATOM   4551  CE2 TYR B  74     -32.910 -16.470  -2.964  1.00  0.00           C
ATOM   4552  HE2 TYR B  74     -32.244 -17.048  -3.436  1.00  0.00            
ATOM   4553  C   TYR B  74     -35.369 -16.740   2.527  1.00  0.00           C
ATOM   4554  O   TYR B  74     -34.869 -15.812   3.158  1.00  0.00           O
ATOM   4555  N   ASP B  75     -36.085 -17.706   3.128  1.00  0.00           N
ATOM   4556  HN  ASP B  75     -36.266 -18.525   2.584  1.00  0.00            
ATOM   4557  CA  ASP B  75     -36.629 -17.699   4.482  1.00  0.00           C
ATOM   4558  HA  ASP B  75     -37.062 -16.798   4.508  1.00  0.00            
ATOM   4559  CB  ASP B  75     -37.618 -18.896   4.642  1.00  0.00           C
ATOM   4560  HB1 ASP B  75     -37.929 -18.913   5.592  1.00  0.00            
ATOM   4561  HB2 ASP B  75     -38.399 -18.732   4.039  1.00  0.00            
ATOM   4562  CG  ASP B  75     -37.085 -20.298   4.318  1.00  0.00           C
ATOM   4563  OD1 ASP B  75     -37.879 -21.259   4.519  1.00  0.00           O
ATOM   4564  OD2 ASP B  75     -35.940 -20.418   3.816  1.00  0.00           O
ATOM   4565  C   ASP B  75     -35.630 -17.649   5.643  1.00  0.00           C
ATOM   4566  O   ASP B  75     -36.001 -17.456   6.800  1.00  0.00           O
ATOM   4567  N   GLY B  76     -34.332 -17.730   5.299  1.00  0.00           N
ATOM   4568  HN  GLY B  76     -34.125 -17.722   4.321  1.00  0.00            
ATOM   4569  CA  GLY B  76     -33.211 -17.827   6.198  1.00  0.00           C
ATOM   4570  HA1 GLY B  76     -33.556 -17.716   7.130  1.00  0.00            
ATOM   4571  HA2 GLY B  76     -32.815 -18.740   6.096  1.00  0.00            
ATOM   4572  C   GLY B  76     -32.161 -16.800   5.934  1.00  0.00           C
ATOM   4573  O   GLY B  76     -31.038 -16.888   6.380  1.00  0.00           O
ATOM   4574  N   LEU B  77     -32.510 -15.795   5.106  1.00  0.00           N
ATOM   4575  HN  LEU B  77     -33.384 -15.829   4.621  1.00  0.00            
ATOM   4576  CA  LEU B  77     -31.632 -14.680   4.920  1.00  0.00           C
ATOM   4577  HA  LEU B  77     -31.005 -14.794   5.691  1.00  0.00            
ATOM   4578  CB  LEU B  77     -30.949 -14.753   3.581  1.00  0.00           C
ATOM   4579  HB1 LEU B  77     -30.595 -15.679   3.453  1.00  0.00            
ATOM   4580  HB2 LEU B  77     -31.620 -14.551   2.868  1.00  0.00            
ATOM   4581  CG  LEU B  77     -29.796 -13.752   3.490  1.00  0.00           C
ATOM   4582  HG  LEU B  77     -30.076 -12.909   3.949  1.00  0.00            
ATOM   4583  CD1 LEU B  77     -28.470 -14.110   4.170  1.00  0.00           C
ATOM   4584 HD11 LEU B  77     -27.813 -13.369   4.030  1.00  0.00            
ATOM   4585 HD12 LEU B  77     -28.622 -14.239   5.150  1.00  0.00            
ATOM   4586 HD13 LEU B  77     -28.110 -14.955   3.774  1.00  0.00            
ATOM   4587  CD2 LEU B  77     -29.545 -13.671   2.024  1.00  0.00           C
ATOM   4588 HD21 LEU B  77     -28.796 -13.032   1.849  1.00  0.00            
ATOM   4589 HD22 LEU B  77     -29.299 -14.576   1.677  1.00  0.00            
ATOM   4590 HD23 LEU B  77     -30.372 -13.351   1.561  1.00  0.00            
ATOM   4591  C   LEU B  77     -32.319 -13.332   4.988  1.00  0.00           C
ATOM   4592  O   LEU B  77     -33.238 -13.011   4.244  1.00  0.00           O
ATOM   4593  N   ASP B  78     -31.747 -12.475   5.856  1.00  0.00           N
ATOM   4594  HN  ASP B  78     -30.946 -12.781   6.371  1.00  0.00            
ATOM   4595  CA  ASP B  78     -32.233 -11.143   6.076  1.00  0.00           C
ATOM   4596  HA  ASP B  78     -33.014 -11.058   5.458  1.00  0.00            
ATOM   4597  CB  ASP B  78     -32.606 -11.003   7.564  1.00  0.00           C
ATOM   4598  HB1 ASP B  78     -31.805 -11.214   8.124  1.00  0.00            
ATOM   4599  HB2 ASP B  78     -32.899 -10.064   7.742  1.00  0.00            
ATOM   4600  CG  ASP B  78     -33.730 -11.940   7.960  1.00  0.00           C
ATOM   4601  OD1 ASP B  78     -34.710 -12.053   7.178  1.00  0.00           O
ATOM   4602  OD2 ASP B  78     -33.687 -12.477   9.088  1.00  0.00           O
ATOM   4603  C   ASP B  78     -31.202 -10.076   5.713  1.00  0.00           C
ATOM   4604  O   ASP B  78     -31.555  -8.954   5.356  1.00  0.00           O
ATOM   4605  N   SER B  79     -29.889 -10.378   5.738  1.00  0.00           N
ATOM   4606  HN  SER B  79     -29.600 -11.306   5.972  1.00  0.00            
ATOM   4607  CA  SER B  79     -28.890  -9.373   5.430  1.00  0.00           C
ATOM   4608  HA  SER B  79     -29.420  -8.733   4.874  1.00  0.00            
ATOM   4609  CB  SER B  79     -28.288  -8.673   6.681  1.00  0.00           C
ATOM   4610  HB1 SER B  79     -27.590  -8.011   6.407  1.00  0.00            
ATOM   4611  HB2 SER B  79     -29.006  -8.207   7.198  1.00  0.00            
ATOM   4612  OG  SER B  79     -27.657  -9.593   7.583  1.00  0.00           O
ATOM   4613  HG1 SER B  79     -27.289  -9.092   8.366  1.00  0.00            
ATOM   4614  C   SER B  79     -27.752  -9.963   4.648  1.00  0.00           C
ATOM   4615  O   SER B  79     -27.347 -11.107   4.854  1.00  0.00           O
ATOM   4616  N   ILE B  80     -27.184  -9.166   3.730  1.00  0.00           N
ATOM   4617  HN  ILE B  80     -27.552  -8.246   3.597  1.00  0.00            
ATOM   4618  CA  ILE B  80     -26.061  -9.588   2.927  1.00  0.00           C
ATOM   4619  HA  ILE B  80     -25.770 -10.478   3.279  1.00  0.00            
ATOM   4620  CB  ILE B  80     -26.427  -9.827   1.468  1.00  0.00           C
ATOM   4621  HB  ILE B  80     -27.229 -10.425   1.455  1.00  0.00            
ATOM   4622  CG2 ILE B  80     -26.839  -8.521   0.773  1.00  0.00           C
ATOM   4623 HG21 ILE B  80     -27.073  -8.710  -0.181  1.00  0.00            
ATOM   4624 HG22 ILE B  80     -27.633  -8.131   1.240  1.00  0.00            
ATOM   4625 HG23 ILE B  80     -26.080  -7.871   0.807  1.00  0.00            
ATOM   4626  CG1 ILE B  80     -25.300 -10.566   0.721  1.00  0.00           C
ATOM   4627 HG11 ILE B  80     -24.546  -9.929   0.561  1.00  0.00            
ATOM   4628 HG12 ILE B  80     -24.980 -11.325   1.288  1.00  0.00            
ATOM   4629  CD  ILE B  80     -25.744 -11.126  -0.621  1.00  0.00           C
ATOM   4630  HD1 ILE B  80     -24.975 -11.593  -1.058  1.00  0.00            
ATOM   4631  HD2 ILE B  80     -26.492 -11.775  -0.480  1.00  0.00            
ATOM   4632  HD3 ILE B  80     -26.057 -10.379  -1.207  1.00  0.00            
ATOM   4633  C   ILE B  80     -24.968  -8.560   3.104  1.00  0.00           C
ATOM   4634  O   ILE B  80     -25.217  -7.433   3.527  1.00  0.00           O
ATOM   4635  N   ARG B  81     -23.704  -8.959   2.860  1.00  0.00           N
ATOM   4636  HN  ARG B  81     -23.553  -9.902   2.562  1.00  0.00            
ATOM   4637  CA  ARG B  81     -22.562  -8.099   3.006  1.00  0.00           C
ATOM   4638  HA  ARG B  81     -22.943  -7.180   3.107  1.00  0.00            
ATOM   4639  CB  ARG B  81     -21.695  -8.495   4.215  1.00  0.00           C
ATOM   4640  HB1 ARG B  81     -21.418  -9.451   4.117  1.00  0.00            
ATOM   4641  HB2 ARG B  81     -20.882  -7.913   4.236  1.00  0.00            
ATOM   4642  CG  ARG B  81     -22.448  -8.335   5.539  1.00  0.00           C
ATOM   4643  HG1 ARG B  81     -22.255  -7.427   5.912  1.00  0.00            
ATOM   4644  HG2 ARG B  81     -23.429  -8.422   5.365  1.00  0.00            
ATOM   4645  CD  ARG B  81     -22.044  -9.379   6.571  1.00  0.00           C
ATOM   4646  HD1 ARG B  81     -22.071 -10.297   6.175  1.00  0.00            
ATOM   4647  HD2 ARG B  81     -21.126  -9.194   6.921  1.00  0.00            
ATOM   4648  NE  ARG B  81     -23.024  -9.286   7.675  1.00  0.00           N
ATOM   4649  HE  ARG B  81     -22.788  -8.710   8.458  1.00  0.00            
ATOM   4650  CZ  ARG B  81     -24.198  -9.914   7.701  1.00  0.00           C
ATOM   4651  NH1 ARG B  81     -24.650 -10.687   6.714  1.00  0.00           N
ATOM   4652 HH11 ARG B  81     -24.097 -10.823   5.892  1.00  0.00            
ATOM   4653 HH12 ARG B  81     -25.542 -11.131   6.795  1.00  0.00            
ATOM   4654  NH2 ARG B  81     -24.949  -9.770   8.801  1.00  0.00           N
ATOM   4655 HH21 ARG B  81     -24.621  -9.208   9.560  1.00  0.00            
ATOM   4656 HH22 ARG B  81     -25.838 -10.224   8.863  1.00  0.00            
ATOM   4657  C   ARG B  81     -21.708  -8.239   1.789  1.00  0.00           C
ATOM   4658  O   ARG B  81     -21.454  -9.346   1.321  1.00  0.00           O
ATOM   4659  N   ILE B  82     -21.244  -7.107   1.260  1.00  0.00           N
ATOM   4660  HN  ILE B  82     -21.471  -6.241   1.705  1.00  0.00            
ATOM   4661  CA  ILE B  82     -20.427  -7.082   0.072  1.00  0.00           C
ATOM   4662  HA  ILE B  82     -20.275  -8.019  -0.241  1.00  0.00            
ATOM   4663  CB  ILE B  82     -21.179  -6.349  -1.029  1.00  0.00           C
ATOM   4664  HB  ILE B  82     -21.382  -5.440  -0.664  1.00  0.00            
ATOM   4665  CG2 ILE B  82     -20.296  -6.245  -2.262  1.00  0.00           C
ATOM   4666 HG21 ILE B  82     -20.790  -5.763  -2.986  1.00  0.00            
ATOM   4667 HG22 ILE B  82     -19.463  -5.741  -2.034  1.00  0.00            
ATOM   4668 HG23 ILE B  82     -20.054  -7.163  -2.577  1.00  0.00            
ATOM   4669  CG1 ILE B  82     -22.523  -7.024  -1.420  1.00  0.00           C
ATOM   4670 HG11 ILE B  82     -23.108  -7.054  -0.609  1.00  0.00            
ATOM   4671 HG12 ILE B  82     -22.961  -6.468  -2.127  1.00  0.00            
ATOM   4672  CD  ILE B  82     -22.398  -8.455  -1.960  1.00  0.00           C
ATOM   4673  HD1 ILE B  82     -23.307  -8.807  -2.184  1.00  0.00            
ATOM   4674  HD2 ILE B  82     -21.829  -8.452  -2.783  1.00  0.00            
ATOM   4675  HD3 ILE B  82     -21.977  -9.038  -1.265  1.00  0.00            
ATOM   4676  C   ILE B  82     -19.078  -6.434   0.438  1.00  0.00           C
ATOM   4677  O   ILE B  82     -19.090  -5.460   1.198  1.00  0.00           O
ATOM   4678  N   PRO B  83     -17.896  -6.918   0.013  1.00  0.00           N
ATOM   4679  CD  PRO B  83     -17.735  -8.088  -0.857  1.00  0.00           C
ATOM   4680  HD1 PRO B  83     -18.400  -8.048  -1.602  1.00  0.00            
ATOM   4681  HD2 PRO B  83     -17.877  -8.924  -0.328  1.00  0.00            
ATOM   4682  CA  PRO B  83     -16.620  -6.232   0.197  1.00  0.00           C
ATOM   4683  HA  PRO B  83     -16.540  -5.949   1.153  1.00  0.00            
ATOM   4684  CB  PRO B  83     -15.585  -7.263  -0.282  1.00  0.00           C
ATOM   4685  HB1 PRO B  83     -14.766  -6.813  -0.637  1.00  0.00            
ATOM   4686  HB2 PRO B  83     -15.329  -7.886   0.457  1.00  0.00            
ATOM   4687  CG  PRO B  83     -16.310  -8.011  -1.389  1.00  0.00           C
ATOM   4688  HG1 PRO B  83     -16.272  -7.505  -2.251  1.00  0.00            
ATOM   4689  HG2 PRO B  83     -15.923  -8.924  -1.521  1.00  0.00            
ATOM   4690  C   PRO B  83     -16.501  -4.946  -0.594  1.00  0.00           C
ATOM   4691  O   PRO B  83     -17.373  -4.566  -1.378  1.00  0.00           O
ATOM   4692  N   SER B  84     -15.365  -4.254  -0.407  1.00  0.00           N
ATOM   4693  HN  SER B  84     -14.760  -4.531   0.339  1.00  0.00            
ATOM   4694  CA  SER B  84     -14.969  -3.126  -1.230  1.00  0.00           C
ATOM   4695  HA  SER B  84     -15.743  -2.495  -1.182  1.00  0.00            
ATOM   4696  CB  SER B  84     -13.710  -2.425  -0.669  1.00  0.00           C
ATOM   4697  HB1 SER B  84     -13.839  -2.201   0.297  1.00  0.00            
ATOM   4698  HB2 SER B  84     -12.909  -3.015  -0.771  1.00  0.00            
ATOM   4699  OG  SER B  84     -13.415  -1.198  -1.348  1.00  0.00           O
ATOM   4700  HG1 SER B  84     -12.596  -0.785  -0.950  1.00  0.00            
ATOM   4701  C   SER B  84     -14.763  -3.570  -2.680  1.00  0.00           C
ATOM   4702  O   SER B  84     -14.161  -4.601  -2.918  1.00  0.00           O
ATOM   4703  N   ASP B  85     -15.338  -2.803  -3.631  1.00  0.00           N
ATOM   4704  HN  ASP B  85     -15.949  -2.089  -3.288  1.00  0.00            
ATOM   4705  CA  ASP B  85     -15.204  -2.857  -5.084  1.00  0.00           C
ATOM   4706  HA  ASP B  85     -15.315  -1.886  -5.297  1.00  0.00            
ATOM   4707  CB  ASP B  85     -13.777  -3.280  -5.548  1.00  0.00           C
ATOM   4708  HB1 ASP B  85     -13.104  -2.887  -4.922  1.00  0.00            
ATOM   4709  HB2 ASP B  85     -13.712  -4.278  -5.523  1.00  0.00            
ATOM   4710  CG  ASP B  85     -13.422  -2.825  -6.958  1.00  0.00           C
ATOM   4711  OD1 ASP B  85     -12.695  -3.572  -7.657  1.00  0.00           O
ATOM   4712  OD2 ASP B  85     -13.853  -1.695  -7.308  1.00  0.00           O
ATOM   4713  C   ASP B  85     -16.379  -3.521  -5.846  1.00  0.00           C
ATOM   4714  O   ASP B  85     -16.507  -3.426  -7.041  1.00  0.00           O
ATOM   4715  N   LEU B  86     -17.376  -4.126  -5.151  1.00  0.00           N
ATOM   4716  HN  LEU B  86     -17.393  -4.062  -4.153  1.00  0.00            
ATOM   4717  CA  LEU B  86     -18.425  -4.870  -5.846  1.00  0.00           C
ATOM   4718  HA  LEU B  86     -18.129  -4.880  -6.801  1.00  0.00            
ATOM   4719  CB  LEU B  86     -18.513  -6.256  -5.183  1.00  0.00           C
ATOM   4720  HB1 LEU B  86     -18.734  -6.115  -4.218  1.00  0.00            
ATOM   4721  HB2 LEU B  86     -19.258  -6.755  -5.626  1.00  0.00            
ATOM   4722  CG  LEU B  86     -17.246  -7.139  -5.253  1.00  0.00           C
ATOM   4723  HG  LEU B  86     -16.559  -6.682  -4.688  1.00  0.00            
ATOM   4724  CD1 LEU B  86     -17.592  -8.542  -4.746  1.00  0.00           C
ATOM   4725 HD11 LEU B  86     -16.778  -9.122  -4.787  1.00  0.00            
ATOM   4726 HD12 LEU B  86     -17.913  -8.485  -3.801  1.00  0.00            
ATOM   4727 HD13 LEU B  86     -18.311  -8.936  -5.319  1.00  0.00            
ATOM   4728  CD2 LEU B  86     -16.626  -7.280  -6.646  1.00  0.00           C
ATOM   4729 HD21 LEU B  86     -15.817  -7.865  -6.593  1.00  0.00            
ATOM   4730 HD22 LEU B  86     -17.293  -7.690  -7.268  1.00  0.00            
ATOM   4731 HD23 LEU B  86     -16.363  -6.377  -6.987  1.00  0.00            
ATOM   4732  C   LEU B  86     -19.808  -4.214  -5.843  1.00  0.00           C
ATOM   4733  O   LEU B  86     -20.683  -4.574  -6.625  1.00  0.00           O
ATOM   4734  N   VAL B  87     -20.043  -3.182  -5.014  1.00  0.00           N
ATOM   4735  HN  VAL B  87     -19.337  -2.928  -4.353  1.00  0.00            
ATOM   4736  CA  VAL B  87     -21.282  -2.420  -5.039  1.00  0.00           C
ATOM   4737  HA  VAL B  87     -21.728  -2.727  -5.880  1.00  0.00            
ATOM   4738  CB  VAL B  87     -22.281  -2.695  -3.913  1.00  0.00           C
ATOM   4739  HB  VAL B  87     -23.041  -2.046  -3.955  1.00  0.00            
ATOM   4740  CG1 VAL B  87     -22.849  -4.112  -4.125  1.00  0.00           C
ATOM   4741 HG11 VAL B  87     -23.507  -4.319  -3.401  1.00  0.00            
ATOM   4742 HG12 VAL B  87     -23.305  -4.159  -5.014  1.00  0.00            
ATOM   4743 HG13 VAL B  87     -22.103  -4.778  -4.098  1.00  0.00            
ATOM   4744  CG2 VAL B  87     -21.667  -2.446  -2.517  1.00  0.00           C
ATOM   4745 HG21 VAL B  87     -22.351  -2.637  -1.813  1.00  0.00            
ATOM   4746 HG22 VAL B  87     -20.879  -3.047  -2.387  1.00  0.00            
ATOM   4747 HG23 VAL B  87     -21.374  -1.492  -2.447  1.00  0.00            
ATOM   4748  C   VAL B  87     -20.920  -0.968  -5.055  1.00  0.00           C
ATOM   4749  O   VAL B  87     -19.813  -0.597  -4.659  1.00  0.00           O
ATOM   4750  N   TRP B  88     -21.848  -0.115  -5.544  1.00  0.00           N
ATOM   4751  HN  TRP B  88     -22.699  -0.500  -5.900  1.00  0.00            
ATOM   4752  CA  TRP B  88     -21.683   1.317  -5.582  1.00  0.00           C
ATOM   4753  HA  TRP B  88     -20.818   1.481  -6.057  1.00  0.00            
ATOM   4754  CB  TRP B  88     -22.848   1.983  -6.358  1.00  0.00           C
ATOM   4755  HB1 TRP B  88     -22.924   1.547  -7.255  1.00  0.00            
ATOM   4756  HB2 TRP B  88     -23.695   1.840  -5.846  1.00  0.00            
ATOM   4757  CG  TRP B  88     -22.691   3.478  -6.583  1.00  0.00           C
ATOM   4758  CD1 TRP B  88     -22.071   4.113  -7.617  1.00  0.00           C
ATOM   4759  HD1 TRP B  88     -21.647   3.653  -8.397  1.00  0.00            
ATOM   4760  NE1 TRP B  88     -22.111   5.476  -7.437  1.00  0.00           N
ATOM   4761  HE1 TRP B  88     -21.746   6.159  -8.069  1.00  0.00            
ATOM   4762  CE2 TRP B  88     -22.736   5.741  -6.245  1.00  0.00           C
ATOM   4763  CD2 TRP B  88     -23.131   4.510  -5.683  1.00  0.00           C
ATOM   4764  CE3 TRP B  88     -23.802   4.459  -4.469  1.00  0.00           C
ATOM   4765  HE3 TRP B  88     -24.075   3.585  -4.068  1.00  0.00            
ATOM   4766  CZ3 TRP B  88     -24.084   5.666  -3.824  1.00  0.00           C
ATOM   4767  HZ3 TRP B  88     -24.576   5.655  -2.953  1.00  0.00            
ATOM   4768  CZ2 TRP B  88     -23.005   6.938  -5.596  1.00  0.00           C
ATOM   4769  HZ2 TRP B  88     -22.717   7.811  -5.989  1.00  0.00            
ATOM   4770  CH2 TRP B  88     -23.690   6.889  -4.376  1.00  0.00           C
ATOM   4771  HH2 TRP B  88     -23.900   7.739  -3.893  1.00  0.00            
ATOM   4772  C   TRP B  88     -21.590   1.848  -4.165  1.00  0.00           C
ATOM   4773  O   TRP B  88     -22.292   1.394  -3.267  1.00  0.00           O
ATOM   4774  N   ARG B  89     -20.692   2.813  -3.930  1.00  0.00           N
ATOM   4775  HN  ARG B  89     -20.090   3.104  -4.674  1.00  0.00            
ATOM   4776  CA  ARG B  89     -20.563   3.446  -2.645  1.00  0.00           C
ATOM   4777  HA  ARG B  89     -21.400   3.245  -2.137  1.00  0.00            
ATOM   4778  CB  ARG B  89     -19.348   2.921  -1.851  1.00  0.00           C
ATOM   4779  HB1 ARG B  89     -18.533   2.993  -2.426  1.00  0.00            
ATOM   4780  HB2 ARG B  89     -19.230   3.484  -1.033  1.00  0.00            
ATOM   4781  CG  ARG B  89     -19.515   1.455  -1.417  1.00  0.00           C
ATOM   4782  HG1 ARG B  89     -20.373   1.368  -0.910  1.00  0.00            
ATOM   4783  HG2 ARG B  89     -19.552   0.882  -2.236  1.00  0.00            
ATOM   4784  CD  ARG B  89     -18.386   0.946  -0.531  1.00  0.00           C
ATOM   4785  HD1 ARG B  89     -18.276   1.530   0.273  1.00  0.00            
ATOM   4786  HD2 ARG B  89     -18.562   0.006  -0.238  1.00  0.00            
ATOM   4787  NE  ARG B  89     -17.152   0.998  -1.376  1.00  0.00           N
ATOM   4788  HE  ARG B  89     -16.544   1.787  -1.282  1.00  0.00            
ATOM   4789  CZ  ARG B  89     -16.821   0.038  -2.253  1.00  0.00           C
ATOM   4790  NH1 ARG B  89     -17.591  -1.039  -2.385  1.00  0.00           N
ATOM   4791 HH11 ARG B  89     -18.418  -1.134  -1.830  1.00  0.00            
ATOM   4792 HH12 ARG B  89     -17.343  -1.754  -3.039  1.00  0.00            
ATOM   4793  NH2 ARG B  89     -15.707   0.194  -2.964  1.00  0.00           N
ATOM   4794 HH21 ARG B  89     -15.143   1.010  -2.837  1.00  0.00            
ATOM   4795 HH22 ARG B  89     -15.434  -0.505  -3.626  1.00  0.00            
ATOM   4796  C   ARG B  89     -20.356   4.915  -2.939  1.00  0.00           C
ATOM   4797  O   ARG B  89     -19.659   5.220  -3.907  1.00  0.00           O
ATOM   4798  N   PRO B  90     -20.922   5.847  -2.192  1.00  0.00           N
ATOM   4799  CD  PRO B  90     -21.775   5.563  -1.040  1.00  0.00           C
ATOM   4800  HD1 PRO B  90     -21.371   4.835  -0.486  1.00  0.00            
ATOM   4801  HD2 PRO B  90     -22.684   5.282  -1.348  1.00  0.00            
ATOM   4802  CA  PRO B  90     -20.586   7.261  -2.304  1.00  0.00           C
ATOM   4803  HA  PRO B  90     -20.661   7.562  -3.255  1.00  0.00            
ATOM   4804  CB  PRO B  90     -21.595   7.929  -1.352  1.00  0.00           C
ATOM   4805  HB1 PRO B  90     -21.215   8.763  -0.952  1.00  0.00            
ATOM   4806  HB2 PRO B  90     -22.448   8.146  -1.827  1.00  0.00            
ATOM   4807  CG  PRO B  90     -21.829   6.874  -0.277  1.00  0.00           C
ATOM   4808  HG1 PRO B  90     -21.113   6.909   0.420  1.00  0.00            
ATOM   4809  HG2 PRO B  90     -22.722   6.996   0.156  1.00  0.00            
ATOM   4810  C   PRO B  90     -19.128   7.553  -1.936  1.00  0.00           C
ATOM   4811  O   PRO B  90     -18.545   6.869  -1.097  1.00  0.00           O
ATOM   4812  N   ASP B  91     -18.538   8.587  -2.563  1.00  0.00           N
ATOM   4813  HN  ASP B  91     -19.142   9.141  -3.135  1.00  0.00            
ATOM   4814  CA  ASP B  91     -17.154   9.014  -2.529  1.00  0.00           C
ATOM   4815  HA  ASP B  91     -16.648   8.237  -2.155  1.00  0.00            
ATOM   4816  CB  ASP B  91     -16.678   9.365  -3.980  1.00  0.00           C
ATOM   4817  HB1 ASP B  91     -15.789   9.820  -3.921  1.00  0.00            
ATOM   4818  HB2 ASP B  91     -16.583   8.514  -4.497  1.00  0.00            
ATOM   4819  CG  ASP B  91     -17.601  10.279  -4.780  1.00  0.00           C
ATOM   4820  OD1 ASP B  91     -18.735  10.564  -4.322  1.00  0.00           O
ATOM   4821  OD2 ASP B  91     -17.175  10.662  -5.901  1.00  0.00           O
ATOM   4822  C   ASP B  91     -16.961  10.187  -1.572  1.00  0.00           C
ATOM   4823  O   ASP B  91     -16.086  11.038  -1.740  1.00  0.00           O
ATOM   4824  N   ILE B  92     -17.789  10.252  -0.509  1.00  0.00           N
ATOM   4825  HN  ILE B  92     -18.503   9.557  -0.424  1.00  0.00            
ATOM   4826  CA  ILE B  92     -17.703  11.275   0.521  1.00  0.00           C
ATOM   4827  HA  ILE B  92     -17.749  12.129   0.003  1.00  0.00            
ATOM   4828  CB  ILE B  92     -18.862  11.218   1.518  1.00  0.00           C
ATOM   4829  HB  ILE B  92     -18.801  10.336   1.985  1.00  0.00            
ATOM   4830  CG2 ILE B  92     -18.733  12.344   2.572  1.00  0.00           C
ATOM   4831 HG21 ILE B  92     -19.498  12.290   3.213  1.00  0.00            
ATOM   4832 HG22 ILE B  92     -17.873  12.237   3.070  1.00  0.00            
ATOM   4833 HG23 ILE B  92     -18.745  13.233   2.114  1.00  0.00            
ATOM   4834  CG1 ILE B  92     -20.235  11.267   0.809  1.00  0.00           C
ATOM   4835 HG11 ILE B  92     -20.411  12.207   0.518  1.00  0.00            
ATOM   4836 HG12 ILE B  92     -20.202  10.671   0.007  1.00  0.00            
ATOM   4837  CD  ILE B  92     -21.399  10.813   1.698  1.00  0.00           C
ATOM   4838  HD1 ILE B  92     -22.254  10.868   1.182  1.00  0.00            
ATOM   4839  HD2 ILE B  92     -21.247   9.869   1.990  1.00  0.00            
ATOM   4840  HD3 ILE B  92     -21.456  11.406   2.501  1.00  0.00            
ATOM   4841  C   ILE B  92     -16.393  11.152   1.283  1.00  0.00           C
ATOM   4842  O   ILE B  92     -16.086  10.114   1.866  1.00  0.00           O
ATOM   4843  N   VAL B  93     -15.594  12.232   1.304  1.00  0.00           N
ATOM   4844  HN  VAL B  93     -15.917  13.076   0.876  1.00  0.00            
ATOM   4845  CA  VAL B  93     -14.288  12.223   1.919  1.00  0.00           C
ATOM   4846  HA  VAL B  93     -14.281  11.569   2.675  1.00  0.00            
ATOM   4847  CB  VAL B  93     -13.218  11.712   0.938  1.00  0.00           C
ATOM   4848  HB  VAL B  93     -13.547  10.866   0.518  1.00  0.00            
ATOM   4849  CG1 VAL B  93     -13.033  12.676  -0.255  1.00  0.00           C
ATOM   4850 HG11 VAL B  93     -12.333  12.314  -0.870  1.00  0.00            
ATOM   4851 HG12 VAL B  93     -13.898  12.764  -0.749  1.00  0.00            
ATOM   4852 HG13 VAL B  93     -12.749  13.573   0.083  1.00  0.00            
ATOM   4853  CG2 VAL B  93     -11.925  11.285   1.670  1.00  0.00           C
ATOM   4854 HG21 VAL B  93     -11.256  10.960   1.002  1.00  0.00            
ATOM   4855 HG22 VAL B  93     -11.548  12.068   2.165  1.00  0.00            
ATOM   4856 HG23 VAL B  93     -12.135  10.551   2.316  1.00  0.00            
ATOM   4857  C   VAL B  93     -14.061  13.611   2.491  1.00  0.00           C
ATOM   4858  O   VAL B  93     -14.745  14.567   2.138  1.00  0.00           O
ATOM   4859  N   LEU B  94     -13.138  13.728   3.460  1.00  0.00           N
ATOM   4860  HN  LEU B  94     -12.652  12.900   3.742  1.00  0.00            
ATOM   4861  CA  LEU B  94     -12.797  14.967   4.125  1.00  0.00           C
ATOM   4862  HA  LEU B  94     -13.660  15.368   4.431  1.00  0.00            
ATOM   4863  CB  LEU B  94     -11.790  14.593   5.254  1.00  0.00           C
ATOM   4864  HB1 LEU B  94     -12.237  13.949   5.875  1.00  0.00            
ATOM   4865  HB2 LEU B  94     -10.995  14.155   4.835  1.00  0.00            
ATOM   4866  CG  LEU B  94     -11.284  15.776   6.093  1.00  0.00           C
ATOM   4867  HG  LEU B  94     -10.791  16.403   5.490  1.00  0.00            
ATOM   4868  CD1 LEU B  94     -12.462  16.528   6.712  1.00  0.00           C
ATOM   4869 HD11 LEU B  94     -12.120  17.295   7.255  1.00  0.00            
ATOM   4870 HD12 LEU B  94     -13.056  16.873   5.985  1.00  0.00            
ATOM   4871 HD13 LEU B  94     -12.981  15.908   7.301  1.00  0.00            
ATOM   4872  CD2 LEU B  94     -10.304  15.312   7.174  1.00  0.00           C
ATOM   4873 HD21 LEU B  94      -9.992  16.102   7.703  1.00  0.00            
ATOM   4874 HD22 LEU B  94     -10.761  14.663   7.782  1.00  0.00            
ATOM   4875 HD23 LEU B  94      -9.518  14.868   6.743  1.00  0.00            
ATOM   4876  C   LEU B  94     -12.076  15.935   3.170  1.00  0.00           C
ATOM   4877  O   LEU B  94     -11.051  15.627   2.710  1.00  0.00           O
ATOM   4878  N   TYR B  95     -12.562  17.172   2.936  1.00  0.00           N
ATOM   4879  HN  TYR B  95     -13.404  17.465   3.389  1.00  0.00            
ATOM   4880  CA  TYR B  95     -11.871  18.093   2.026  1.00  0.00           C
ATOM   4881  HA  TYR B  95     -11.707  17.496   1.241  1.00  0.00            
ATOM   4882  CB  TYR B  95     -12.752  19.320   1.695  1.00  0.00           C
ATOM   4883  HB1 TYR B  95     -13.199  19.641   2.530  1.00  0.00            
ATOM   4884  HB2 TYR B  95     -12.177  20.049   1.323  1.00  0.00            
ATOM   4885  CG  TYR B  95     -13.820  19.010   0.686  1.00  0.00           C
ATOM   4886  CD1 TYR B  95     -13.689  18.077  -0.358  1.00  0.00           C
ATOM   4887  HD1 TYR B  95     -12.850  17.539  -0.437  1.00  0.00            
ATOM   4888  CE1 TYR B  95     -14.719  17.893  -1.288  1.00  0.00           C
ATOM   4889  HE1 TYR B  95     -14.614  17.227  -2.026  1.00  0.00            
ATOM   4890  CZ  TYR B  95     -15.889  18.638  -1.184  1.00  0.00           C
ATOM   4891  OH  TYR B  95     -16.865  18.517  -2.178  1.00  0.00           O
ATOM   4892  HH  TYR B  95     -17.638  19.112  -1.960  1.00  0.00            
ATOM   4893  CD2 TYR B  95     -14.995  19.758   0.756  1.00  0.00           C
ATOM   4894  HD2 TYR B  95     -15.091  20.452   1.469  1.00  0.00            
ATOM   4895  CE2 TYR B  95     -16.040  19.558  -0.149  1.00  0.00           C
ATOM   4896  HE2 TYR B  95     -16.892  20.073  -0.054  1.00  0.00            
ATOM   4897  C   TYR B  95     -10.515  18.573   2.481  1.00  0.00           C
ATOM   4898  O   TYR B  95      -9.595  18.688   1.673  1.00  0.00           O
ATOM   4899  N   ASN B  96     -10.334  18.867   3.777  1.00  0.00           N
ATOM   4900  HN  ASN B  96     -11.091  18.731   4.416  1.00  0.00            
ATOM   4901  CA  ASN B  96      -9.066  19.379   4.280  1.00  0.00           C
ATOM   4902  HA  ASN B  96      -8.888  20.153   3.672  1.00  0.00            
ATOM   4903  CB  ASN B  96      -9.195  19.799   5.761  1.00  0.00           C
ATOM   4904  HB1 ASN B  96      -9.302  18.985   6.332  1.00  0.00            
ATOM   4905  HB2 ASN B  96      -8.374  20.297   6.041  1.00  0.00            
ATOM   4906  CG  ASN B  96     -10.409  20.700   5.950  1.00  0.00           C
ATOM   4907  OD1 ASN B  96     -10.919  21.371   5.059  1.00  0.00           O
ATOM   4908  ND2 ASN B  96     -10.954  20.683   7.187  1.00  0.00           N
ATOM   4909 HD21 ASN B  96     -10.557  20.105   7.900  1.00  0.00            
ATOM   4910 HD22 ASN B  96     -11.754  21.248   7.389  1.00  0.00            
ATOM   4911  C   ASN B  96      -7.922  18.371   4.166  1.00  0.00           C
ATOM   4912  O   ASN B  96      -6.939  18.605   3.478  1.00  0.00           O
ATOM   4913  N   LYS B  97      -8.097  17.186   4.796  1.00  0.00           N
ATOM   4914  HN  LYS B  97      -8.866  17.138   5.434  1.00  0.00            
ATOM   4915  CA  LYS B  97      -7.303  15.972   4.659  1.00  0.00           C
ATOM   4916  HA  LYS B  97      -7.390  15.632   5.595  1.00  0.00            
ATOM   4917  CB  LYS B  97      -7.912  15.030   3.586  1.00  0.00           C
ATOM   4918  HB1 LYS B  97      -7.375  14.187   3.564  1.00  0.00            
ATOM   4919  HB2 LYS B  97      -8.853  14.818   3.848  1.00  0.00            
ATOM   4920  CG  LYS B  97      -7.930  15.630   2.162  1.00  0.00           C
ATOM   4921  HG1 LYS B  97      -8.696  16.270   2.101  1.00  0.00            
ATOM   4922  HG2 LYS B  97      -7.072  16.123   2.019  1.00  0.00            
ATOM   4923  CD  LYS B  97      -8.080  14.604   1.031  1.00  0.00           C
ATOM   4924  HD1 LYS B  97      -7.860  15.056   0.167  1.00  0.00            
ATOM   4925  HD2 LYS B  97      -7.430  13.861   1.193  1.00  0.00            
ATOM   4926  CE  LYS B  97      -9.479  13.995   0.908  1.00  0.00           C
ATOM   4927  HE1 LYS B  97      -9.750  13.623   1.796  1.00  0.00            
ATOM   4928  HE2 LYS B  97     -10.122  14.711   0.636  1.00  0.00            
ATOM   4929  NZ  LYS B  97      -9.595  12.902  -0.080  1.00  0.00           N
ATOM   4930  HZ1 LYS B  97     -10.536  12.565  -0.095  1.00  0.00            
ATOM   4931  HZ2 LYS B  97      -9.349  13.245  -0.987  1.00  0.00            
ATOM   4932  HZ3 LYS B  97      -8.978  12.157   0.173  1.00  0.00            
ATOM   4933  C   LYS B  97      -5.795  16.109   4.469  1.00  0.00           C
ATOM   4934  O   LYS B  97      -5.223  15.594   3.515  1.00  0.00           O
ATOM   4935  N   ALA B  98      -5.095  16.774   5.408  1.00  0.00           N
ATOM   4936  HN  ALA B  98      -5.593  17.104   6.210  1.00  0.00            
ATOM   4937  CA  ALA B  98      -3.678  17.045   5.341  1.00  0.00           C
ATOM   4938  HA  ALA B  98      -3.478  17.246   4.382  1.00  0.00            
ATOM   4939  CB  ALA B  98      -3.357  18.249   6.233  1.00  0.00           C
ATOM   4940  HB1 ALA B  98      -2.377  18.443   6.192  1.00  0.00            
ATOM   4941  HB2 ALA B  98      -3.868  19.047   5.913  1.00  0.00            
ATOM   4942  HB3 ALA B  98      -3.617  18.043   7.177  1.00  0.00            
ATOM   4943  C   ALA B  98      -2.864  15.828   5.736  1.00  0.00           C
ATOM   4944  O   ALA B  98      -2.087  15.813   6.696  1.00  0.00           O
ATOM   4945  N   ASP B  99      -3.056  14.790   4.930  1.00  0.00           N
ATOM   4946  HN  ASP B  99      -3.616  14.954   4.117  1.00  0.00            
ATOM   4947  CA  ASP B  99      -2.558  13.488   5.096  1.00  0.00           C
ATOM   4948  HA  ASP B  99      -1.921  13.466   5.867  1.00  0.00            
ATOM   4949  CB  ASP B  99      -3.761  12.595   5.376  1.00  0.00           C
ATOM   4950  HB1 ASP B  99      -4.541  13.137   5.689  1.00  0.00            
ATOM   4951  HB2 ASP B  99      -4.020  12.081   4.558  1.00  0.00            
ATOM   4952  CG  ASP B  99      -3.289  11.657   6.470  1.00  0.00           C
ATOM   4953  OD1 ASP B  99      -2.158  11.101   6.343  1.00  0.00           O
ATOM   4954  OD2 ASP B  99      -4.031  11.628   7.476  1.00  0.00           O
ATOM   4955  C   ASP B  99      -1.798  13.111   3.843  1.00  0.00           C
ATOM   4956  O   ASP B  99      -1.956  13.722   2.794  1.00  0.00           O
ATOM   4957  N   ASP B 100      -0.881  12.141   3.977  1.00  0.00           N
ATOM   4958  HN  ASP B 100      -0.823  11.693   4.869  1.00  0.00            
ATOM   4959  CA  ASP B 100       0.032  11.681   2.952  1.00  0.00           C
ATOM   4960  HA  ASP B 100       0.446  12.454   2.471  1.00  0.00            
ATOM   4961  CB  ASP B 100       1.155  10.873   3.677  1.00  0.00           C
ATOM   4962  HB1 ASP B 100       0.725  10.143   4.208  1.00  0.00            
ATOM   4963  HB2 ASP B 100       1.753  10.473   2.983  1.00  0.00            
ATOM   4964  CG  ASP B 100       2.034  11.701   4.638  1.00  0.00           C
ATOM   4965  OD1 ASP B 100       1.968  12.965   4.680  1.00  0.00           O
ATOM   4966  OD2 ASP B 100       2.790  11.060   5.418  1.00  0.00           O
ATOM   4967  C   ASP B 100      -0.778  10.909   1.900  1.00  0.00           C
ATOM   4968  O   ASP B 100      -0.798  11.239   0.717  1.00  0.00           O
ATOM   4969  N   GLU B 101      -1.631   9.956   2.342  1.00  0.00           N
ATOM   4970  HN  GLU B 101      -1.711   9.779   3.323  1.00  0.00            
ATOM   4971  CA  GLU B 101      -2.431   9.188   1.405  1.00  0.00           C
ATOM   4972  HA  GLU B 101      -1.892   9.249   0.565  1.00  0.00            
ATOM   4973  CB  GLU B 101      -2.619   7.746   1.892  1.00  0.00           C
ATOM   4974  HB1 GLU B 101      -2.975   7.770   2.826  1.00  0.00            
ATOM   4975  HB2 GLU B 101      -3.280   7.292   1.295  1.00  0.00            
ATOM   4976  CG  GLU B 101      -1.308   6.938   1.883  1.00  0.00           C
ATOM   4977  HG1 GLU B 101      -0.888   7.001   0.978  1.00  0.00            
ATOM   4978  HG2 GLU B 101      -0.683   7.315   2.567  1.00  0.00            
ATOM   4979  CD  GLU B 101      -1.571   5.467   2.208  1.00  0.00           C
ATOM   4980  OE1 GLU B 101      -2.768   5.067   2.251  1.00  0.00           O
ATOM   4981  OE2 GLU B 101      -0.569   4.722   2.344  1.00  0.00           O
ATOM   4982  C   GLU B 101      -3.801   9.776   1.162  1.00  0.00           C
ATOM   4983  O   GLU B 101      -4.568   9.294   0.327  1.00  0.00           O
ATOM   4984  N   SER B 102      -4.161  10.849   1.894  1.00  0.00           N
ATOM   4985  HN  SER B 102      -3.585  11.076   2.679  1.00  0.00            
ATOM   4986  CA  SER B 102      -5.318  11.714   1.646  1.00  0.00           C
ATOM   4987  HA  SER B 102      -5.158  12.394   2.362  1.00  0.00            
ATOM   4988  CB  SER B 102      -5.355  12.282   0.215  1.00  0.00           C
ATOM   4989  HB1 SER B 102      -5.245  11.552  -0.459  1.00  0.00            
ATOM   4990  HB2 SER B 102      -6.215  12.764   0.047  1.00  0.00            
ATOM   4991  OG  SER B 102      -4.302  13.211   0.008  1.00  0.00           O
ATOM   4992  HG1 SER B 102      -4.348  13.564  -0.926  1.00  0.00            
ATOM   4993  C   SER B 102      -6.660  11.070   1.838  1.00  0.00           C
ATOM   4994  O   SER B 102      -7.725  11.666   1.690  1.00  0.00           O
ATOM   4995  N   SER B 103      -6.665   9.795   2.151  1.00  0.00           N
ATOM   4996  HN  SER B 103      -5.791   9.322   2.265  1.00  0.00            
ATOM   4997  CA  SER B 103      -7.872   9.062   2.334  1.00  0.00           C
ATOM   4998  HA  SER B 103      -8.623   9.674   2.085  1.00  0.00            
ATOM   4999  CB  SER B 103      -8.005   7.844   1.397  1.00  0.00           C
ATOM   5000  HB1 SER B 103      -7.190   7.267   1.446  1.00  0.00            
ATOM   5001  HB2 SER B 103      -8.812   7.302   1.632  1.00  0.00            
ATOM   5002  OG  SER B 103      -8.151   8.272   0.042  1.00  0.00           O
ATOM   5003  HG1 SER B 103      -8.236   7.473  -0.553  1.00  0.00            
ATOM   5004  C   SER B 103      -7.944   8.730   3.787  1.00  0.00           C
ATOM   5005  O   SER B 103      -8.810   9.232   4.469  1.00  0.00           O
ATOM   5006  N   GLU B 104      -7.025   7.879   4.299  1.00  0.00           N
ATOM   5007  HN  GLU B 104      -6.169   7.738   3.801  1.00  0.00            
ATOM   5008  CA  GLU B 104      -7.236   7.164   5.544  1.00  0.00           C
ATOM   5009  HA  GLU B 104      -6.732   6.312   5.402  1.00  0.00            
ATOM   5010  CB  GLU B 104      -6.637   8.007   6.697  1.00  0.00           C
ATOM   5011  HB1 GLU B 104      -7.165   8.854   6.761  1.00  0.00            
ATOM   5012  HB2 GLU B 104      -6.741   7.484   7.543  1.00  0.00            
ATOM   5013  CG  GLU B 104      -5.136   8.387   6.550  1.00  0.00           C
ATOM   5014  HG1 GLU B 104      -5.002   8.871   5.685  1.00  0.00            
ATOM   5015  HG2 GLU B 104      -4.871   8.981   7.309  1.00  0.00            
ATOM   5016  CD  GLU B 104      -4.225   7.169   6.559  1.00  0.00           C
ATOM   5017  OE1 GLU B 104      -4.599   6.164   7.216  1.00  0.00           O
ATOM   5018  OE2 GLU B 104      -3.205   7.223   5.828  1.00  0.00           O
ATOM   5019  C   GLU B 104      -8.685   6.687   5.816  1.00  0.00           C
ATOM   5020  O   GLU B 104      -9.369   7.354   6.584  1.00  0.00           O
ATOM   5021  N   PRO B 105      -9.267   5.608   5.228  1.00  0.00           N
ATOM   5022  CD  PRO B 105      -9.103   5.361   3.796  1.00  0.00           C
ATOM   5023  HD1 PRO B 105      -8.629   4.490   3.665  1.00  0.00            
ATOM   5024  HD2 PRO B 105      -8.561   6.099   3.395  1.00  0.00            
ATOM   5025  CA  PRO B 105     -10.626   5.250   5.601  1.00  0.00           C
ATOM   5026  HA  PRO B 105     -10.869   5.759   6.427  1.00  0.00            
ATOM   5027  CB  PRO B 105     -11.459   5.564   4.369  1.00  0.00           C
ATOM   5028  HB1 PRO B 105     -12.253   4.959   4.319  1.00  0.00            
ATOM   5029  HB2 PRO B 105     -11.766   6.516   4.386  1.00  0.00            
ATOM   5030  CG  PRO B 105     -10.518   5.320   3.191  1.00  0.00           C
ATOM   5031  HG1 PRO B 105     -10.700   4.428   2.778  1.00  0.00            
ATOM   5032  HG2 PRO B 105     -10.629   6.036   2.502  1.00  0.00            
ATOM   5033  C   PRO B 105     -10.784   3.806   5.954  1.00  0.00           C
ATOM   5034  O   PRO B 105     -11.750   3.492   6.629  1.00  0.00           O
ATOM   5035  N   VAL B 106      -9.905   2.909   5.481  1.00  0.00           N
ATOM   5036  HN  VAL B 106      -9.141   3.245   4.930  1.00  0.00            
ATOM   5037  CA  VAL B 106      -9.995   1.483   5.720  1.00  0.00           C
ATOM   5038  HA  VAL B 106      -9.309   1.119   5.091  1.00  0.00            
ATOM   5039  CB  VAL B 106      -9.573   1.098   7.129  1.00  0.00           C
ATOM   5040  HB  VAL B 106     -10.302   1.352   7.765  1.00  0.00            
ATOM   5041  CG1 VAL B 106      -9.356  -0.426   7.213  1.00  0.00           C
ATOM   5042 HG11 VAL B 106      -9.079  -0.673   8.142  1.00  0.00            
ATOM   5043 HG12 VAL B 106     -10.208  -0.897   6.983  1.00  0.00            
ATOM   5044 HG13 VAL B 106      -8.641  -0.697   6.569  1.00  0.00            
ATOM   5045  CG2 VAL B 106      -8.282   1.858   7.506  1.00  0.00           C
ATOM   5046 HG21 VAL B 106      -8.005   1.605   8.433  1.00  0.00            
ATOM   5047 HG22 VAL B 106      -7.554   1.619   6.863  1.00  0.00            
ATOM   5048 HG23 VAL B 106      -8.451   2.843   7.466  1.00  0.00            
ATOM   5049  C   VAL B 106     -11.351   0.890   5.324  1.00  0.00           C
ATOM   5050  O   VAL B 106     -12.142   0.475   6.163  1.00  0.00           O
ATOM   5051  N   ASN B 107     -11.678   0.897   4.008  1.00  0.00           N
ATOM   5052  HN  ASN B 107     -11.004   1.244   3.356  1.00  0.00            
ATOM   5053  CA  ASN B 107     -12.956   0.427   3.490  1.00  0.00           C
ATOM   5054  HA  ASN B 107     -13.635   1.036   3.899  1.00  0.00            
ATOM   5055  CB  ASN B 107     -12.936   0.532   1.938  1.00  0.00           C
ATOM   5056  HB1 ASN B 107     -12.565   1.423   1.677  1.00  0.00            
ATOM   5057  HB2 ASN B 107     -12.354  -0.193   1.570  1.00  0.00            
ATOM   5058  CG  ASN B 107     -14.316   0.393   1.310  1.00  0.00           C
ATOM   5059  OD1 ASN B 107     -15.161  -0.391   1.724  1.00  0.00           O
ATOM   5060  ND2 ASN B 107     -14.599   1.168   0.239  1.00  0.00           N
ATOM   5061 HD21 ASN B 107     -13.912   1.804  -0.113  1.00  0.00            
ATOM   5062 HD22 ASN B 107     -15.495   1.105  -0.201  1.00  0.00            
ATOM   5063  C   ASN B 107     -13.315  -0.990   3.959  1.00  0.00           C
[truncated: 941,847 more chars]
