# Supplementary material for: Dual Agonist/Antagonist Modulation of α9-Containing Nicotinic Acetylcholine Receptors by 2‑Ammoniumethyl Ethers of Stilbenol and Stilbenol Analogues
Source: J Med Chem. 2025 Dec 8;68(24):26099–120. doi: 10.1021/acs.jmedchem.5c02173 (PMC12751000; doi:10.1021/acs.jmedchem.5c02173)
Supplement: Supplementary file 4 [file jm5c02173_si_004.pdb]

TITLE     Glycine aRginine prOline Methionine Alanine Cystine Serine
MODEL        1
ATOM      1  N   GLY A   3     146.880 119.164  69.260  1.00  0.00           N
ATOM      2  H1  GLY A   3     147.473 119.430  70.020  1.00  0.00            
ATOM      3  H2  GLY A   3     146.274 119.925  69.028  1.00  0.00            
ATOM      4  H3  GLY A   3     146.332 118.371  69.526  1.00  0.00            
ATOM      5  CA  GLY A   3     147.732 118.809  68.054  1.00  0.00           C
ATOM      6  HA1 GLY A   3     148.280 119.609  67.809  1.00  0.00            
ATOM      7  HA2 GLY A   3     148.338 118.055  68.307  1.00  0.00            
ATOM      8  C   GLY A   3     146.953 118.390  66.837  1.00  0.00           C
ATOM      9  O   GLY A   3     145.775 118.091  66.954  1.00  0.00           O
ATOM     10  N   LYS A   4     147.600 118.330  65.653  1.00  0.00           N
ATOM     11  HN  LYS A   4     148.584 118.506  65.655  1.00  0.00            
ATOM     12  CA  LYS A   4     146.973 118.028  64.373  1.00  0.00           C
ATOM     13  HA  LYS A   4     146.168 118.621  64.362  1.00  0.00            
ATOM     14  CB  LYS A   4     147.978 118.351  63.239  1.00  0.00           C
ATOM     15  HB1 LYS A   4     148.821 117.838  63.403  1.00  0.00            
ATOM     16  HB2 LYS A   4     147.579 118.066  62.368  1.00  0.00            
ATOM     17  CG  LYS A   4     148.329 119.850  63.147  1.00  0.00           C
ATOM     18  HG1 LYS A   4     147.489 120.365  62.979  1.00  0.00            
ATOM     19  HG2 LYS A   4     148.729 120.139  64.017  1.00  0.00            
ATOM     20  CD  LYS A   4     149.330 120.163  62.019  1.00  0.00           C
ATOM     21  HD1 LYS A   4     150.178 119.664  62.197  1.00  0.00            
ATOM     22  HD2 LYS A   4     148.939 119.857  61.151  1.00  0.00            
ATOM     23  CE  LYS A   4     149.662 121.656  61.901  1.00  0.00           C
ATOM     24  HE1 LYS A   4     148.836 122.172  61.675  1.00  0.00            
ATOM     25  HE2 LYS A   4     150.038 121.991  62.765  1.00  0.00            
ATOM     26  NZ  LYS A   4     150.664 121.880  60.833  1.00  0.00           N
ATOM     27  HZ1 LYS A   4     150.870 122.856  60.768  1.00  0.00            
ATOM     28  HZ2 LYS A   4     151.500 121.377  61.050  1.00  0.00            
ATOM     29  HZ3 LYS A   4     150.298 121.558  59.960  1.00  0.00            
ATOM     30  C   LYS A   4     146.429 116.601  64.242  1.00  0.00           C
ATOM     31  O   LYS A   4     145.423 116.351  63.585  1.00  0.00           O
ATOM     32  N   TYR A   5     147.102 115.617  64.875  1.00  0.00           N
ATOM     33  HN  TYR A   5     147.913 115.865  65.404  1.00  0.00            
ATOM     34  CA  TYR A   5     146.713 114.214  64.831  1.00  0.00           C
ATOM     35  HA  TYR A   5     146.391 114.136  63.887  1.00  0.00            
ATOM     36  CB  TYR A   5     147.904 113.293  65.162  1.00  0.00           C
ATOM     37  HB1 TYR A   5     148.278 113.526  66.059  1.00  0.00            
ATOM     38  HB2 TYR A   5     147.609 112.338  65.162  1.00  0.00            
ATOM     39  CG  TYR A   5     148.976 113.461  64.139  1.00  0.00           C
ATOM     40  CD1 TYR A   5     148.837 112.873  62.875  1.00  0.00           C
ATOM     41  HD1 TYR A   5     148.016 112.344  62.661  1.00  0.00            
ATOM     42  CE1 TYR A   5     149.839 113.021  61.909  1.00  0.00           C
ATOM     43  HE1 TYR A   5     149.732 112.598  61.009  1.00  0.00            
ATOM     44  CZ  TYR A   5     150.986 113.758  62.201  1.00  0.00           C
ATOM     45  OH  TYR A   5     152.004 113.917  61.244  1.00  0.00           O
ATOM     46  HH  TYR A   5     152.741 114.471  61.630  1.00  0.00            
ATOM     47  CD2 TYR A   5     150.145 114.174  64.434  1.00  0.00           C
ATOM     48  HD2 TYR A   5     150.261 114.586  65.338  1.00  0.00            
ATOM     49  CE2 TYR A   5     151.151 114.313  63.472  1.00  0.00           C
ATOM     50  HE2 TYR A   5     151.989 114.810  63.695  1.00  0.00            
ATOM     51  C   TYR A   5     145.577 113.840  65.759  1.00  0.00           C
ATOM     52  O   TYR A   5     144.647 113.124  65.400  1.00  0.00           O
ATOM     53  N   ALA A   6     145.597 114.327  67.008  1.00  0.00           N
ATOM     54  HN  ALA A   6     146.336 114.941  67.287  1.00  0.00            
ATOM     55  CA  ALA A   6     144.568 113.977  67.952  1.00  0.00           C
ATOM     56  HA  ALA A   6     144.383 113.009  67.781  1.00  0.00            
ATOM     57  CB  ALA A   6     145.115 114.217  69.363  1.00  0.00           C
ATOM     58  HB1 ALA A   6     144.415 113.980  70.037  1.00  0.00            
ATOM     59  HB2 ALA A   6     145.924 113.647  69.508  1.00  0.00            
ATOM     60  HB3 ALA A   6     145.363 115.180  69.465  1.00  0.00            
ATOM     61  C   ALA A   6     143.246 114.714  67.719  1.00  0.00           C
ATOM     62  O   ALA A   6     142.192 114.243  68.136  1.00  0.00           O
ATOM     63  N   GLN A   7     143.257 115.863  66.997  1.00  0.00           N
ATOM     64  HN  GLN A   7     144.139 116.272  66.763  1.00  0.00            
ATOM     65  CA  GLN A   7     142.040 116.526  66.548  1.00  0.00           C
ATOM     66  HA  GLN A   7     141.518 116.619  67.396  1.00  0.00            
ATOM     67  CB  GLN A   7     142.349 117.880  65.874  1.00  0.00           C
ATOM     68  HB1 GLN A   7     142.852 118.450  66.524  1.00  0.00            
ATOM     69  HB2 GLN A   7     142.918 117.711  65.069  1.00  0.00            
ATOM     70  CG  GLN A   7     141.079 118.643  65.428  1.00  0.00           C
ATOM     71  HG1 GLN A   7     140.598 118.110  64.732  1.00  0.00            
ATOM     72  HG2 GLN A   7     140.479 118.780  66.216  1.00  0.00            
ATOM     73  CD  GLN A   7     141.445 120.004  64.843  1.00  0.00           C
ATOM     74  OE1 GLN A   7     142.570 120.231  64.398  1.00  0.00           O
ATOM     75  NE2 GLN A   7     140.472 120.937  64.853  1.00  0.00           N
ATOM     76 HE21 GLN A   7     139.572 120.717  65.230  1.00  0.00            
ATOM     77 HE22 GLN A   7     140.650 121.849  64.484  1.00  0.00            
ATOM     78  C   GLN A   7     141.265 115.701  65.552  1.00  0.00           C
ATOM     79  O   GLN A   7     140.061 115.499  65.693  1.00  0.00           O
ATOM     80  N   LYS A   8     141.964 115.159  64.530  1.00  0.00           N
ATOM     81  HN  LYS A   8     142.934 115.382  64.429  1.00  0.00            
ATOM     82  CA  LYS A   8     141.343 114.267  63.583  1.00  0.00           C
ATOM     83  HA  LYS A   8     140.526 114.782  63.322  1.00  0.00            
ATOM     84  CB  LYS A   8     142.167 114.024  62.296  1.00  0.00           C
ATOM     85  HB1 LYS A   8     141.549 113.670  61.594  1.00  0.00            
ATOM     86  HB2 LYS A   8     142.544 114.901  61.998  1.00  0.00            
ATOM     87  CG  LYS A   8     143.332 113.040  62.426  1.00  0.00           C
ATOM     88  HG1 LYS A   8     143.950 113.379  63.135  1.00  0.00            
ATOM     89  HG2 LYS A   8     142.963 112.152  62.702  1.00  0.00            
ATOM     90  CD  LYS A   8     144.138 112.846  61.139  1.00  0.00           C
ATOM     91  HD1 LYS A   8     144.534 113.727  60.881  1.00  0.00            
ATOM     92  HD2 LYS A   8     144.871 112.192  61.324  1.00  0.00            
ATOM     93  CE  LYS A   8     143.312 112.324  59.957  1.00  0.00           C
ATOM     94  HE1 LYS A   8     142.623 113.005  59.709  1.00  0.00            
ATOM     95  HE2 LYS A   8     143.917 112.163  59.177  1.00  0.00            
ATOM     96  NZ  LYS A   8     142.608 111.047  60.267  1.00  0.00           N
ATOM     97  HZ1 LYS A   8     142.086 110.751  59.467  1.00  0.00            
ATOM     98  HZ2 LYS A   8     143.280 110.345  60.505  1.00  0.00            
ATOM     99  HZ3 LYS A   8     141.986 111.188  61.037  1.00  0.00            
ATOM    100  C   LYS A   8     140.901 112.986  64.243  1.00  0.00           C
ATOM    101  O   LYS A   8     139.809 112.527  63.990  1.00  0.00           O
ATOM    102  N   LEU A   9     141.694 112.408  65.172  1.00  0.00           N
ATOM    103  HN  LEU A   9     142.594 112.791  65.380  1.00  0.00            
ATOM    104  CA  LEU A   9     141.223 111.228  65.860  1.00  0.00           C
ATOM    105  HA  LEU A   9     141.039 110.633  65.078  1.00  0.00            
ATOM    106  CB  LEU A   9     142.263 110.660  66.801  1.00  0.00           C
ATOM    107  HB1 LEU A   9     143.101 110.496  66.281  1.00  0.00            
ATOM    108  HB2 LEU A   9     142.442 111.336  67.516  1.00  0.00            
ATOM    109  CG  LEU A   9     141.817 109.344  67.457  1.00  0.00           C
ATOM    110  HG  LEU A   9     140.864 109.457  67.739  1.00  0.00            
ATOM    111  CD1 LEU A   9     141.804 108.085  66.585  1.00  0.00           C
ATOM    112 HD11 LEU A   9     141.497 107.305  67.130  1.00  0.00            
ATOM    113 HD12 LEU A   9     141.181 108.220  65.815  1.00  0.00            
ATOM    114 HD13 LEU A   9     142.726 107.908  66.241  1.00  0.00            
ATOM    115  CD2 LEU A   9     142.789 109.120  68.569  1.00  0.00           C
ATOM    116 HD21 LEU A   9     142.559 108.272  69.047  1.00  0.00            
ATOM    117 HD22 LEU A   9     143.714 109.052  68.195  1.00  0.00            
ATOM    118 HD23 LEU A   9     142.745 109.886  69.210  1.00  0.00            
ATOM    119  C   LEU A   9     139.966 111.439  66.688  1.00  0.00           C
ATOM    120  O   LEU A   9     139.051 110.626  66.643  1.00  0.00           O
ATOM    121  N   PHE A  10     139.863 112.551  67.452  1.00  0.00           N
ATOM    122  HN  PHE A  10     140.642 113.175  67.510  1.00  0.00            
ATOM    123  CA  PHE A  10     138.650 112.863  68.191  1.00  0.00           C
ATOM    124  HA  PHE A  10     138.495 112.079  68.792  1.00  0.00            
ATOM    125  CB  PHE A  10     138.862 114.151  69.027  1.00  0.00           C
ATOM    126  HB1 PHE A  10     139.626 114.017  69.659  1.00  0.00            
ATOM    127  HB2 PHE A  10     139.065 114.916  68.416  1.00  0.00            
ATOM    128  CG  PHE A  10     137.638 114.500  69.832  1.00  0.00           C
ATOM    129  CD1 PHE A  10     136.751 115.504  69.415  1.00  0.00           C
ATOM    130  HD1 PHE A  10     136.941 116.016  68.577  1.00  0.00            
ATOM    131  CE1 PHE A  10     135.600 115.797  70.161  1.00  0.00           C
ATOM    132  HE1 PHE A  10     134.982 116.525  69.862  1.00  0.00            
ATOM    133  CZ  PHE A  10     135.316 115.073  71.321  1.00  0.00           C
ATOM    134  HZ  PHE A  10     134.506 115.293  71.865  1.00  0.00            
ATOM    135  CD2 PHE A  10     137.315 113.761  70.975  1.00  0.00           C
ATOM    136  HD2 PHE A  10     137.918 113.018  71.266  1.00  0.00            
ATOM    137  CE2 PHE A  10     136.167 114.041  71.717  1.00  0.00           C
ATOM    138  HE2 PHE A  10     135.954 113.502  72.532  1.00  0.00            
ATOM    139  C   PHE A  10     137.440 112.977  67.258  1.00  0.00           C
ATOM    140  O   PHE A  10     136.371 112.435  67.534  1.00  0.00           O
ATOM    141  N   ASN A  11     137.641 113.628  66.094  1.00  0.00           N
ATOM    142  HN  ASN A  11     138.522 114.082  65.961  1.00  0.00            
ATOM    143  CA  ASN A  11     136.668 113.716  65.021  1.00  0.00           C
ATOM    144  HA  ASN A  11     135.865 114.056  65.510  1.00  0.00            
ATOM    145  CB  ASN A  11     137.136 114.708  63.924  1.00  0.00           C
ATOM    146  HB1 ASN A  11     138.054 114.455  63.619  1.00  0.00            
ATOM    147  HB2 ASN A  11     136.504 114.667  63.150  1.00  0.00            
ATOM    148  CG  ASN A  11     137.173 116.141  64.450  1.00  0.00           C
ATOM    149  OD1 ASN A  11     136.549 116.503  65.448  1.00  0.00           O
ATOM    150  ND2 ASN A  11     137.902 117.030  63.728  1.00  0.00           N
ATOM    151 HD21 ASN A  11     138.378 116.731  62.901  1.00  0.00            
ATOM    152 HD22 ASN A  11     137.963 117.983  64.024  1.00  0.00            
ATOM    153  C   ASN A  11     136.290 112.362  64.398  1.00  0.00           C
ATOM    154  O   ASN A  11     135.131 112.160  64.047  1.00  0.00           O
ATOM    155  N   ASP A  12     137.264 111.428  64.267  1.00  0.00           N
ATOM    156  HN  ASP A  12     138.181 111.700  64.558  1.00  0.00            
ATOM    157  CA  ASP A  12     137.126 110.077  63.752  1.00  0.00           C
ATOM    158  HA  ASP A  12     136.537 110.190  62.952  1.00  0.00            
ATOM    159  CB  ASP A  12     138.543 109.497  63.336  1.00  0.00           C
ATOM    160  HB1 ASP A  12     139.145 109.567  64.132  1.00  0.00            
ATOM    161  HB2 ASP A  12     138.418 108.534  63.096  1.00  0.00            
ATOM    162  CG  ASP A  12     139.303 110.147  62.155  1.00  0.00           C
ATOM    163  OD1 ASP A  12     138.677 110.684  61.213  1.00  0.00           O
ATOM    164  OD2 ASP A  12     140.581 110.079  62.154  1.00  0.00           O
ATOM    165  C   ASP A  12     136.390 109.149  64.765  1.00  0.00           C
ATOM    166  O   ASP A  12     135.507 108.377  64.409  1.00  0.00           O
ATOM    167  N   LEU A  13     136.713 109.191  66.085  1.00  0.00           N
ATOM    168  HN  LEU A  13     137.382 109.871  66.384  1.00  0.00            
ATOM    169  CA  LEU A  13     136.137 108.296  67.100  1.00  0.00           C
ATOM    170  HA  LEU A  13     136.262 107.457  66.571  1.00  0.00            
ATOM    171  CB  LEU A  13     136.884 108.324  68.454  1.00  0.00           C
ATOM    172  HB1 LEU A  13     136.963 109.278  68.743  1.00  0.00            
ATOM    173  HB2 LEU A  13     136.335 107.818  69.120  1.00  0.00            
ATOM    174  CG  LEU A  13     138.298 107.716  68.452  1.00  0.00           C
ATOM    175  HG  LEU A  13     138.851 108.283  67.841  1.00  0.00            
ATOM    176  CD1 LEU A  13     138.852 107.730  69.880  1.00  0.00           C
ATOM    177 HD11 LEU A  13     139.771 107.336  69.885  1.00  0.00            
ATOM    178 HD12 LEU A  13     138.892 108.672  70.213  1.00  0.00            
ATOM    179 HD13 LEU A  13     138.255 107.191  70.474  1.00  0.00            
ATOM    180  CD2 LEU A  13     138.374 106.290  67.888  1.00  0.00           C
ATOM    181 HD21 LEU A  13     139.320 105.968  67.921  1.00  0.00            
ATOM    182 HD22 LEU A  13     137.797 105.684  68.435  1.00  0.00            
ATOM    183 HD23 LEU A  13     138.055 106.289  66.940  1.00  0.00            
ATOM    184  C   LEU A  13     134.656 108.436  67.431  1.00  0.00           C
ATOM    185  O   LEU A  13     133.976 107.454  67.697  1.00  0.00           O
ATOM    186  N   PHE A  14     134.118 109.669  67.465  1.00  0.00           N
ATOM    187  HN  PHE A  14     134.691 110.457  67.239  1.00  0.00            
ATOM    188  CA  PHE A  14     132.730 109.885  67.821  1.00  0.00           C
ATOM    189  HA  PHE A  14     132.481 109.139  68.439  1.00  0.00            
ATOM    190  CB  PHE A  14     132.612 111.267  68.519  1.00  0.00           C
ATOM    191  HB1 PHE A  14     133.321 111.347  69.220  1.00  0.00            
ATOM    192  HB2 PHE A  14     132.730 111.993  67.841  1.00  0.00            
ATOM    193  CG  PHE A  14     131.272 111.459  69.183  1.00  0.00           C
ATOM    194  CD1 PHE A  14     130.341 112.367  68.655  1.00  0.00           C
ATOM    195  HD1 PHE A  14     130.588 112.924  67.862  1.00  0.00            
ATOM    196  CE1 PHE A  14     129.070 112.502  69.226  1.00  0.00           C
ATOM    197  HE1 PHE A  14     128.414 113.148  68.837  1.00  0.00            
ATOM    198  CZ  PHE A  14     128.717 111.735  70.339  1.00  0.00           C
ATOM    199  HZ  PHE A  14     127.813 111.838  70.754  1.00  0.00            
ATOM    200  CD2 PHE A  14     130.902 110.688  70.296  1.00  0.00           C
ATOM    201  HD2 PHE A  14     131.552 110.035  70.683  1.00  0.00            
ATOM    202  CE2 PHE A  14     129.632 110.824  70.870  1.00  0.00           C
ATOM    203  HE2 PHE A  14     129.380 110.268  71.662  1.00  0.00            
ATOM    204  C   PHE A  14     131.814 109.780  66.599  1.00  0.00           C
ATOM    205  O   PHE A  14     130.590 109.803  66.722  1.00  0.00           O
ATOM    206  N   GLU A  15     132.378 109.630  65.380  1.00  0.00           N
ATOM    207  HN  GLU A  15     133.375 109.643  65.309  1.00  0.00            
ATOM    208  CA  GLU A  15     131.597 109.451  64.169  1.00  0.00           C
ATOM    209  HA  GLU A  15     130.950 110.213  64.189  1.00  0.00            
ATOM    210  CB  GLU A  15     132.466 109.553  62.898  1.00  0.00           C
ATOM    211  HB1 GLU A  15     133.017 110.385  62.960  1.00  0.00            
ATOM    212  HB2 GLU A  15     133.069 108.756  62.866  1.00  0.00            
ATOM    213  CG  GLU A  15     131.649 109.603  61.583  1.00  0.00           C
ATOM    214  HG1 GLU A  15     131.171 108.732  61.471  1.00  0.00            
ATOM    215  HG2 GLU A  15     130.981 110.344  61.650  1.00  0.00            
ATOM    216  CD  GLU A  15     132.504 109.843  60.334  1.00  0.00           C
ATOM    217  OE1 GLU A  15     131.896 110.062  59.253  1.00  0.00           O
ATOM    218  OE2 GLU A  15     133.756 109.846  60.441  1.00  0.00           O
ATOM    219  C   GLU A  15     130.825 108.136  64.202  1.00  0.00           C
ATOM    220  O   GLU A  15     131.367 107.087  64.542  1.00  0.00           O
ATOM    221  N   ASP A  16     129.504 108.193  63.929  1.00  0.00           N
ATOM    222  HN  ASP A  16     129.123 109.082  63.675  1.00  0.00            
ATOM    223  CA  ASP A  16     128.595 107.062  63.976  1.00  0.00           C
ATOM    224  HA  ASP A  16     127.708 107.520  63.917  1.00  0.00            
ATOM    225  CB  ASP A  16     128.797 106.122  62.764  1.00  0.00           C
ATOM    226  HB1 ASP A  16     129.755 105.842  62.710  1.00  0.00            
ATOM    227  HB2 ASP A  16     128.218 105.313  62.864  1.00  0.00            
ATOM    228  CG  ASP A  16     128.420 106.845  61.481  1.00  0.00           C
ATOM    229  OD1 ASP A  16     127.447 107.646  61.530  1.00  0.00           O
ATOM    230  OD2 ASP A  16     129.053 106.554  60.438  1.00  0.00           O
ATOM    231  C   ASP A  16     128.566 106.312  65.307  1.00  0.00           C
ATOM    232  O   ASP A  16     128.366 105.103  65.384  1.00  0.00           O
ATOM    233  N   TYR A  17     128.688 107.045  66.427  1.00  0.00           N
ATOM    234  HN  TYR A  17     128.715 108.041  66.347  1.00  0.00            
ATOM    235  CA  TYR A  17     128.782 106.457  67.736  1.00  0.00           C
ATOM    236  HA  TYR A  17     128.858 105.467  67.616  1.00  0.00            
ATOM    237  CB  TYR A  17     130.051 106.980  68.449  1.00  0.00           C
ATOM    238  HB1 TYR A  17     130.848 106.852  67.859  1.00  0.00            
ATOM    239  HB2 TYR A  17     129.945 107.952  68.660  1.00  0.00            
ATOM    240  CG  TYR A  17     130.291 106.247  69.727  1.00  0.00           C
ATOM    241  CD1 TYR A  17     130.957 105.013  69.772  1.00  0.00           C
ATOM    242  HD1 TYR A  17     131.337 104.620  68.935  1.00  0.00            
ATOM    243  CE1 TYR A  17     131.090 104.331  70.989  1.00  0.00           C
ATOM    244  HE1 TYR A  17     131.600 103.472  71.026  1.00  0.00            
ATOM    245  CZ  TYR A  17     130.514 104.847  72.146  1.00  0.00           C
ATOM    246  OH  TYR A  17     130.644 104.196  73.379  1.00  0.00           O
ATOM    247  HH  TYR A  17     130.164 104.718  74.084  1.00  0.00            
ATOM    248  CD2 TYR A  17     129.741 106.768  70.900  1.00  0.00           C
ATOM    249  HD2 TYR A  17     129.291 107.661  70.884  1.00  0.00            
ATOM    250  CE2 TYR A  17     129.816 106.051  72.094  1.00  0.00           C
ATOM    251  HE2 TYR A  17     129.367 106.403  72.915  1.00  0.00            
ATOM    252  C   TYR A  17     127.499 106.745  68.502  1.00  0.00           C
ATOM    253  O   TYR A  17     126.945 107.841  68.472  1.00  0.00           O
ATOM    254  N   SER A  18     126.980 105.718  69.204  1.00  0.00           N
ATOM    255  HN  SER A  18     127.461 104.842  69.184  1.00  0.00            
ATOM    256  CA  SER A  18     125.764 105.813  69.985  1.00  0.00           C
ATOM    257  HA  SER A  18     125.450 106.756  69.871  1.00  0.00            
ATOM    258  CB  SER A  18     124.654 104.836  69.511  1.00  0.00           C
ATOM    259  HB1 SER A  18     124.327 105.092  68.601  1.00  0.00            
ATOM    260  HB2 SER A  18     124.999 103.898  69.490  1.00  0.00            
ATOM    261  OG  SER A  18     123.518 104.847  70.385  1.00  0.00           O
ATOM    262  HG1 SER A  18     122.829 104.207  70.045  1.00  0.00            
ATOM    263  C   SER A  18     126.125 105.482  71.409  1.00  0.00           C
ATOM    264  O   SER A  18     126.672 104.423  71.694  1.00  0.00           O
ATOM    265  N   ASN A  19     125.786 106.396  72.338  1.00  0.00           N
ATOM    266  HN  ASN A  19     125.275 107.195  72.022  1.00  0.00            
ATOM    267  CA  ASN A  19     126.093 106.330  73.754  1.00  0.00           C
ATOM    268  HA  ASN A  19     126.999 105.907  73.758  1.00  0.00            
ATOM    269  CB  ASN A  19     126.131 107.772  74.382  1.00  0.00           C
ATOM    270  HB1 ASN A  19     126.352 107.695  75.354  1.00  0.00            
ATOM    271  HB2 ASN A  19     126.839 108.307  73.921  1.00  0.00            
ATOM    272  CG  ASN A  19     124.809 108.543  74.262  1.00  0.00           C
ATOM    273  OD1 ASN A  19     123.833 108.038  73.707  1.00  0.00           O
ATOM    274  ND2 ASN A  19     124.759 109.796  74.772  1.00  0.00           N
ATOM    275 HD21 ASN A  19     125.567 110.190  75.209  1.00  0.00            
ATOM    276 HD22 ASN A  19     123.914 110.327  74.711  1.00  0.00            
ATOM    277  C   ASN A  19     125.171 105.378  74.537  1.00  0.00           C
ATOM    278  O   ASN A  19     125.373 105.155  75.728  1.00  0.00           O
ATOM    279  N   ALA A  20     124.148 104.791  73.867  1.00  0.00           N
ATOM    280  HN  ALA A  20     124.092 104.944  72.880  1.00  0.00            
ATOM    281  CA  ALA A  20     123.130 103.959  74.475  1.00  0.00           C
ATOM    282  HA  ALA A  20     123.246 104.087  75.460  1.00  0.00            
ATOM    283  CB  ALA A  20     121.769 104.417  73.917  1.00  0.00           C
ATOM    284  HB1 ALA A  20     121.040 103.861  74.317  1.00  0.00            
ATOM    285  HB2 ALA A  20     121.620 105.378  74.148  1.00  0.00            
ATOM    286  HB3 ALA A  20     121.763 104.309  72.923  1.00  0.00            
ATOM    287  C   ALA A  20     123.300 102.478  74.167  1.00  0.00           C
ATOM    288  O   ALA A  20     122.694 101.612  74.799  1.00  0.00           O
ATOM    289  N   LEU A  21     124.167 102.129  73.202  1.00  0.00           N
ATOM    290  HN  LEU A  21     124.667 102.846  72.717  1.00  0.00            
ATOM    291  CA  LEU A  21     124.398 100.751  72.844  1.00  0.00           C
ATOM    292  HA  LEU A  21     123.534 100.295  73.058  1.00  0.00            
ATOM    293  CB  LEU A  21     124.741 100.613  71.346  1.00  0.00           C
ATOM    294  HB1 LEU A  21     123.936 100.883  70.818  1.00  0.00            
ATOM    295  HB2 LEU A  21     125.497 101.236  71.143  1.00  0.00            
ATOM    296  CG  LEU A  21     125.155  99.204  70.887  1.00  0.00           C
ATOM    297  HG  LEU A  21     125.943  98.894  71.418  1.00  0.00            
ATOM    298  CD1 LEU A  21     124.039  98.181  71.134  1.00  0.00           C
ATOM    299 HD11 LEU A  21     124.340  97.279  70.825  1.00  0.00            
ATOM    300 HD12 LEU A  21     123.829  98.146  72.111  1.00  0.00            
ATOM    301 HD13 LEU A  21     123.221  98.451  70.627  1.00  0.00            
ATOM    302  CD2 LEU A  21     125.544  99.267  69.412  1.00  0.00           C
ATOM    303 HD21 LEU A  21     125.816  98.357  69.100  1.00  0.00            
ATOM    304 HD22 LEU A  21     124.763  99.584  68.874  1.00  0.00            
ATOM    305 HD23 LEU A  21     126.308  99.901  69.296  1.00  0.00            
ATOM    306  C   LEU A  21     125.514 100.159  73.680  1.00  0.00           C
ATOM    307  O   LEU A  21     126.539 100.784  73.922  1.00  0.00           O
ATOM    308  N   ARG A  22     125.340  98.900  74.129  1.00  0.00           N
ATOM    309  HN  ARG A  22     124.447  98.470  74.000  1.00  0.00            
ATOM    310  CA  ARG A  22     126.378  98.139  74.788  1.00  0.00           C
ATOM    311  HA  ARG A  22     126.730  98.745  75.502  1.00  0.00            
ATOM    312  CB  ARG A  22     125.744  96.861  75.389  1.00  0.00           C
ATOM    313  HB1 ARG A  22     124.973  97.135  75.964  1.00  0.00            
ATOM    314  HB2 ARG A  22     125.413  96.292  74.636  1.00  0.00            
ATOM    315  CG  ARG A  22     126.698  96.008  76.246  1.00  0.00           C
ATOM    316  HG1 ARG A  22     127.341  95.549  75.633  1.00  0.00            
ATOM    317  HG2 ARG A  22     127.199  96.621  76.857  1.00  0.00            
ATOM    318  CD  ARG A  22     126.019  94.935  77.106  1.00  0.00           C
ATOM    319  HD1 ARG A  22     126.707  94.319  77.489  1.00  0.00            
ATOM    320  HD2 ARG A  22     125.507  95.366  77.849  1.00  0.00            
ATOM    321  NE  ARG A  22     125.070  94.146  76.239  1.00  0.00           N
ATOM    322  HE  ARG A  22     124.146  94.514  76.138  1.00  0.00            
ATOM    323  CZ  ARG A  22     125.335  92.998  75.586  1.00  0.00           C
ATOM    324  NH1 ARG A  22     126.510  92.396  75.703  1.00  0.00           N
ATOM    325 HH11 ARG A  22     127.220  92.794  76.285  1.00  0.00            
ATOM    326 HH12 ARG A  22     126.687  91.544  75.210  1.00  0.00            
ATOM    327  NH2 ARG A  22     124.390  92.451  74.823  1.00  0.00           N
ATOM    328 HH21 ARG A  22     123.497  92.892  74.740  1.00  0.00            
ATOM    329 HH22 ARG A  22     124.574  91.599  74.333  1.00  0.00            
ATOM    330  C   ARG A  22     127.554  97.802  73.840  1.00  0.00           C
ATOM    331  O   ARG A  22     127.318  97.213  72.773  1.00  0.00           O
ATOM    332  N   PRO A  23     128.811  98.130  74.145  1.00  0.00           N
ATOM    333  CD  PRO A  23     129.184  98.890  75.332  1.00  0.00           C
ATOM    334  HD1 PRO A  23     128.930  98.377  76.152  1.00  0.00            
ATOM    335  HD2 PRO A  23     128.709  99.770  75.329  1.00  0.00            
ATOM    336  CA  PRO A  23     129.919  98.055  73.202  1.00  0.00           C
ATOM    337  HA  PRO A  23     129.614  98.270  72.274  1.00  0.00            
ATOM    338  CB  PRO A  23     130.937  99.064  73.745  1.00  0.00           C
ATOM    339  HB1 PRO A  23     131.871  98.770  73.544  1.00  0.00            
ATOM    340  HB2 PRO A  23     130.782  99.971  73.354  1.00  0.00            
ATOM    341  CG  PRO A  23     130.691  99.079  75.248  1.00  0.00           C
ATOM    342  HG1 PRO A  23     131.175  98.331  75.702  1.00  0.00            
ATOM    343  HG2 PRO A  23     130.969  99.950  75.652  1.00  0.00            
ATOM    344  C   PRO A  23     130.477  96.641  73.138  1.00  0.00           C
ATOM    345  O   PRO A  23     131.472  96.313  73.771  1.00  0.00           O
ATOM    346  N   VAL A  24     129.804  95.777  72.359  1.00  0.00           N
ATOM    347  HN  VAL A  24     128.968  96.107  71.921  1.00  0.00            
ATOM    348  CA  VAL A  24     130.195  94.400  72.103  1.00  0.00           C
ATOM    349  HA  VAL A  24     131.122  94.340  72.474  1.00  0.00            
ATOM    350  CB  VAL A  24     129.281  93.380  72.772  1.00  0.00           C
ATOM    351  HB  VAL A  24     129.530  92.463  72.462  1.00  0.00            
ATOM    352  CG1 VAL A  24     129.493  93.467  74.289  1.00  0.00           C
ATOM    353 HG11 VAL A  24     128.901  92.804  74.747  1.00  0.00            
ATOM    354 HG12 VAL A  24     130.448  93.265  74.504  1.00  0.00            
ATOM    355 HG13 VAL A  24     129.268  94.389  74.605  1.00  0.00            
ATOM    356  CG2 VAL A  24     127.800  93.580  72.366  1.00  0.00           C
ATOM    357 HG21 VAL A  24     127.233  92.895  72.823  1.00  0.00            
ATOM    358 HG22 VAL A  24     127.501  94.495  72.637  1.00  0.00            
ATOM    359 HG23 VAL A  24     127.710  93.480  71.375  1.00  0.00            
ATOM    360  C   VAL A  24     130.111  94.133  70.622  1.00  0.00           C
ATOM    361  O   VAL A  24     129.432  94.838  69.911  1.00  0.00           O
ATOM    362  N   GLU A  25     130.766  93.063  70.132  1.00  0.00           N
ATOM    363  HN  GLU A  25     131.183  92.426  70.780  1.00  0.00            
ATOM    364  CA  GLU A  25     130.898  92.787  68.719  1.00  0.00           C
ATOM    365  HA  GLU A  25     130.740  93.660  68.258  1.00  0.00            
ATOM    366  CB  GLU A  25     132.315  92.225  68.499  1.00  0.00           C
ATOM    367  HB1 GLU A  25     132.448  91.439  69.102  1.00  0.00            
ATOM    368  HB2 GLU A  25     132.403  91.933  67.547  1.00  0.00            
ATOM    369  CG  GLU A  25     133.398  93.291  68.806  1.00  0.00           C
ATOM    370  HG1 GLU A  25     133.231  94.091  68.230  1.00  0.00            
ATOM    371  HG2 GLU A  25     133.325  93.553  69.768  1.00  0.00            
ATOM    372  CD  GLU A  25     134.829  92.814  68.552  1.00  0.00           C
ATOM    373  OE1 GLU A  25     135.744  93.653  68.754  1.00  0.00           O
ATOM    374  OE2 GLU A  25     135.016  91.636  68.163  1.00  0.00           O
ATOM    375  C   GLU A  25     129.838  91.826  68.184  1.00  0.00           C
ATOM    376  O   GLU A  25     129.463  91.905  67.023  1.00  0.00           O
ATOM    377  N   ASP A  26     129.252  90.987  69.082  1.00  0.00           N
ATOM    378  HN  ASP A  26     129.439  91.123  70.055  1.00  0.00            
ATOM    379  CA  ASP A  26     128.366  89.900  68.690  1.00  0.00           C
ATOM    380  HA  ASP A  26     128.343  90.044  67.701  1.00  0.00            
ATOM    381  CB  ASP A  26     128.931  88.531  69.159  1.00  0.00           C
ATOM    382  HB1 ASP A  26     129.075  88.559  70.148  1.00  0.00            
ATOM    383  HB2 ASP A  26     128.272  87.813  68.938  1.00  0.00            
ATOM    384  CG  ASP A  26     130.257  88.181  68.495  1.00  0.00           C
ATOM    385  OD1 ASP A  26     130.305  88.188  67.246  1.00  0.00           O
ATOM    386  OD2 ASP A  26     131.225  87.831  69.231  1.00  0.00           O
ATOM    387  C   ASP A  26     126.949  89.972  69.269  1.00  0.00           C
ATOM    388  O   ASP A  26     126.082  89.224  68.862  1.00  0.00           O
ATOM    389  N   THR A  27     126.694  90.850  70.261  1.00  0.00           N
ATOM    390  HN  THR A  27     127.464  91.381  70.613  1.00  0.00            
ATOM    391  CA  THR A  27     125.387  91.087  70.861  1.00  0.00           C
ATOM    392  HA  THR A  27     125.667  91.914  71.348  1.00  0.00            
ATOM    393  CB  THR A  27     124.247  91.630  69.967  1.00  0.00           C
ATOM    394  HB  THR A  27     123.477  91.785  70.586  1.00  0.00            
ATOM    395  OG1 THR A  27     123.780  90.754  68.968  1.00  0.00           O
ATOM    396  HG1 THR A  27     123.049  91.198  68.450  1.00  0.00            
ATOM    397  CG2 THR A  27     124.743  92.813  69.133  1.00  0.00           C
ATOM    398 HG21 THR A  27     123.997  93.153  68.561  1.00  0.00            
ATOM    399 HG22 THR A  27     125.056  93.542  69.742  1.00  0.00            
ATOM    400 HG23 THR A  27     125.501  92.517  68.551  1.00  0.00            
ATOM    401  C   THR A  27     124.968  90.036  71.916  1.00  0.00           C
ATOM    402  O   THR A  27     124.483  90.384  72.957  1.00  0.00           O
ATOM    403  N   ASP A  28     125.331  88.740  71.668  1.00  0.00           N
ATOM    404  HN  ASP A  28     125.886  88.587  70.850  1.00  0.00            
ATOM    405  CA  ASP A  28     125.005  87.552  72.456  1.00  0.00           C
ATOM    406  HA  ASP A  28     124.157  87.808  72.920  1.00  0.00            
ATOM    407  CB  ASP A  28     124.950  86.339  71.504  1.00  0.00           C
ATOM    408  HB1 ASP A  28     125.796  86.278  70.975  1.00  0.00            
ATOM    409  HB2 ASP A  28     124.822  85.496  72.027  1.00  0.00            
ATOM    410  CG  ASP A  28     123.782  86.526  70.562  1.00  0.00           C
ATOM    411  OD1 ASP A  28     122.743  87.044  71.040  1.00  0.00           O
ATOM    412  OD2 ASP A  28     123.931  86.140  69.379  1.00  0.00           O
ATOM    413  C   ASP A  28     126.041  87.182  73.480  1.00  0.00           C
ATOM    414  O   ASP A  28     125.848  86.325  74.338  1.00  0.00           O
ATOM    415  N   LYS A  29     127.194  87.851  73.426  1.00  0.00           N
ATOM    416  HN  LYS A  29     127.333  88.513  72.689  1.00  0.00            
ATOM    417  CA  LYS A  29     128.241  87.655  74.387  1.00  0.00           C
ATOM    418  HA  LYS A  29     128.060  86.745  74.761  1.00  0.00            
ATOM    419  CB  LYS A  29     129.646  87.672  73.752  1.00  0.00           C
ATOM    420  HB1 LYS A  29     129.776  88.546  73.283  1.00  0.00            
ATOM    421  HB2 LYS A  29     130.328  87.578  74.478  1.00  0.00            
ATOM    422  CG  LYS A  29     129.853  86.538  72.738  1.00  0.00           C
ATOM    423  HG1 LYS A  29     129.751  85.661  73.208  1.00  0.00            
ATOM    424  HG2 LYS A  29     129.160  86.615  72.021  1.00  0.00            
ATOM    425  CD  LYS A  29     131.240  86.592  72.091  1.00  0.00           C
ATOM    426  HD1 LYS A  29     131.359  87.490  71.667  1.00  0.00            
ATOM    427  HD2 LYS A  29     131.929  86.467  72.804  1.00  0.00            
ATOM    428  CE  LYS A  29     131.444  85.516  71.021  1.00  0.00           C
ATOM    429  HE1 LYS A  29     131.537  84.616  71.446  1.00  0.00            
ATOM    430  HE2 LYS A  29     130.672  85.506  70.386  1.00  0.00            
ATOM    431  NZ  LYS A  29     132.678  85.820  70.269  1.00  0.00           N
ATOM    432  HZ1 LYS A  29     132.821  85.122  69.567  1.00  0.00            
ATOM    433  HZ2 LYS A  29     132.592  86.717  69.835  1.00  0.00            
ATOM    434  HZ3 LYS A  29     133.457  85.826  70.896  1.00  0.00            
ATOM    435  C   LYS A  29     128.133  88.699  75.466  1.00  0.00           C
ATOM    436  O   LYS A  29     127.791  89.864  75.233  1.00  0.00           O
ATOM    437  N   VAL A  30     128.422  88.239  76.692  1.00  0.00           N
ATOM    438  HN  VAL A  30     128.556  87.252  76.779  1.00  0.00            
ATOM    439  CA  VAL A  30     128.560  89.016  77.899  1.00  0.00           C
ATOM    440  HA  VAL A  30     127.682  89.489  77.974  1.00  0.00            
ATOM    441  CB  VAL A  30     128.768  88.122  79.122  1.00  0.00           C
ATOM    442  HB  VAL A  30     128.637  88.735  79.901  1.00  0.00            
ATOM    443  CG1 VAL A  30     127.750  86.975  79.121  1.00  0.00           C
ATOM    444 HG11 VAL A  30     127.897  86.399  79.925  1.00  0.00            
ATOM    445 HG12 VAL A  30     126.824  87.351  79.145  1.00  0.00            
ATOM    446 HG13 VAL A  30     127.866  86.427  78.292  1.00  0.00            
ATOM    447  CG2 VAL A  30     130.177  87.517  79.255  1.00  0.00           C
ATOM    448 HG21 VAL A  30     130.220  86.951  80.078  1.00  0.00            
ATOM    449 HG22 VAL A  30     130.375  86.954  78.452  1.00  0.00            
ATOM    450 HG23 VAL A  30     130.851  88.253  79.321  1.00  0.00            
ATOM    451  C   VAL A  30     129.655  90.060  77.783  1.00  0.00           C
ATOM    452  O   VAL A  30     130.644  89.879  77.074  1.00  0.00           O
ATOM    453  N   LEU A  31     129.476  91.224  78.431  1.00  0.00           N
ATOM    454  HN  LEU A  31     128.596  91.402  78.871  1.00  0.00            
ATOM    455  CA  LEU A  31     130.511  92.225  78.513  1.00  0.00           C
ATOM    456  HA  LEU A  31     131.184  91.969  77.820  1.00  0.00            
ATOM    457  CB  LEU A  31     129.957  93.638  78.243  1.00  0.00           C
ATOM    458  HB1 LEU A  31     129.511  93.635  77.348  1.00  0.00            
ATOM    459  HB2 LEU A  31     129.284  93.853  78.951  1.00  0.00            
ATOM    460  CG  LEU A  31     131.028  94.743  78.245  1.00  0.00           C
ATOM    461  HG  LEU A  31     131.600  94.617  79.056  1.00  0.00            
ATOM    462  CD1 LEU A  31     131.948  94.643  77.024  1.00  0.00           C
ATOM    463 HD11 LEU A  31     132.629  95.374  77.059  1.00  0.00            
ATOM    464 HD12 LEU A  31     132.411  93.756  77.027  1.00  0.00            
ATOM    465 HD13 LEU A  31     131.405  94.733  76.189  1.00  0.00            
ATOM    466  CD2 LEU A  31     130.374  96.125  78.326  1.00  0.00           C
ATOM    467 HD21 LEU A  31     131.083  96.830  78.326  1.00  0.00            
ATOM    468 HD22 LEU A  31     129.774  96.256  77.537  1.00  0.00            
ATOM    469 HD23 LEU A  31     129.838  96.191  79.168  1.00  0.00            
ATOM    470  C   LEU A  31     131.089  92.198  79.906  1.00  0.00           C
ATOM    471  O   LEU A  31     130.470  92.664  80.861  1.00  0.00           O
ATOM    472  N   ASN A  32     132.325  91.677  80.017  1.00  0.00           N
ATOM    473  HN  ASN A  32     132.797  91.398  79.181  1.00  0.00            
ATOM    474  CA  ASN A  32     133.007  91.499  81.278  1.00  0.00           C
ATOM    475  HA  ASN A  32     132.325  91.021  81.832  1.00  0.00            
ATOM    476  CB  ASN A  32     134.314  90.671  81.100  1.00  0.00           C
ATOM    477  HB1 ASN A  32     134.936  91.159  80.488  1.00  0.00            
ATOM    478  HB2 ASN A  32     134.752  90.545  81.990  1.00  0.00            
ATOM    479  CG  ASN A  32     134.027  89.299  80.504  1.00  0.00           C
ATOM    480  OD1 ASN A  32     133.057  88.640  80.841  1.00  0.00           O
ATOM    481  ND2 ASN A  32     134.904  88.779  79.612  1.00  0.00           N
ATOM    482 HD21 ASN A  32     135.722  89.295  79.356  1.00  0.00            
ATOM    483 HD22 ASN A  32     134.734  87.880  79.209  1.00  0.00            
ATOM    484  C   ASN A  32     133.363  92.836  81.921  1.00  0.00           C
ATOM    485  O   ASN A  32     134.133  93.623  81.365  1.00  0.00           O
ATOM    486  N   VAL A  33     132.817  93.115  83.121  1.00  0.00           N
ATOM    487  HN  VAL A  33     132.183  92.455  83.524  1.00  0.00            
ATOM    488  CA  VAL A  33     133.111  94.336  83.855  1.00  0.00           C
ATOM    489  HA  VAL A  33     133.738  94.856  83.274  1.00  0.00            
ATOM    490  CB  VAL A  33     131.882  95.208  84.110  1.00  0.00           C
ATOM    491  HB  VAL A  33     131.206  94.643  84.583  1.00  0.00            
ATOM    492  CG1 VAL A  33     132.214  96.420  85.010  1.00  0.00           C
ATOM    493 HG11 VAL A  33     131.388  96.965  85.154  1.00  0.00            
ATOM    494 HG12 VAL A  33     132.557  96.096  85.892  1.00  0.00            
ATOM    495 HG13 VAL A  33     132.912  96.983  84.567  1.00  0.00            
ATOM    496  CG2 VAL A  33     131.322  95.705  82.765  1.00  0.00           C
ATOM    497 HG21 VAL A  33     130.518  96.276  82.929  1.00  0.00            
ATOM    498 HG22 VAL A  33     132.020  96.241  82.291  1.00  0.00            
ATOM    499 HG23 VAL A  33     131.064  94.921  82.201  1.00  0.00            
ATOM    500  C   VAL A  33     133.727  93.933  85.174  1.00  0.00           C
ATOM    501  O   VAL A  33     133.114  93.261  86.006  1.00  0.00           O
ATOM    502  N   THR A  34     134.983  94.350  85.418  1.00  0.00           N
ATOM    503  HN  THR A  34     135.463  94.883  84.721  1.00  0.00            
ATOM    504  CA  THR A  34     135.663  94.046  86.672  1.00  0.00           C
ATOM    505  HA  THR A  34     135.267  93.194  87.015  1.00  0.00            
ATOM    506  CB  THR A  34     137.161  93.817  86.505  1.00  0.00           C
ATOM    507  HB  THR A  34     137.480  94.623  86.006  1.00  0.00            
ATOM    508  OG1 THR A  34     137.419  92.662  85.722  1.00  0.00           O
ATOM    509  HG1 THR A  34     138.407  92.536  85.629  1.00  0.00            
ATOM    510  CG2 THR A  34     137.963  93.636  87.806  1.00  0.00           C
ATOM    511 HG21 THR A  34     138.928  93.493  87.586  1.00  0.00            
ATOM    512 HG22 THR A  34     137.868  94.454  88.373  1.00  0.00            
ATOM    513 HG23 THR A  34     137.614  92.843  88.305  1.00  0.00            
ATOM    514  C   THR A  34     135.417  95.201  87.597  1.00  0.00           C
ATOM    515  O   THR A  34     135.766  96.341  87.299  1.00  0.00           O
ATOM    516  N   LEU A  35     134.771  94.930  88.745  1.00  0.00           N
ATOM    517  HN  LEU A  35     134.533  93.978  88.937  1.00  0.00            
ATOM    518  CA  LEU A  35     134.401  95.932  89.716  1.00  0.00           C
ATOM    519  HA  LEU A  35     134.605  96.814  89.290  1.00  0.00            
ATOM    520  CB  LEU A  35     132.899  95.813  90.059  1.00  0.00           C
ATOM    521  HB1 LEU A  35     132.381  95.955  89.215  1.00  0.00            
ATOM    522  HB2 LEU A  35     132.736  94.887  90.399  1.00  0.00            
ATOM    523  CG  LEU A  35     132.358  96.801  91.113  1.00  0.00           C
ATOM    524  HG  LEU A  35     132.961  96.747  91.909  1.00  0.00            
ATOM    525  CD1 LEU A  35     132.400  98.263  90.645  1.00  0.00           C
ATOM    526 HD11 LEU A  35     132.039  98.854  91.366  1.00  0.00            
ATOM    527 HD12 LEU A  35     133.345  98.522  90.444  1.00  0.00            
ATOM    528 HD13 LEU A  35     131.844  98.365  89.820  1.00  0.00            
ATOM    529  CD2 LEU A  35     130.935  96.402  91.525  1.00  0.00           C
ATOM    530 HD21 LEU A  35     130.592  97.047  92.208  1.00  0.00            
ATOM    531 HD22 LEU A  35     130.339  96.418  90.722  1.00  0.00            
ATOM    532 HD23 LEU A  35     130.946  95.481  91.913  1.00  0.00            
ATOM    533  C   LEU A  35     135.233  95.754  90.971  1.00  0.00           C
ATOM    534  O   LEU A  35     135.432  94.654  91.492  1.00  0.00           O
ATOM    535  N   GLN A  36     135.776  96.871  91.480  1.00  0.00           N
ATOM    536  HN  GLN A  36     135.593  97.738  91.016  1.00  0.00            
ATOM    537  CA  GLN A  36     136.607  96.892  92.656  1.00  0.00           C
ATOM    538  HA  GLN A  36     136.434  96.016  93.107  1.00  0.00            
ATOM    539  CB  GLN A  36     138.113  97.000  92.317  1.00  0.00           C
ATOM    540  HB1 GLN A  36     138.332  97.965  92.177  1.00  0.00            
ATOM    541  HB2 GLN A  36     138.634  96.650  93.096  1.00  0.00            
ATOM    542  CG  GLN A  36     138.556  96.224  91.061  1.00  0.00           C
ATOM    543  HG1 GLN A  36     138.302  95.261  91.154  1.00  0.00            
ATOM    544  HG2 GLN A  36     138.110  96.609  90.253  1.00  0.00            
ATOM    545  CD  GLN A  36     140.064  96.327  90.893  1.00  0.00           C
ATOM    546  OE1 GLN A  36     140.572  97.431  90.701  1.00  0.00           O
ATOM    547  NE2 GLN A  36     140.795  95.192  90.982  1.00  0.00           N
ATOM    548 HE21 GLN A  36     140.342  94.317  91.154  1.00  0.00            
ATOM    549 HE22 GLN A  36     141.789  95.228  90.876  1.00  0.00            
ATOM    550  C   GLN A  36     136.179  98.057  93.527  1.00  0.00           C
ATOM    551  O   GLN A  36     135.235  98.780  93.212  1.00  0.00           O
ATOM    552  N   ILE A  37     136.850  98.247  94.676  1.00  0.00           N
ATOM    553  HN  ILE A  37     137.632  97.657  94.878  1.00  0.00            
ATOM    554  CA  ILE A  37     136.487  99.269  95.632  1.00  0.00           C
ATOM    555  HA  ILE A  37     136.089 100.019  95.103  1.00  0.00            
ATOM    556  CB  ILE A  37     135.448  98.772  96.639  1.00  0.00           C
ATOM    557  HB  ILE A  37     134.709  98.357  96.107  1.00  0.00            
ATOM    558  CG2 ILE A  37     136.021  97.666  97.556  1.00  0.00           C
ATOM    559 HG21 ILE A  37     135.316  97.367  98.199  1.00  0.00            
ATOM    560 HG22 ILE A  37     136.314  96.890  96.998  1.00  0.00            
ATOM    561 HG23 ILE A  37     136.803  98.026  98.064  1.00  0.00            
ATOM    562  CG1 ILE A  37     134.817  99.932  97.435  1.00  0.00           C
ATOM    563 HG11 ILE A  37     135.471 100.247  98.123  1.00  0.00            
ATOM    564 HG12 ILE A  37     134.608 100.681  96.806  1.00  0.00            
ATOM    565  CD  ILE A  37     133.527  99.515  98.143  1.00  0.00           C
ATOM    566  HD1 ILE A  37     133.155 100.296  98.645  1.00  0.00            
ATOM    567  HD2 ILE A  37     132.860  99.205  97.465  1.00  0.00            
ATOM    568  HD3 ILE A  37     133.723  98.771  98.782  1.00  0.00            
ATOM    569  C   ILE A  37     137.743  99.696  96.351  1.00  0.00           C
ATOM    570  O   ILE A  37     138.672  98.908  96.515  1.00  0.00           O
ATOM    571  N   THR A  38     137.807 100.963  96.778  1.00  0.00           N
ATOM    572  HN  THR A  38     137.065 101.583  96.524  1.00  0.00            
ATOM    573  CA  THR A  38     138.888 101.490  97.587  1.00  0.00           C
ATOM    574  HA  THR A  38     139.440 100.708  97.876  1.00  0.00            
ATOM    575  CB  THR A  38     139.735 102.479  96.808  1.00  0.00           C
ATOM    576  HB  THR A  38     139.074 103.159  96.491  1.00  0.00            
ATOM    577  OG1 THR A  38     140.363 101.922  95.669  1.00  0.00           O
ATOM    578  HG1 THR A  38     140.901 102.627  95.207  1.00  0.00            
ATOM    579  CG2 THR A  38     140.894 103.058  97.619  1.00  0.00           C
ATOM    580 HG21 THR A  38     141.410 103.699  97.051  1.00  0.00            
ATOM    581 HG22 THR A  38     140.534 103.537  98.420  1.00  0.00            
ATOM    582 HG23 THR A  38     141.496 102.317  97.916  1.00  0.00            
ATOM    583  C   THR A  38     138.251 102.263  98.719  1.00  0.00           C
ATOM    584  O   THR A  38     137.438 103.158  98.487  1.00  0.00           O
ATOM    585  N   LEU A  39     138.583 101.931  99.982  1.00  0.00           N
ATOM    586  HN  LEU A  39     139.232 101.183 100.123  1.00  0.00            
ATOM    587  CA  LEU A  39     138.042 102.609 101.150  1.00  0.00           C
ATOM    588  HA  LEU A  39     137.229 103.075 100.802  1.00  0.00            
ATOM    589  CB  LEU A  39     137.668 101.612 102.277  1.00  0.00           C
ATOM    590  HB1 LEU A  39     136.987 100.984 101.900  1.00  0.00            
ATOM    591  HB2 LEU A  39     138.498 101.105 102.508  1.00  0.00            
ATOM    592  CG  LEU A  39     137.090 102.162 103.604  1.00  0.00           C
ATOM    593  HG  LEU A  39     137.736 102.867 103.895  1.00  0.00            
ATOM    594  CD1 LEU A  39     135.720 102.834 103.477  1.00  0.00           C
ATOM    595 HD11 LEU A  39     135.423 103.158 104.375  1.00  0.00            
ATOM    596 HD12 LEU A  39     135.786 103.609 102.848  1.00  0.00            
ATOM    597 HD13 LEU A  39     135.056 102.174 103.125  1.00  0.00            
ATOM    598  CD2 LEU A  39     136.964 101.038 104.644  1.00  0.00           C
ATOM    599 HD21 LEU A  39     136.590 101.410 105.493  1.00  0.00            
ATOM    600 HD22 LEU A  39     136.354 100.327 104.294  1.00  0.00            
ATOM    601 HD23 LEU A  39     137.866 100.645 104.821  1.00  0.00            
ATOM    602  C   LEU A  39     139.005 103.637 101.675  1.00  0.00           C
ATOM    603  O   LEU A  39     140.160 103.336 101.955  1.00  0.00           O
ATOM    604  N   SER A  40     138.514 104.883 101.815  1.00  0.00           N
ATOM    605  HN  SER A  40     137.543 105.037 101.632  1.00  0.00            
ATOM    606  CA  SER A  40     139.330 106.011 102.219  1.00  0.00           C
ATOM    607  HA  SER A  40     140.252 105.653 102.072  1.00  0.00            
ATOM    608  CB  SER A  40     138.992 107.270 101.384  1.00  0.00           C
ATOM    609  HB1 SER A  40     138.045 107.549 101.541  1.00  0.00            
ATOM    610  HB2 SER A  40     139.606 108.023 101.623  1.00  0.00            
ATOM    611  OG  SER A  40     139.134 107.044  99.979  1.00  0.00           O
ATOM    612  HG1 SER A  40     138.906 107.881  99.482  1.00  0.00            
ATOM    613  C   SER A  40     139.137 106.403 103.673  1.00  0.00           C
ATOM    614  O   SER A  40     140.098 106.723 104.355  1.00  0.00           O
ATOM    615  N   GLN A  41     137.888 106.422 104.196  1.00  0.00           N
ATOM    616  HN  GLN A  41     137.104 106.284 103.591  1.00  0.00            
ATOM    617  CA  GLN A  41     137.657 106.639 105.620  1.00  0.00           C
ATOM    618  HA  GLN A  41     138.304 106.004 106.043  1.00  0.00            
ATOM    619  CB  GLN A  41     137.959 108.089 106.111  1.00  0.00           C
ATOM    620  HB1 GLN A  41     137.892 108.101 107.109  1.00  0.00            
ATOM    621  HB2 GLN A  41     138.892 108.323 105.837  1.00  0.00            
ATOM    622  CG  GLN A  41     137.015 109.185 105.561  1.00  0.00           C
ATOM    623  HG1 GLN A  41     137.065 109.180 104.562  1.00  0.00            
ATOM    624  HG2 GLN A  41     136.080 108.977 105.849  1.00  0.00            
ATOM    625  CD  GLN A  41     137.367 110.592 106.053  1.00  0.00           C
ATOM    626  OE1 GLN A  41     138.451 110.896 106.539  1.00  0.00           O
ATOM    627  NE2 GLN A  41     136.400 111.531 105.871  1.00  0.00           N
ATOM    628 HE21 GLN A  41     135.533 111.279 105.441  1.00  0.00            
ATOM    629 HE22 GLN A  41     136.556 112.473 106.167  1.00  0.00            
ATOM    630  C   GLN A  41     136.209 106.304 105.954  1.00  0.00           C
ATOM    631  O   GLN A  41     135.386 106.178 105.042  1.00  0.00           O
ATOM    632  N   ILE A  42     135.832 106.201 107.252  1.00  0.00           N
ATOM    633  HN  ILE A  42     136.540 106.212 107.958  1.00  0.00            
ATOM    634  CA  ILE A  42     134.441 106.075 107.663  1.00  0.00           C
ATOM    635  HA  ILE A  42     133.895 105.887 106.846  1.00  0.00            
ATOM    636  CB  ILE A  42     134.218 104.905 108.615  1.00  0.00           C
ATOM    637  HB  ILE A  42     134.819 105.053 109.401  1.00  0.00            
ATOM    638  CG2 ILE A  42     132.799 104.892 109.237  1.00  0.00           C
ATOM    639 HG21 ILE A  42     132.711 104.107 109.850  1.00  0.00            
ATOM    640 HG22 ILE A  42     132.654 105.736 109.754  1.00  0.00            
ATOM    641 HG23 ILE A  42     132.117 104.825 108.509  1.00  0.00            
ATOM    642  CG1 ILE A  42     134.678 103.567 107.982  1.00  0.00           C
ATOM    643 HG11 ILE A  42     134.077 103.352 107.212  1.00  0.00            
ATOM    644 HG12 ILE A  42     135.616 103.673 107.653  1.00  0.00            
ATOM    645  CD  ILE A  42     134.644 102.388 108.960  1.00  0.00           C
ATOM    646  HD1 ILE A  42     134.951 101.559 108.493  1.00  0.00            
ATOM    647  HD2 ILE A  42     135.249 102.578 109.733  1.00  0.00            
ATOM    648  HD3 ILE A  42     133.710 102.258 109.292  1.00  0.00            
ATOM    649  C   ILE A  42     134.067 107.393 108.310  1.00  0.00           C
ATOM    650  O   ILE A  42     134.787 107.949 109.127  1.00  0.00           O
ATOM    651  N   LYS A  43     132.933 107.999 107.904  1.00  0.00           N
ATOM    652  HN  LYS A  43     132.321 107.529 107.268  1.00  0.00            
ATOM    653  CA  LYS A  43     132.594 109.320 108.379  1.00  0.00           C
ATOM    654  HA  LYS A  43     133.475 109.729 108.616  1.00  0.00            
ATOM    655  CB  LYS A  43     131.852 110.074 107.256  1.00  0.00           C
ATOM    656  HB1 LYS A  43     132.444 110.098 106.451  1.00  0.00            
ATOM    657  HB2 LYS A  43     131.016 109.570 107.040  1.00  0.00            
ATOM    658  CG  LYS A  43     131.463 111.522 107.609  1.00  0.00           C
ATOM    659  HG1 LYS A  43     130.825 111.504 108.379  1.00  0.00            
ATOM    660  HG2 LYS A  43     132.289 112.021 107.872  1.00  0.00            
ATOM    661  CD  LYS A  43     130.796 112.258 106.432  1.00  0.00           C
ATOM    662  HD1 LYS A  43     131.461 112.310 105.687  1.00  0.00            
ATOM    663  HD2 LYS A  43     130.008 111.716 106.139  1.00  0.00            
ATOM    664  CE  LYS A  43     130.302 113.685 106.720  1.00  0.00           C
ATOM    665  HE1 LYS A  43     129.666 113.674 107.492  1.00  0.00            
ATOM    666  HE2 LYS A  43     131.079 114.275 106.937  1.00  0.00            
ATOM    667  NZ  LYS A  43     129.597 114.246 105.531  1.00  0.00           N
ATOM    668  HZ1 LYS A  43     129.283 115.173 105.736  1.00  0.00            
ATOM    669  HZ2 LYS A  43     130.224 114.271 104.753  1.00  0.00            
ATOM    670  HZ3 LYS A  43     128.811 113.670 105.307  1.00  0.00            
ATOM    671  C   LYS A  43     131.755 109.310 109.643  1.00  0.00           C
ATOM    672  O   LYS A  43     132.093 109.982 110.608  1.00  0.00           O
ATOM    673  N   ASP A  44     130.635 108.564 109.669  1.00  0.00           N
ATOM    674  HN  ASP A  44     130.396 108.014 108.868  1.00  0.00            
ATOM    675  CA  ASP A  44     129.768 108.538 110.828  1.00  0.00           C
ATOM    676  HA  ASP A  44     130.361 108.532 111.633  1.00  0.00            
ATOM    677  CB  ASP A  44     128.855 109.808 110.922  1.00  0.00           C
ATOM    678  HB1 ASP A  44     129.354 110.595 110.559  1.00  0.00            
ATOM    679  HB2 ASP A  44     128.030 109.657 110.377  1.00  0.00            
ATOM    680  CG  ASP A  44     128.424 110.137 112.360  1.00  0.00           C
ATOM    681  OD1 ASP A  44     127.917 111.265 112.608  1.00  0.00           O
ATOM    682  OD2 ASP A  44     128.659 109.284 113.251  1.00  0.00           O
ATOM    683  C   ASP A  44     128.964 107.251 110.740  1.00  0.00           C
ATOM    684  O   ASP A  44     128.771 106.693 109.655  1.00  0.00           O
ATOM    685  N   MET A  45     128.507 106.753 111.899  1.00  0.00           N
ATOM    686  HN  MET A  45     128.781 107.217 112.741  1.00  0.00            
ATOM    687  CA  MET A  45     127.648 105.595 112.022  1.00  0.00           C
ATOM    688  HA  MET A  45     127.375 105.328 111.098  1.00  0.00            
ATOM    689  CB  MET A  45     128.356 104.384 112.702  1.00  0.00           C
ATOM    690  HB1 MET A  45     129.130 104.113 112.129  1.00  0.00            
ATOM    691  HB2 MET A  45     128.691 104.680 113.596  1.00  0.00            
ATOM    692  CG  MET A  45     127.469 103.136 112.919  1.00  0.00           C
ATOM    693  HG1 MET A  45     128.054 102.499 113.420  1.00  0.00            
ATOM    694  HG2 MET A  45     126.734 103.454 113.517  1.00  0.00            
ATOM    695  SD  MET A  45     126.820 102.394 111.392  1.00  0.00           S
ATOM    696  CE  MET A  45     128.273 101.344 111.138  1.00  0.00           C
ATOM    697  HE1 MET A  45     128.151 100.802 110.306  1.00  0.00            
ATOM    698  HE2 MET A  45     129.087 101.918 111.046  1.00  0.00            
ATOM    699  HE3 MET A  45     128.383 100.732 111.921  1.00  0.00            
ATOM    700  C   MET A  45     126.499 106.058 112.882  1.00  0.00           C
ATOM    701  O   MET A  45     126.677 106.322 114.065  1.00  0.00           O
ATOM    702  N   ASP A  46     125.293 106.174 112.303  1.00  0.00           N
ATOM    703  HN  ASP A  46     125.175 105.856 111.362  1.00  0.00            
ATOM    704  CA  ASP A  46     124.164 106.742 112.995  1.00  0.00           C
ATOM    705  HA  ASP A  46     124.509 107.230 113.797  1.00  0.00            
ATOM    706  CB  ASP A  46     123.433 107.706 112.028  1.00  0.00           C
ATOM    707  HB1 ASP A  46     124.057 108.438 111.756  1.00  0.00            
ATOM    708  HB2 ASP A  46     123.139 107.201 111.217  1.00  0.00            
ATOM    709  CG  ASP A  46     122.210 108.332 112.675  1.00  0.00           C
ATOM    710  OD1 ASP A  46     122.353 109.099 113.654  1.00  0.00           O
ATOM    711  OD2 ASP A  46     121.088 107.980 112.223  1.00  0.00           O
ATOM    712  C   ASP A  46     123.247 105.611 113.447  1.00  0.00           C
ATOM    713  O   ASP A  46     122.720 104.848 112.632  1.00  0.00           O
ATOM    714  N   GLU A  47     123.011 105.481 114.769  1.00  0.00           N
ATOM    715  HN  GLU A  47     123.501 106.076 115.406  1.00  0.00            
ATOM    716  CA  GLU A  47     122.075 104.513 115.301  1.00  0.00           C
ATOM    717  HA  GLU A  47     122.204 103.751 114.667  1.00  0.00            
ATOM    718  CB  GLU A  47     122.415 104.158 116.766  1.00  0.00           C
ATOM    719  HB1 GLU A  47     122.344 104.991 117.315  1.00  0.00            
ATOM    720  HB2 GLU A  47     121.747 103.488 117.089  1.00  0.00            
ATOM    721  CG  GLU A  47     123.831 103.566 116.962  1.00  0.00           C
ATOM    722  HG1 GLU A  47     123.793 102.908 117.714  1.00  0.00            
ATOM    723  HG2 GLU A  47     124.091 103.094 116.120  1.00  0.00            
ATOM    724  CD  GLU A  47     124.932 104.576 117.286  1.00  0.00           C
ATOM    725  OE1 GLU A  47     124.694 105.805 117.211  1.00  0.00           O
ATOM    726  OE2 GLU A  47     126.033 104.069 117.639  1.00  0.00           O
ATOM    727  C   GLU A  47     120.620 104.960 115.250  1.00  0.00           C
ATOM    728  O   GLU A  47     119.716 104.149 115.441  1.00  0.00           O
ATOM    729  N   ARG A  48     120.341 106.258 114.999  1.00  0.00           N
ATOM    730  HN  ARG A  48     121.098 106.887 114.822  1.00  0.00            
ATOM    731  CA  ARG A  48     118.985 106.775 114.977  1.00  0.00           C
ATOM    732  HA  ARG A  48     118.556 106.350 115.774  1.00  0.00            
ATOM    733  CB  ARG A  48     119.027 108.323 115.036  1.00  0.00           C
ATOM    734  HB1 ARG A  48     119.503 108.587 115.875  1.00  0.00            
ATOM    735  HB2 ARG A  48     119.543 108.648 114.243  1.00  0.00            
ATOM    736  CG  ARG A  48     117.650 109.027 115.029  1.00  0.00           C
ATOM    737  HG1 ARG A  48     117.065 108.584 114.350  1.00  0.00            
ATOM    738  HG2 ARG A  48     117.237 108.937 115.935  1.00  0.00            
ATOM    739  CD  ARG A  48     117.747 110.519 114.686  1.00  0.00           C
ATOM    740  HD1 ARG A  48     118.290 110.993 115.379  1.00  0.00            
ATOM    741  HD2 ARG A  48     118.174 110.636 113.789  1.00  0.00            
ATOM    742  NE  ARG A  48     116.359 111.107 114.655  1.00  0.00           N
ATOM    743  HE  ARG A  48     115.905 111.154 113.765  1.00  0.00            
ATOM    744  CZ  ARG A  48     115.679 111.572 115.710  1.00  0.00           C
ATOM    745  NH1 ARG A  48     116.201 111.540 116.935  1.00  0.00           N
ATOM    746 HH11 ARG A  48     117.116 111.164 117.079  1.00  0.00            
ATOM    747 HH12 ARG A  48     115.678 111.892 117.711  1.00  0.00            
ATOM    748  NH2 ARG A  48     114.440 112.024 115.521  1.00  0.00           N
ATOM    749 HH21 ARG A  48     114.037 112.011 114.606  1.00  0.00            
ATOM    750 HH22 ARG A  48     113.913 112.376 116.294  1.00  0.00            
ATOM    751  C   ARG A  48     118.214 106.364 113.732  1.00  0.00           C
ATOM    752  O   ARG A  48     117.109 105.841 113.815  1.00  0.00           O
ATOM    753  N   ASN A  49     118.808 106.577 112.540  1.00  0.00           N
ATOM    754  HN  ASN A  49     119.722 106.983 112.537  1.00  0.00            
ATOM    755  CA  ASN A  49     118.203 106.253 111.265  1.00  0.00           C
ATOM    756  HA  ASN A  49     117.251 106.081 111.518  1.00  0.00            
ATOM    757  CB  ASN A  49     118.391 107.407 110.248  1.00  0.00           C
ATOM    758  HB1 ASN A  49     119.366 107.616 110.173  1.00  0.00            
ATOM    759  HB2 ASN A  49     118.044 107.113 109.358  1.00  0.00            
ATOM    760  CG  ASN A  49     117.663 108.685 110.639  1.00  0.00           C
ATOM    761  OD1 ASN A  49     118.230 109.776 110.659  1.00  0.00           O
ATOM    762  ND2 ASN A  49     116.334 108.596 110.855  1.00  0.00           N
ATOM    763 HD21 ASN A  49     115.869 107.716 110.756  1.00  0.00            
ATOM    764 HD22 ASN A  49     115.814 109.410 111.114  1.00  0.00            
ATOM    765  C   ASN A  49     118.844 105.034 110.626  1.00  0.00           C
ATOM    766  O   ASN A  49     118.472 104.659 109.517  1.00  0.00           O
ATOM    767  N   GLN A  50     119.822 104.404 111.308  1.00  0.00           N
ATOM    768  HN  GLN A  50     120.116 104.807 112.175  1.00  0.00            
ATOM    769  CA  GLN A  50     120.480 103.182 110.876  1.00  0.00           C
ATOM    770  HA  GLN A  50     121.197 103.096 111.568  1.00  0.00            
ATOM    771  CB  GLN A  50     119.549 101.960 110.945  1.00  0.00           C
ATOM    772  HB1 GLN A  50     118.723 102.157 110.416  1.00  0.00            
ATOM    773  HB2 GLN A  50     120.022 101.175 110.545  1.00  0.00            
ATOM    774  CG  GLN A  50     119.139 101.607 112.385  1.00  0.00           C
ATOM    775  HG1 GLN A  50     119.952 101.405 112.931  1.00  0.00            
ATOM    776  HG2 GLN A  50     118.644 102.373 112.795  1.00  0.00            
ATOM    777  CD  GLN A  50     118.238 100.383 112.349  1.00  0.00           C
ATOM    778  OE1 GLN A  50     117.689  99.989 111.323  1.00  0.00           O
ATOM    779  NE2 GLN A  50     118.081  99.720 113.517  1.00  0.00           N
ATOM    780 HE21 GLN A  50     118.546 100.043 114.342  1.00  0.00            
ATOM    781 HE22 GLN A  50     117.500  98.907 113.556  1.00  0.00            
ATOM    782  C   GLN A  50     121.214 103.285 109.549  1.00  0.00           C
ATOM    783  O   GLN A  50     121.045 102.495 108.620  1.00  0.00           O
ATOM    784  N   ILE A  51     122.089 104.301 109.451  1.00  0.00           N
ATOM    785  HN  ILE A  51     122.260 104.865 110.259  1.00  0.00            
ATOM    786  CA  ILE A  51     122.792 104.612 108.231  1.00  0.00           C
ATOM    787  HA  ILE A  51     122.542 103.866 107.614  1.00  0.00            
ATOM    788  CB  ILE A  51     122.355 105.922 107.568  1.00  0.00           C
ATOM    789  HB  ILE A  51     122.923 106.078 106.760  1.00  0.00            
ATOM    790  CG2 ILE A  51     120.878 105.794 107.133  1.00  0.00           C
ATOM    791 HG21 ILE A  51     120.583 106.645 106.699  1.00  0.00            
ATOM    792 HG22 ILE A  51     120.786 105.039 106.484  1.00  0.00            
ATOM    793 HG23 ILE A  51     120.309 105.615 107.935  1.00  0.00            
ATOM    794  CG1 ILE A  51     122.588 107.139 108.488  1.00  0.00           C
ATOM    795 HG11 ILE A  51     121.948 107.084 109.254  1.00  0.00            
ATOM    796 HG12 ILE A  51     123.525 107.100 108.834  1.00  0.00            
ATOM    797  CD  ILE A  51     122.392 108.491 107.802  1.00  0.00           C
ATOM    798  HD1 ILE A  51     122.560 109.226 108.459  1.00  0.00            
ATOM    799  HD2 ILE A  51     123.033 108.574 107.039  1.00  0.00            
ATOM    800  HD3 ILE A  51     121.455 108.558 107.459  1.00  0.00            
ATOM    801  C   ILE A  51     124.273 104.629 108.514  1.00  0.00           C
ATOM    802  O   ILE A  51     124.729 104.900 109.626  1.00  0.00           O
ATOM    803  N   LEU A  52     125.071 104.327 107.483  1.00  0.00           N
ATOM    804  HN  LEU A  52     124.649 104.088 106.609  1.00  0.00            
ATOM    805  CA  LEU A  52     126.508 104.330 107.572  1.00  0.00           C
ATOM    806  HA  LEU A  52     126.734 104.697 108.474  1.00  0.00            
ATOM    807  CB  LEU A  52     127.063 102.907 107.379  1.00  0.00           C
ATOM    808  HB1 LEU A  52     126.861 102.385 108.208  1.00  0.00            
ATOM    809  HB2 LEU A  52     126.586 102.496 106.602  1.00  0.00            
ATOM    810  CG  LEU A  52     128.576 102.799 107.113  1.00  0.00           C
ATOM    811  HG  LEU A  52     128.789 103.353 106.308  1.00  0.00            
ATOM    812  CD1 LEU A  52     129.425 103.374 108.254  1.00  0.00           C
ATOM    813 HD11 LEU A  52     130.395 103.278 108.029  1.00  0.00            
ATOM    814 HD12 LEU A  52     129.206 104.342 108.378  1.00  0.00            
ATOM    815 HD13 LEU A  52     129.228 102.877 109.099  1.00  0.00            
ATOM    816  CD2 LEU A  52     128.943 101.342 106.830  1.00  0.00           C
ATOM    817 HD21 LEU A  52     129.926 101.273 106.657  1.00  0.00            
ATOM    818 HD22 LEU A  52     128.703 100.778 107.620  1.00  0.00            
ATOM    819 HD23 LEU A  52     128.440 101.022 106.027  1.00  0.00            
ATOM    820  C   LEU A  52     127.043 105.192 106.467  1.00  0.00           C
ATOM    821  O   LEU A  52     126.757 104.955 105.294  1.00  0.00           O
ATOM    822  N   THR A  53     127.868 106.190 106.819  1.00  0.00           N
ATOM    823  HN  THR A  53     128.118 106.294 107.781  1.00  0.00            
ATOM    824  CA  THR A  53     128.408 107.122 105.848  1.00  0.00           C
ATOM    825  HA  THR A  53     127.897 106.939 105.008  1.00  0.00            
ATOM    826  CB  THR A  53     128.210 108.567 106.265  1.00  0.00           C
ATOM    827  HB  THR A  53     128.684 108.696 107.136  1.00  0.00            
ATOM    828  OG1 THR A  53     126.840 108.877 106.486  1.00  0.00           O
ATOM    829  HG1 THR A  53     126.755 109.836 106.758  1.00  0.00            
ATOM    830  CG2 THR A  53     128.668 109.507 105.149  1.00  0.00           C
ATOM    831 HG21 THR A  53     128.533 110.455 105.436  1.00  0.00            
ATOM    832 HG22 THR A  53     129.637 109.351 104.959  1.00  0.00            
ATOM    833 HG23 THR A  53     128.134 109.329 104.323  1.00  0.00            
ATOM    834  C   THR A  53     129.894 106.877 105.691  1.00  0.00           C
ATOM    835  O   THR A  53     130.653 106.940 106.657  1.00  0.00           O
ATOM    836  N   ALA A  54     130.370 106.604 104.461  1.00  0.00           N
ATOM    837  HN  ALA A  54     129.739 106.632 103.685  1.00  0.00            
ATOM    838  CA  ALA A  54     131.758 106.271 104.216  1.00  0.00           C
ATOM    839  HA  ALA A  54     132.239 106.552 105.046  1.00  0.00            
ATOM    840  CB  ALA A  54     131.915 104.761 103.941  1.00  0.00           C
ATOM    841  HB1 ALA A  54     132.878 104.551 103.774  1.00  0.00            
ATOM    842  HB2 ALA A  54     131.593 104.243 104.733  1.00  0.00            
ATOM    843  HB3 ALA A  54     131.375 104.511 103.137  1.00  0.00            
ATOM    844  C   ALA A  54     132.279 107.034 103.021  1.00  0.00           C
ATOM    845  O   ALA A  54     131.520 107.507 102.179  1.00  0.00           O
ATOM    846  N   TYR A  55     133.614 107.173 102.914  1.00  0.00           N
ATOM    847  HN  TYR A  55     134.196 106.844 103.658  1.00  0.00            
ATOM    848  CA  TYR A  55     134.233 107.783 101.757  1.00  0.00           C
ATOM    849  HA  TYR A  55     133.530 108.253 101.223  1.00  0.00            
ATOM    850  CB  TYR A  55     135.282 108.840 102.200  1.00  0.00           C
ATOM    851  HB1 TYR A  55     134.837 109.489 102.817  1.00  0.00            
ATOM    852  HB2 TYR A  55     136.019 108.370 102.686  1.00  0.00            
ATOM    853  CG  TYR A  55     135.922 109.646 101.096  1.00  0.00           C
ATOM    854  CD1 TYR A  55     135.330 109.827  99.839  1.00  0.00           C
ATOM    855  HD1 TYR A  55     134.434 109.422  99.658  1.00  0.00            
ATOM    856  CE1 TYR A  55     135.965 110.561  98.832  1.00  0.00           C
ATOM    857  HE1 TYR A  55     135.530 110.663  97.937  1.00  0.00            
ATOM    858  CZ  TYR A  55     137.203 111.149  99.077  1.00  0.00           C
ATOM    859  OH  TYR A  55     137.839 111.878  98.056  1.00  0.00           O
ATOM    860  HH  TYR A  55     138.712 112.231  98.393  1.00  0.00            
ATOM    861  CD2 TYR A  55     137.166 110.251 101.327  1.00  0.00           C
ATOM    862  HD2 TYR A  55     137.600 110.158 102.223  1.00  0.00            
ATOM    863  CE2 TYR A  55     137.810 110.983 100.322  1.00  0.00           C
ATOM    864  HE2 TYR A  55     138.707 111.388 100.497  1.00  0.00            
ATOM    865  C   TYR A  55     134.836 106.645 100.942  1.00  0.00           C
ATOM    866  O   TYR A  55     135.691 105.908 101.430  1.00  0.00           O
ATOM    867  N   LEU A  56     134.345 106.453  99.696  1.00  0.00           N
ATOM    868  HN  LEU A  56     133.722 107.140  99.322  1.00  0.00            
ATOM    869  CA  LEU A  56     134.673 105.304  98.874  1.00  0.00           C
ATOM    870  HA  LEU A  56     135.494 104.945  99.318  1.00  0.00            
ATOM    871  CB  LEU A  56     133.492 104.295  98.823  1.00  0.00           C
ATOM    872  HB1 LEU A  56     132.652 104.801  98.627  1.00  0.00            
ATOM    873  HB2 LEU A  56     133.667 103.641  98.087  1.00  0.00            
ATOM    874  CG  LEU A  56     133.270 103.499 100.117  1.00  0.00           C
ATOM    875  HG  LEU A  56     133.199 104.162 100.862  1.00  0.00            
ATOM    876  CD1 LEU A  56     131.981 102.673 100.122  1.00  0.00           C
ATOM    877 HD11 LEU A  56     131.902 102.184 100.990  1.00  0.00            
ATOM    878 HD12 LEU A  56     131.195 103.281 100.009  1.00  0.00            
ATOM    879 HD13 LEU A  56     132.004 102.015  99.369  1.00  0.00            
ATOM    880  CD2 LEU A  56     134.442 102.550 100.305  1.00  0.00           C
ATOM    881 HD21 LEU A  56     134.313 102.023 101.145  1.00  0.00            
ATOM    882 HD22 LEU A  56     134.494 101.926  99.525  1.00  0.00            
ATOM    883 HD23 LEU A  56     135.290 103.076 100.369  1.00  0.00            
ATOM    884  C   LEU A  56     134.951 105.702  97.438  1.00  0.00           C
ATOM    885  O   LEU A  56     134.205 106.453  96.810  1.00  0.00           O
ATOM    886  N   TRP A  57     136.042 105.162  96.867  1.00  0.00           N
ATOM    887  HN  TRP A  57     136.655 104.615  97.438  1.00  0.00            
ATOM    888  CA  TRP A  57     136.375 105.332  95.469  1.00  0.00           C
ATOM    889  HA  TRP A  57     135.780 106.037  95.083  1.00  0.00            
ATOM    890  CB  TRP A  57     137.836 105.841  95.290  1.00  0.00           C
ATOM    891  HB1 TRP A  57     138.441 105.242  95.814  1.00  0.00            
ATOM    892  HB2 TRP A  57     138.070 105.784  94.319  1.00  0.00            
ATOM    893  CG  TRP A  57     138.109 107.279  95.743  1.00  0.00           C
ATOM    894  CD1 TRP A  57     137.324 108.127  96.474  1.00  0.00           C
ATOM    895  HD1 TRP A  57     136.422 107.896  96.839  1.00  0.00            
ATOM    896  NE1 TRP A  57     137.945 109.339  96.638  1.00  0.00           N
ATOM    897  HE1 TRP A  57     137.573 110.119  97.141  1.00  0.00            
ATOM    898  CE2 TRP A  57     139.143 109.308  96.009  1.00  0.00           C
ATOM    899  CD2 TRP A  57     139.303 108.030  95.439  1.00  0.00           C
ATOM    900  CE3 TRP A  57     140.456 107.714  94.729  1.00  0.00           C
ATOM    901  HE3 TRP A  57     140.574 106.813  94.312  1.00  0.00            
ATOM    902  CZ3 TRP A  57     141.449 108.700  94.616  1.00  0.00           C
ATOM    903  HZ3 TRP A  57     142.293 108.493  94.122  1.00  0.00            
ATOM    904  CZ2 TRP A  57     140.108 110.282  95.878  1.00  0.00           C
ATOM    905  HZ2 TRP A  57     139.974 111.192  96.271  1.00  0.00            
ATOM    906  CH2 TRP A  57     141.277 109.968  95.184  1.00  0.00           C
ATOM    907  HH2 TRP A  57     141.998 110.655  95.092  1.00  0.00            
ATOM    908  C   TRP A  57     136.102 103.981  94.804  1.00  0.00           C
ATOM    909  O   TRP A  57     136.701 102.962  95.133  1.00  0.00           O
ATOM    910  N   ILE A  58     135.091 103.939  93.900  1.00  0.00           N
ATOM    911  HN  ILE A  58     134.587 104.786  93.731  1.00  0.00            
ATOM    912  CA  ILE A  58     134.682 102.752  93.155  1.00  0.00           C
ATOM    913  HA  ILE A  58     134.665 102.014  93.830  1.00  0.00            
ATOM    914  CB  ILE A  58     133.290 102.855  92.528  1.00  0.00           C
ATOM    915  HB  ILE A  58     133.111 102.024  92.002  1.00  0.00            
ATOM    916  CG2 ILE A  58     132.274 102.993  93.673  1.00  0.00           C
ATOM    917 HG21 ILE A  58     131.351 103.063  93.293  1.00  0.00            
ATOM    918 HG22 ILE A  58     132.330 102.191  94.267  1.00  0.00            
ATOM    919 HG23 ILE A  58     132.479 103.816  94.203  1.00  0.00            
ATOM    920  CG1 ILE A  58     133.172 104.020  91.516  1.00  0.00           C
ATOM    921 HG11 ILE A  58     133.198 104.881  92.023  1.00  0.00            
ATOM    922 HG12 ILE A  58     133.953 103.976  90.893  1.00  0.00            
ATOM    923  CD  ILE A  58     131.900 104.016  90.669  1.00  0.00           C
ATOM    924  HD1 ILE A  58     131.910 104.800  90.048  1.00  0.00            
ATOM    925  HD2 ILE A  58     131.856 103.170  90.137  1.00  0.00            
ATOM    926  HD3 ILE A  58     131.101 104.075  91.267  1.00  0.00            
ATOM    927  C   ILE A  58     135.690 102.536  92.055  1.00  0.00           C
ATOM    928  O   ILE A  58     136.303 103.450  91.615  1.00  0.00           O
ATOM    929  N   ARG A  59     135.849 101.327  91.501  1.00  0.00           N
ATOM    930  HN  ARG A  59     135.360 100.530  91.856  1.00  0.00            
ATOM    931  CA  ARG A  59     136.753 101.207  90.370  1.00  0.00           C
ATOM    932  HA  ARG A  59     136.852 102.132  90.004  1.00  0.00            
ATOM    933  CB  ARG A  59     138.142 100.647  90.775  1.00  0.00           C
ATOM    934  HB1 ARG A  59     137.992  99.797  91.280  1.00  0.00            
ATOM    935  HB2 ARG A  59     138.648 100.451  89.935  1.00  0.00            
ATOM    936  CG  ARG A  59     139.031 101.557  91.651  1.00  0.00           C
ATOM    937  HG1 ARG A  59     139.249 102.389  91.142  1.00  0.00            
ATOM    938  HG2 ARG A  59     138.533 101.797  92.484  1.00  0.00            
ATOM    939  CD  ARG A  59     140.341 100.857  92.041  1.00  0.00           C
ATOM    940  HD1 ARG A  59     140.140  99.990  92.496  1.00  0.00            
ATOM    941  HD2 ARG A  59     140.891 100.685  91.224  1.00  0.00            
ATOM    942  NE  ARG A  59     141.124 101.727  92.978  1.00  0.00           N
ATOM    943  HE  ARG A  59     141.024 101.550  93.957  1.00  0.00            
ATOM    944  CZ  ARG A  59     141.944 102.719  92.616  1.00  0.00           C
ATOM    945  NH1 ARG A  59     142.189 102.978  91.333  1.00  0.00           N
ATOM    946 HH11 ARG A  59     141.757 102.426  90.620  1.00  0.00            
ATOM    947 HH12 ARG A  59     142.805 103.724  91.082  1.00  0.00            
ATOM    948  NH2 ARG A  59     142.524 103.504  93.524  1.00  0.00           N
ATOM    949 HH21 ARG A  59     142.349 103.356  94.497  1.00  0.00            
ATOM    950 HH22 ARG A  59     143.134 104.240  93.232  1.00  0.00            
ATOM    951  C   ARG A  59     136.121 100.268  89.379  1.00  0.00           C
ATOM    952  O   ARG A  59     135.721  99.156  89.707  1.00  0.00           O
ATOM    953  N   GLN A  60     136.003 100.724  88.123  1.00  0.00           N
ATOM    954  HN  GLN A  60     136.340 101.642  87.913  1.00  0.00            
ATOM    955  CA  GLN A  60     135.413  99.950  87.067  1.00  0.00           C
ATOM    956  HA  GLN A  60     135.299  99.035  87.454  1.00  0.00            
ATOM    957  CB  GLN A  60     134.066 100.558  86.642  1.00  0.00           C
ATOM    958  HB1 GLN A  60     134.221 101.494  86.325  1.00  0.00            
ATOM    959  HB2 GLN A  60     133.687 100.011  85.895  1.00  0.00            
ATOM    960  CG  GLN A  60     133.052 100.587  87.802  1.00  0.00           C
ATOM    961  HG1 GLN A  60     132.854  99.654  88.101  1.00  0.00            
ATOM    962  HG2 GLN A  60     133.428 101.110  88.567  1.00  0.00            
ATOM    963  CD  GLN A  60     131.765 101.244  87.334  1.00  0.00           C
ATOM    964  OE1 GLN A  60     131.641 101.635  86.177  1.00  0.00           O
ATOM    965  NE2 GLN A  60     130.758 101.352  88.224  1.00  0.00           N
ATOM    966 HE21 GLN A  60     130.874 101.005  89.155  1.00  0.00            
ATOM    967 HE22 GLN A  60     129.895 101.779  87.953  1.00  0.00            
ATOM    968  C   GLN A  60     136.335  99.895  85.875  1.00  0.00           C
ATOM    969  O   GLN A  60     137.040 100.843  85.530  1.00  0.00           O
ATOM    970  N   ILE A  61     136.347  98.738  85.204  1.00  0.00           N
ATOM    971  HN  ILE A  61     135.789  97.976  85.534  1.00  0.00            
ATOM    972  CA  ILE A  61     137.146  98.564  84.016  1.00  0.00           C
ATOM    973  HA  ILE A  61     137.225  99.445  83.549  1.00  0.00            
ATOM    974  CB  ILE A  61     138.574  98.138  84.375  1.00  0.00           C
ATOM    975  HB  ILE A  61     138.939  98.912  84.892  1.00  0.00            
ATOM    976  CG2 ILE A  61     138.561  96.866  85.231  1.00  0.00           C
ATOM    977 HG21 ILE A  61     139.500  96.605  85.454  1.00  0.00            
ATOM    978 HG22 ILE A  61     138.053  97.037  86.075  1.00  0.00            
ATOM    979 HG23 ILE A  61     138.121  96.126  84.722  1.00  0.00            
ATOM    980  CG1 ILE A  61     139.519  97.933  83.176  1.00  0.00           C
ATOM    981 HG11 ILE A  61     139.212  97.135  82.657  1.00  0.00            
ATOM    982 HG12 ILE A  61     139.481  98.745  82.593  1.00  0.00            
ATOM    983  CD  ILE A  61     140.976  97.707  83.610  1.00  0.00           C
ATOM    984  HD1 ILE A  61     141.549  97.579  82.800  1.00  0.00            
ATOM    985  HD2 ILE A  61     141.298  98.502  84.124  1.00  0.00            
ATOM    986  HD3 ILE A  61     141.029  96.893  84.188  1.00  0.00            
ATOM    987  C   ILE A  61     136.407  97.597  83.115  1.00  0.00           C
ATOM    988  O   ILE A  61     135.816  96.627  83.567  1.00  0.00           O
ATOM    989  N   TRP A  62     136.385  97.891  81.799  1.00  0.00           N
ATOM    990  HN  TRP A  62     136.842  98.727  81.496  1.00  0.00            
ATOM    991  CA  TRP A  62     135.741  97.070  80.803  1.00  0.00           C
ATOM    992  HA  TRP A  62     135.847  96.132  81.134  1.00  0.00            
ATOM    993  CB  TRP A  62     134.215  97.365  80.655  1.00  0.00           C
ATOM    994  HB1 TRP A  62     133.825  96.670  80.051  1.00  0.00            
ATOM    995  HB2 TRP A  62     133.798  97.290  81.561  1.00  0.00            
ATOM    996  CG  TRP A  62     133.804  98.724  80.090  1.00  0.00           C
ATOM    997  CD1 TRP A  62     133.534  99.067  78.794  1.00  0.00           C
ATOM    998  HD1 TRP A  62     133.558  98.435  78.019  1.00  0.00            
ATOM    999  NE1 TRP A  62     133.225 100.403  78.708  1.00  0.00           N
ATOM   1000  HE1 TRP A  62     132.974 100.890  77.871  1.00  0.00            
ATOM   1001  CE2 TRP A  62     133.317 100.958  79.957  1.00  0.00           C
ATOM   1002  CD2 TRP A  62     133.660  99.931  80.858  1.00  0.00           C
ATOM   1003  CE3 TRP A  62     133.816 100.193  82.211  1.00  0.00           C
ATOM   1004  HE3 TRP A  62     134.037  99.460  82.854  1.00  0.00            
ATOM   1005  CZ3 TRP A  62     133.656 101.511  82.650  1.00  0.00           C
ATOM   1006  HZ3 TRP A  62     133.767 101.722  83.621  1.00  0.00            
ATOM   1007  CZ2 TRP A  62     133.151 102.265  80.395  1.00  0.00           C
ATOM   1008  HZ2 TRP A  62     132.901 102.992  79.756  1.00  0.00            
ATOM   1009  CH2 TRP A  62     133.343 102.539  81.755  1.00  0.00           C
ATOM   1010  HH2 TRP A  62     133.256 103.478  82.089  1.00  0.00            
ATOM   1011  C   TRP A  62     136.475  97.267  79.491  1.00  0.00           C
ATOM   1012  O   TRP A  62     137.382  98.087  79.379  1.00  0.00           O
ATOM   1013  N   HIS A  63     136.121  96.492  78.455  1.00  0.00           N
ATOM   1014  HN  HIS A  63     135.392  95.820  78.584  1.00  0.00            
ATOM   1015  CA  HIS A  63     136.754  96.591  77.159  1.00  0.00           C
ATOM   1016  HA  HIS A  63     137.495  97.259  77.228  1.00  0.00            
ATOM   1017  CB  HIS A  63     137.309  95.206  76.755  1.00  0.00           C
ATOM   1018  HB1 HIS A  63     137.947  94.889  77.457  1.00  0.00            
ATOM   1019  HB2 HIS A  63     136.551  94.558  76.676  1.00  0.00            
ATOM   1020  ND1 HIS A  63     137.891  94.141  74.594  1.00  0.00           N
ATOM   1021  CG  HIS A  63     138.035  95.198  75.462  1.00  0.00           C
ATOM   1022  CE1 HIS A  63     138.622  94.471  73.544  1.00  0.00           C
ATOM   1023  HE1 HIS A  63     138.714  93.903  72.726  1.00  0.00            
ATOM   1024  NE2 HIS A  63     139.232  95.671  73.708  1.00  0.00           N
ATOM   1025  HE2 HIS A  63     139.837  96.128  73.056  1.00  0.00            
ATOM   1026  CD2 HIS A  63     138.857  96.135  74.943  1.00  0.00           C
ATOM   1027  HD2 HIS A  63     139.136  96.994  75.372  1.00  0.00            
ATOM   1028  C   HIS A  63     135.704  97.058  76.162  1.00  0.00           C
ATOM   1029  O   HIS A  63     134.619  96.493  76.118  1.00  0.00           O
ATOM   1030  N   ASP A  64     135.987  98.123  75.383  1.00  0.00           N
ATOM   1031  HN  ASP A  64     136.831  98.626  75.570  1.00  0.00            
ATOM   1032  CA  ASP A  64     135.152  98.587  74.296  1.00  0.00           C
ATOM   1033  HA  ASP A  64     134.239  98.198  74.418  1.00  0.00            
ATOM   1034  CB  ASP A  64     135.096 100.135  74.332  1.00  0.00           C
ATOM   1035  HB1 ASP A  64     135.070 100.420  75.290  1.00  0.00            
ATOM   1036  HB2 ASP A  64     135.929 100.484  73.903  1.00  0.00            
ATOM   1037  CG  ASP A  64     133.912 100.797  73.629  1.00  0.00           C
ATOM   1038  OD1 ASP A  64     133.679 100.502  72.423  1.00  0.00           O
ATOM   1039  OD2 ASP A  64     133.253 101.632  74.299  1.00  0.00           O
ATOM   1040  C   ASP A  64     135.745  98.087  72.990  1.00  0.00           C
ATOM   1041  O   ASP A  64     136.902  97.678  72.919  1.00  0.00           O
ATOM   1042  N   ALA A  65     134.929  98.118  71.930  1.00  0.00           N
ATOM   1043  HN  ALA A  65     134.024  98.522  72.061  1.00  0.00            
ATOM   1044  CA  ALA A  65     135.243  97.620  70.621  1.00  0.00           C
ATOM   1045  HA  ALA A  65     136.164  97.236  70.690  1.00  0.00            
ATOM   1046  CB  ALA A  65     134.183  96.568  70.242  1.00  0.00           C
ATOM   1047  HB1 ALA A  65     134.383  96.207  69.331  1.00  0.00            
ATOM   1048  HB2 ALA A  65     134.201  95.822  70.908  1.00  0.00            
ATOM   1049  HB3 ALA A  65     133.278  96.992  70.241  1.00  0.00            
ATOM   1050  C   ALA A  65     135.251  98.743  69.588  1.00  0.00           C
ATOM   1051  O   ALA A  65     135.935  98.664  68.570  1.00  0.00           O
ATOM   1052  N   TYR A  66     134.540  99.875  69.829  1.00  0.00           N
ATOM   1053  HN  TYR A  66     134.104 100.006  70.719  1.00  0.00            
ATOM   1054  CA  TYR A  66     134.406 100.902  68.802  1.00  0.00           C
ATOM   1055  HA  TYR A  66     134.573 100.381  67.965  1.00  0.00            
ATOM   1056  CB  TYR A  66     133.020 101.586  68.774  1.00  0.00           C
ATOM   1057  HB1 TYR A  66     132.777 101.909  69.689  1.00  0.00            
ATOM   1058  HB2 TYR A  66     133.030 102.359  68.140  1.00  0.00            
ATOM   1059  CG  TYR A  66     131.985 100.618  68.323  1.00  0.00           C
ATOM   1060  CD1 TYR A  66     131.936 100.192  66.988  1.00  0.00           C
ATOM   1061  HD1 TYR A  66     132.582 100.566  66.322  1.00  0.00            
ATOM   1062  CE1 TYR A  66     130.985  99.244  66.583  1.00  0.00           C
ATOM   1063  HE1 TYR A  66     130.955  98.940  65.631  1.00  0.00            
ATOM   1064  CZ  TYR A  66     130.079  98.724  67.513  1.00  0.00           C
ATOM   1065  OH  TYR A  66     129.082  97.778  67.179  1.00  0.00           O
ATOM   1066  HH  TYR A  66     128.552  97.549  67.996  1.00  0.00            
ATOM   1067  CD2 TYR A  66     131.052 100.119  69.236  1.00  0.00           C
ATOM   1068  HD2 TYR A  66     131.069 100.431  70.186  1.00  0.00            
ATOM   1069  CE2 TYR A  66     130.096  99.187  68.827  1.00  0.00           C
ATOM   1070  HE2 TYR A  66     129.419  98.850  69.481  1.00  0.00            
ATOM   1071  C   TYR A  66     135.420 101.989  69.000  1.00  0.00           C
ATOM   1072  O   TYR A  66     135.525 102.921  68.207  1.00  0.00           O
ATOM   1073  N   LEU A  67     136.234 101.863  70.054  1.00  0.00           N
ATOM   1074  HN  LEU A  67     136.196 101.021  70.593  1.00  0.00            
ATOM   1075  CA  LEU A  67     137.163 102.892  70.443  1.00  0.00           C
ATOM   1076  HA  LEU A  67     137.018 103.601  69.753  1.00  0.00            
ATOM   1077  CB  LEU A  67     136.842 103.450  71.843  1.00  0.00           C
ATOM   1078  HB1 LEU A  67     136.996 102.713  72.501  1.00  0.00            
ATOM   1079  HB2 LEU A  67     137.483 104.197  72.022  1.00  0.00            
ATOM   1080  CG  LEU A  67     135.426 103.994  72.090  1.00  0.00           C
ATOM   1081  HG  LEU A  67     134.782 103.241  71.953  1.00  0.00            
ATOM   1082  CD1 LEU A  67     135.317 104.548  73.515  1.00  0.00           C
ATOM   1083 HD11 LEU A  67     134.393 104.899  73.666  1.00  0.00            
ATOM   1084 HD12 LEU A  67     135.508 103.818  74.172  1.00  0.00            
ATOM   1085 HD13 LEU A  67     135.979 105.288  73.637  1.00  0.00            
ATOM   1086  CD2 LEU A  67     135.100 105.130  71.120  1.00  0.00           C
ATOM   1087 HD21 LEU A  67     134.176 105.467  71.300  1.00  0.00            
ATOM   1088 HD22 LEU A  67     135.756 105.874  71.245  1.00  0.00            
ATOM   1089 HD23 LEU A  67     135.155 104.792  70.180  1.00  0.00            
ATOM   1090  C   LEU A  67     138.607 102.412  70.358  1.00  0.00           C
ATOM   1091  O   LEU A  67     139.437 102.676  71.223  1.00  0.00           O
ATOM   1092  N   THR A  68     138.935 101.704  69.266  1.00  0.00           N
ATOM   1093  HN  THR A  68     138.228 101.562  68.573  1.00  0.00            
ATOM   1094  CA  THR A  68     140.251 101.127  69.020  1.00  0.00           C
ATOM   1095  HA  THR A  68     140.774 101.261  69.862  1.00  0.00            
ATOM   1096  CB  THR A  68     140.180  99.639  68.702  1.00  0.00           C
ATOM   1097  HB  THR A  68     139.542  99.514  67.942  1.00  0.00            
ATOM   1098  OG1 THR A  68     139.689  98.950  69.841  1.00  0.00           O
ATOM   1099  HG1 THR A  68     139.639  97.971  69.642  1.00  0.00            
ATOM   1100  CG2 THR A  68     141.552  99.026  68.380  1.00  0.00           C
ATOM   1101 HG21 THR A  68     141.443  98.052  68.180  1.00  0.00            
ATOM   1102 HG22 THR A  68     141.945  99.488  67.585  1.00  0.00            
ATOM   1103 HG23 THR A  68     142.160  99.139  69.165  1.00  0.00            
ATOM   1104  C   THR A  68     140.859 101.838  67.839  1.00  0.00           C
ATOM   1105  O   THR A  68     140.191 102.069  66.832  1.00  0.00           O
ATOM   1106  N   TRP A  69     142.147 102.222  67.926  1.00  0.00           N
ATOM   1107  HN  TRP A  69     142.645 102.056  68.777  1.00  0.00            
ATOM   1108  CA  TRP A  69     142.832 102.867  66.828  1.00  0.00           C
ATOM   1109  HA  TRP A  69     142.333 102.570  66.014  1.00  0.00            
ATOM   1110  CB  TRP A  69     142.798 104.427  66.941  1.00  0.00           C
ATOM   1111  HB1 TRP A  69     143.152 104.807  66.087  1.00  0.00            
ATOM   1112  HB2 TRP A  69     141.846 104.708  67.061  1.00  0.00            
ATOM   1113  CG  TRP A  69     143.605 105.057  68.087  1.00  0.00           C
ATOM   1114  CD1 TRP A  69     144.922 105.429  68.089  1.00  0.00           C
ATOM   1115  HD1 TRP A  69     145.533 105.360  67.301  1.00  0.00            
ATOM   1116  NE1 TRP A  69     145.291 105.912  69.326  1.00  0.00           N
ATOM   1117  HE1 TRP A  69     146.199 106.250  69.575  1.00  0.00            
ATOM   1118  CE2 TRP A  69     144.202 105.850  70.157  1.00  0.00           C
ATOM   1119  CD2 TRP A  69     143.123 105.317  69.416  1.00  0.00           C
ATOM   1120  CE3 TRP A  69     141.888 105.109  70.010  1.00  0.00           C
ATOM   1121  HE3 TRP A  69     141.121 104.738  69.486  1.00  0.00            
ATOM   1122  CZ3 TRP A  69     141.745 105.432  71.362  1.00  0.00           C
ATOM   1123  HZ3 TRP A  69     140.864 105.282  71.811  1.00  0.00            
ATOM   1124  CZ2 TRP A  69     144.052 106.181  71.498  1.00  0.00           C
ATOM   1125  HZ2 TRP A  69     144.813 106.566  72.019  1.00  0.00            
ATOM   1126  CH2 TRP A  69     142.808 105.961  72.100  1.00  0.00           C
ATOM   1127  HH2 TRP A  69     142.678 106.184  73.066  1.00  0.00            
ATOM   1128  C   TRP A  69     144.266 102.377  66.782  1.00  0.00           C
ATOM   1129  O   TRP A  69     144.819 101.949  67.794  1.00  0.00           O
ATOM   1130  N   ASP A  70     144.918 102.447  65.605  1.00  0.00           N
ATOM   1131  HN  ASP A  70     144.433 102.802  64.806  1.00  0.00            
ATOM   1132  CA  ASP A  70     146.294 102.027  65.454  1.00  0.00           C
ATOM   1133  HA  ASP A  70     146.394 101.264  66.092  1.00  0.00            
ATOM   1134  CB  ASP A  70     146.582 101.603  63.999  1.00  0.00           C
ATOM   1135  HB1 ASP A  70     146.289 102.326  63.374  1.00  0.00            
ATOM   1136  HB2 ASP A  70     147.562 101.441  63.884  1.00  0.00            
ATOM   1137  CG  ASP A  70     145.827 100.327  63.668  1.00  0.00           C
ATOM   1138  OD1 ASP A  70     145.529  99.550  64.610  1.00  0.00           O
ATOM   1139  OD2 ASP A  70     145.550 100.122  62.461  1.00  0.00           O
ATOM   1140  C   ASP A  70     147.235 103.157  65.816  1.00  0.00           C
ATOM   1141  O   ASP A  70     147.136 104.269  65.303  1.00  0.00           O
ATOM   1142  N   ARG A  71     148.206 102.905  66.715  1.00  0.00           N
ATOM   1143  HN  ARG A  71     148.307 101.977  67.072  1.00  0.00            
ATOM   1144  CA  ARG A  71     149.111 103.942  67.181  1.00  0.00           C
ATOM   1145  HA  ARG A  71     148.457 104.656  67.429  1.00  0.00            
ATOM   1146  CB  ARG A  71     149.968 103.448  68.352  1.00  0.00           C
ATOM   1147  HB1 ARG A  71     150.414 102.596  68.079  1.00  0.00            
ATOM   1148  HB2 ARG A  71     150.663 104.140  68.548  1.00  0.00            
ATOM   1149  CG  ARG A  71     149.171 103.187  69.634  1.00  0.00           C
ATOM   1150  HG1 ARG A  71     148.813 104.055  69.978  1.00  0.00            
ATOM   1151  HG2 ARG A  71     148.410 102.572  69.425  1.00  0.00            
ATOM   1152  CD  ARG A  71     150.033 102.550  70.716  1.00  0.00           C
ATOM   1153  HD1 ARG A  71     149.463 102.257  71.483  1.00  0.00            
ATOM   1154  HD2 ARG A  71     150.524 101.761  70.346  1.00  0.00            
ATOM   1155  NE  ARG A  71     151.015 103.551  71.196  1.00  0.00           N
ATOM   1156  HE  ARG A  71     150.892 104.501  70.910  1.00  0.00            
ATOM   1157  CZ  ARG A  71     152.057 103.264  71.989  1.00  0.00           C
ATOM   1158  NH1 ARG A  71     152.263 102.038  72.448  1.00  0.00           N
ATOM   1159 HH11 ARG A  71     151.633 101.300  72.204  1.00  0.00            
ATOM   1160 HH12 ARG A  71     153.048 101.850  73.038  1.00  0.00            
ATOM   1161  NH2 ARG A  71     152.757 104.284  72.479  1.00  0.00           N
ATOM   1162 HH21 ARG A  71     152.498 105.223  72.252  1.00  0.00            
ATOM   1163 HH22 ARG A  71     153.542 104.112  73.075  1.00  0.00            
ATOM   1164  C   ARG A  71     150.068 104.481  66.131  1.00  0.00           C
ATOM   1165  O   ARG A  71     150.513 105.615  66.228  1.00  0.00           O
ATOM   1166  N   ASP A  72     150.396 103.698  65.092  1.00  0.00           N
ATOM   1167  HN  ASP A  72     150.013 102.775  65.060  1.00  0.00            
ATOM   1168  CA  ASP A  72     151.273 104.109  64.012  1.00  0.00           C
ATOM   1169  HA  ASP A  72     152.100 104.410  64.487  1.00  0.00            
ATOM   1170  CB  ASP A  72     151.522 102.909  63.071  1.00  0.00           C
ATOM   1171  HB1 ASP A  72     150.642 102.524  62.791  1.00  0.00            
ATOM   1172  HB2 ASP A  72     152.020 103.224  62.263  1.00  0.00            
ATOM   1173  CG  ASP A  72     152.338 101.813  63.747  1.00  0.00           C
ATOM   1174  OD1 ASP A  72     152.857 102.036  64.869  1.00  0.00           O
ATOM   1175  OD2 ASP A  72     152.427 100.722  63.132  1.00  0.00           O
ATOM   1176  C   ASP A  72     150.752 105.301  63.212  1.00  0.00           C
ATOM   1177  O   ASP A  72     151.501 106.180  62.797  1.00  0.00           O
ATOM   1178  N   GLN A  73     149.423 105.372  62.989  1.00  0.00           N
ATOM   1179  HN  GLN A  73     148.844 104.626  63.317  1.00  0.00            
ATOM   1180  CA  GLN A  73     148.795 106.481  62.295  1.00  0.00           C
ATOM   1181  HA  GLN A  73     149.461 106.694  61.580  1.00  0.00            
ATOM   1182  CB  GLN A  73     147.422 106.057  61.731  1.00  0.00           C
ATOM   1183  HB1 GLN A  73     146.879 105.669  62.476  1.00  0.00            
ATOM   1184  HB2 GLN A  73     146.962 106.869  61.371  1.00  0.00            
ATOM   1185  CG  GLN A  73     147.523 105.010  60.602  1.00  0.00           C
ATOM   1186  HG1 GLN A  73     148.086 105.374  59.861  1.00  0.00            
ATOM   1187  HG2 GLN A  73     147.942 104.175  60.960  1.00  0.00            
ATOM   1188  CD  GLN A  73     146.137 104.675  60.054  1.00  0.00           C
ATOM   1189  OE1 GLN A  73     145.113 104.838  60.715  1.00  0.00           O
ATOM   1190  NE2 GLN A  73     146.087 104.196  58.788  1.00  0.00           N
ATOM   1191 HE21 GLN A  73     146.931 104.079  58.264  1.00  0.00            
ATOM   1192 HE22 GLN A  73     145.206 103.960  58.377  1.00  0.00            
ATOM   1193  C   GLN A  73     148.603 107.714  63.170  1.00  0.00           C
ATOM   1194  O   GLN A  73     148.322 108.802  62.670  1.00  0.00           O
ATOM   1195  N   TYR A  74     148.753 107.567  64.500  1.00  0.00           N
ATOM   1196  HN  TYR A  74     148.993 106.661  64.848  1.00  0.00            
ATOM   1197  CA  TYR A  74     148.588 108.641  65.459  1.00  0.00           C
ATOM   1198  HA  TYR A  74     148.620 109.468  64.897  1.00  0.00            
ATOM   1199  CB  TYR A  74     147.244 108.586  66.244  1.00  0.00           C
ATOM   1200  HB1 TYR A  74     147.229 107.772  66.825  1.00  0.00            
ATOM   1201  HB2 TYR A  74     147.155 109.404  66.813  1.00  0.00            
ATOM   1202  CG  TYR A  74     146.052 108.525  65.339  1.00  0.00           C
ATOM   1203  CD1 TYR A  74     145.544 107.286  64.932  1.00  0.00           C
ATOM   1204  HD1 TYR A  74     145.957 106.445  65.281  1.00  0.00            
ATOM   1205  CE1 TYR A  74     144.467 107.208  64.044  1.00  0.00           C
ATOM   1206  HE1 TYR A  74     144.145 106.315  63.728  1.00  0.00            
ATOM   1207  CZ  TYR A  74     143.838 108.374  63.596  1.00  0.00           C
ATOM   1208  OH  TYR A  74     142.761 108.304  62.669  1.00  0.00           O
ATOM   1209  HH  TYR A  74     142.437 109.228  62.464  1.00  0.00            
ATOM   1210  CD2 TYR A  74     145.424 109.687  64.883  1.00  0.00           C
ATOM   1211  HD2 TYR A  74     145.769 110.581  65.169  1.00  0.00            
ATOM   1212  CE2 TYR A  74     144.317 109.613  64.030  1.00  0.00           C
ATOM   1213  HE2 TYR A  74     143.865 110.453  63.729  1.00  0.00            
ATOM   1214  C   TYR A  74     149.720 108.545  66.465  1.00  0.00           C
ATOM   1215  O   TYR A  74     149.501 108.247  67.637  1.00  0.00           O
ATOM   1216  N   ASP A  75     150.960 108.810  66.018  1.00  0.00           N
ATOM   1217  HN  ASP A  75     151.021 109.249  65.121  1.00  0.00            
ATOM   1218  CA  ASP A  75     152.226 108.533  66.687  1.00  0.00           C
ATOM   1219  HA  ASP A  75     152.089 107.581  66.963  1.00  0.00            
ATOM   1220  CB  ASP A  75     153.397 108.753  65.678  1.00  0.00           C
ATOM   1221  HB1 ASP A  75     154.257 108.624  66.173  1.00  0.00            
ATOM   1222  HB2 ASP A  75     153.318 108.061  64.961  1.00  0.00            
ATOM   1223  CG  ASP A  75     153.478 110.119  64.980  1.00  0.00           C
ATOM   1224  OD1 ASP A  75     154.470 110.300  64.219  1.00  0.00           O
ATOM   1225  OD2 ASP A  75     152.546 110.945  65.138  1.00  0.00           O
ATOM   1226  C   ASP A  75     152.496 109.255  68.012  1.00  0.00           C
ATOM   1227  O   ASP A  75     153.446 108.946  68.729  1.00  0.00           O
ATOM   1228  N   GLY A  76     151.577 110.167  68.374  1.00  0.00           N
ATOM   1229  HN  GLY A  76     150.757 110.230  67.805  1.00  0.00            
ATOM   1230  CA  GLY A  76     151.655 111.063  69.500  1.00  0.00           C
ATOM   1231  HA1 GLY A  76     152.465 110.816  70.032  1.00  0.00            
ATOM   1232  HA2 GLY A  76     151.760 111.992  69.145  1.00  0.00            
ATOM   1233  C   GLY A  76     150.450 111.004  70.379  1.00  0.00           C
ATOM   1234  O   GLY A  76     150.198 111.862  71.196  1.00  0.00           O
ATOM   1235  N   LEU A  77     149.608 109.974  70.161  1.00  0.00           N
ATOM   1236  HN  LEU A  77     149.747 109.373  69.374  1.00  0.00            
ATOM   1237  CA  LEU A  77     148.516 109.739  71.054  1.00  0.00           C
ATOM   1238  HA  LEU A  77     148.779 110.303  71.837  1.00  0.00            
ATOM   1239  CB  LEU A  77     147.213 110.157  70.429  1.00  0.00           C
ATOM   1240  HB1 LEU A  77     147.328 111.066  70.027  1.00  0.00            
ATOM   1241  HB2 LEU A  77     146.979 109.502  69.710  1.00  0.00            
ATOM   1242  CG  LEU A  77     146.087 110.199  71.463  1.00  0.00           C
ATOM   1243  HG  LEU A  77     146.205 109.426  72.086  1.00  0.00            
ATOM   1244  CD1 LEU A  77     146.009 111.408  72.400  1.00  0.00           C
ATOM   1245 HD11 LEU A  77     145.230 111.301  73.018  1.00  0.00            
ATOM   1246 HD12 LEU A  77     146.852 111.471  72.934  1.00  0.00            
ATOM   1247 HD13 LEU A  77     145.894 112.242  71.860  1.00  0.00            
ATOM   1248  CD2 LEU A  77     144.861 110.202  70.617  1.00  0.00           C
ATOM   1249 HD21 LEU A  77     144.051 110.229  71.203  1.00  0.00            
ATOM   1250 HD22 LEU A  77     144.868 111.006  70.022  1.00  0.00            
ATOM   1251 HD23 LEU A  77     144.840 109.373  70.058  1.00  0.00            
ATOM   1252  C   LEU A  77     148.357 108.292  71.471  1.00  0.00           C
ATOM   1253  O   LEU A  77     148.183 107.381  70.671  1.00  0.00           O
ATOM   1254  N   ASP A  78     148.299 108.114  72.806  1.00  0.00           N
ATOM   1255  HN  ASP A  78     148.365 108.918  73.398  1.00  0.00            
ATOM   1256  CA  ASP A  78     148.147 106.826  73.417  1.00  0.00           C
ATOM   1257  HA  ASP A  78     148.092 106.191  72.646  1.00  0.00            
ATOM   1258  CB  ASP A  78     149.360 106.578  74.335  1.00  0.00           C
ATOM   1259  HB1 ASP A  78     149.419 107.316  75.008  1.00  0.00            
ATOM   1260  HB2 ASP A  78     149.241 105.705  74.807  1.00  0.00            
ATOM   1261  CG  ASP A  78     150.661 106.531  73.558  1.00  0.00           C
ATOM   1262  OD1 ASP A  78     150.683 105.892  72.475  1.00  0.00           O
ATOM   1263  OD2 ASP A  78     151.680 107.040  74.075  1.00  0.00           O
ATOM   1264  C   ASP A  78     146.863 106.716  74.239  1.00  0.00           C
ATOM   1265  O   ASP A  78     146.314 105.630  74.407  1.00  0.00           O
ATOM   1266  N   SER A  79     146.298 107.828  74.748  1.00  0.00           N
ATOM   1267  HN  SER A  79     146.711 108.720  74.565  1.00  0.00            
ATOM   1268  CA  SER A  79     145.098 107.746  75.558  1.00  0.00           C
ATOM   1269  HA  SER A  79     144.709 106.879  75.248  1.00  0.00            
ATOM   1270  CB  SER A  79     145.368 107.731  77.089  1.00  0.00           C
ATOM   1271  HB1 SER A  79     144.506 107.699  77.594  1.00  0.00            
ATOM   1272  HB2 SER A  79     145.929 106.941  77.336  1.00  0.00            
ATOM   1273  OG  SER A  79     146.071 108.897  77.541  1.00  0.00           O
ATOM   1274  HG1 SER A  79     146.218 108.836  78.528  1.00  0.00            
ATOM   1275  C   SER A  79     144.172 108.892  75.271  1.00  0.00           C
ATOM   1276  O   SER A  79     144.593 110.019  75.012  1.00  0.00           O
ATOM   1277  N   ILE A  80     142.858 108.626  75.337  1.00  0.00           N
ATOM   1278  HN  ILE A  80     142.566 107.693  75.548  1.00  0.00            
ATOM   1279  CA  ILE A  80     141.851 109.637  75.115  1.00  0.00           C
ATOM   1280  HA  ILE A  80     142.330 110.511  75.033  1.00  0.00            
ATOM   1281  CB  ILE A  80     141.104 109.459  73.800  1.00  0.00           C
ATOM   1282  HB  ILE A  80     141.789 109.353  73.079  1.00  0.00            
ATOM   1283  CG2 ILE A  80     140.266 108.173  73.802  1.00  0.00           C
ATOM   1284 HG21 ILE A  80     139.789 108.085  72.928  1.00  0.00            
ATOM   1285 HG22 ILE A  80     140.866 107.384  73.935  1.00  0.00            
ATOM   1286 HG23 ILE A  80     139.597 108.212  74.544  1.00  0.00            
ATOM   1287  CG1 ILE A  80     140.272 110.710  73.454  1.00  0.00           C
ATOM   1288 HG11 ILE A  80     139.471 110.742  74.052  1.00  0.00            
ATOM   1289 HG12 ILE A  80     140.833 111.524  73.605  1.00  0.00            
ATOM   1290  CD  ILE A  80     139.790 110.724  72.011  1.00  0.00           C
ATOM   1291  HD1 ILE A  80     139.259 111.555  71.845  1.00  0.00            
ATOM   1292  HD2 ILE A  80     140.578 110.704  71.396  1.00  0.00            
ATOM   1293  HD3 ILE A  80     139.216 109.922  71.843  1.00  0.00            
ATOM   1294  C   ILE A  80     140.940 109.637  76.320  1.00  0.00           C
ATOM   1295  O   ILE A  80     140.893 108.673  77.083  1.00  0.00           O
ATOM   1296  N   ARG A  81     140.249 110.767  76.568  1.00  0.00           N
ATOM   1297  HN  ARG A  81     140.360 111.538  75.941  1.00  0.00            
ATOM   1298  CA  ARG A  81     139.361 110.921  77.688  1.00  0.00           C
ATOM   1299  HA  ARG A  81     139.245 109.998  78.054  1.00  0.00            
ATOM   1300  CB  ARG A  81     139.929 111.886  78.743  1.00  0.00           C
ATOM   1301  HB1 ARG A  81     140.121 112.766  78.308  1.00  0.00            
ATOM   1302  HB2 ARG A  81     139.250 112.012  79.466  1.00  0.00            
ATOM   1303  CG  ARG A  81     141.222 111.354  79.369  1.00  0.00           C
ATOM   1304  HG1 ARG A  81     140.993 110.847  80.200  1.00  0.00            
ATOM   1305  HG2 ARG A  81     141.667 110.741  78.717  1.00  0.00            
ATOM   1306  CD  ARG A  81     142.197 112.467  79.732  1.00  0.00           C
ATOM   1307  HD1 ARG A  81     142.324 113.091  78.961  1.00  0.00            
ATOM   1308  HD2 ARG A  81     141.869 112.980  80.525  1.00  0.00            
ATOM   1309  NE  ARG A  81     143.483 111.817  80.060  1.00  0.00           N
ATOM   1310  HE  ARG A  81     143.668 111.612  81.021  1.00  0.00            
ATOM   1311  CZ  ARG A  81     144.414 111.484  79.165  1.00  0.00           C
ATOM   1312  NH1 ARG A  81     144.282 111.673  77.853  1.00  0.00           N
ATOM   1313 HH11 ARG A  81     143.447 112.086  77.489  1.00  0.00            
ATOM   1314 HH12 ARG A  81     145.017 111.401  77.232  1.00  0.00            
ATOM   1315  NH2 ARG A  81     145.551 110.952  79.628  1.00  0.00           N
ATOM   1316 HH21 ARG A  81     145.676 110.818  80.611  1.00  0.00            
ATOM   1317 HH22 ARG A  81     146.275 110.688  78.991  1.00  0.00            
ATOM   1318  C   ARG A  81     138.081 111.515  77.196  1.00  0.00           C
ATOM   1319  O   ARG A  81     138.085 112.463  76.415  1.00  0.00           O
ATOM   1320  N   ILE A  82     136.958 110.960  77.655  1.00  0.00           N
ATOM   1321  HN  ILE A  82     137.027 110.202  78.304  1.00  0.00            
ATOM   1322  CA  ILE A  82     135.649 111.410  77.252  1.00  0.00           C
ATOM   1323  HA  ILE A  82     135.746 112.177  76.618  1.00  0.00            
ATOM   1324  CB  ILE A  82     134.950 110.283  76.504  1.00  0.00           C
ATOM   1325  HB  ILE A  82     134.929 109.506  77.133  1.00  0.00            
ATOM   1326  CG2 ILE A  82     133.538 110.715  76.143  1.00  0.00           C
ATOM   1327 HG21 ILE A  82     133.078 109.975  75.652  1.00  0.00            
ATOM   1328 HG22 ILE A  82     133.030 110.926  76.978  1.00  0.00            
ATOM   1329 HG23 ILE A  82     133.576 111.528  75.562  1.00  0.00            
ATOM   1330  CG1 ILE A  82     135.693 109.841  75.212  1.00  0.00           C
ATOM   1331 HG11 ILE A  82     136.607 109.526  75.467  1.00  0.00            
ATOM   1332 HG12 ILE A  82     135.183 109.086  74.798  1.00  0.00            
ATOM   1333  CD  ILE A  82     135.855 110.935  74.148  1.00  0.00           C
ATOM   1334  HD1 ILE A  82     136.341 110.562  73.358  1.00  0.00            
ATOM   1335  HD2 ILE A  82     134.953 111.258  73.862  1.00  0.00            
ATOM   1336  HD3 ILE A  82     136.377 111.698  74.531  1.00  0.00            
ATOM   1337  C   ILE A  82     134.898 111.875  78.515  1.00  0.00           C
ATOM   1338  O   ILE A  82     135.030 111.209  79.546  1.00  0.00           O
ATOM   1339  N   PRO A  83     134.158 112.999  78.551  1.00  0.00           N
ATOM   1340  CD  PRO A  83     133.950 113.901  77.413  1.00  0.00           C
ATOM   1341  HD1 PRO A  83     133.759 113.367  76.590  1.00  0.00            
ATOM   1342  HD2 PRO A  83     134.769 114.456  77.268  1.00  0.00            
ATOM   1343  CA  PRO A  83     133.299 113.373  79.671  1.00  0.00           C
ATOM   1344  HA  PRO A  83     133.820 113.288  80.520  1.00  0.00            
ATOM   1345  CB  PRO A  83     132.837 114.794  79.310  1.00  0.00           C
ATOM   1346  HB1 PRO A  83     131.941 114.993  79.708  1.00  0.00            
ATOM   1347  HB2 PRO A  83     133.499 115.477  79.619  1.00  0.00            
ATOM   1348  CG  PRO A  83     132.758 114.771  77.792  1.00  0.00           C
ATOM   1349  HG1 PRO A  83     131.899 114.364  77.482  1.00  0.00            
ATOM   1350  HG2 PRO A  83     132.847 115.692  77.412  1.00  0.00            
ATOM   1351  C   PRO A  83     132.110 112.455  79.860  1.00  0.00           C
ATOM   1352  O   PRO A  83     131.857 111.528  79.087  1.00  0.00           O
ATOM   1353  N   SER A  84     131.327 112.730  80.917  1.00  0.00           N
ATOM   1354  HN  SER A  84     131.654 113.396  81.588  1.00  0.00            
ATOM   1355  CA  SER A  84     130.033 112.113  81.137  1.00  0.00           C
ATOM   1356  HA  SER A  84     130.216 111.130  81.117  1.00  0.00            
ATOM   1357  CB  SER A  84     129.448 112.493  82.518  1.00  0.00           C
ATOM   1358  HB1 SER A  84     130.116 112.312  83.240  1.00  0.00            
ATOM   1359  HB2 SER A  84     129.194 113.460  82.534  1.00  0.00            
ATOM   1360  OG  SER A  84     128.269 111.745  82.841  1.00  0.00           O
ATOM   1361  HG1 SER A  84     127.931 112.026  83.739  1.00  0.00            
ATOM   1362  C   SER A  84     129.071 112.473  80.004  1.00  0.00           C
ATOM   1363  O   SER A  84     129.019 113.618  79.595  1.00  0.00           O
ATOM   1364  N   ASP A  85     128.367 111.452  79.466  1.00  0.00           N
ATOM   1365  HN  ASP A  85     128.636 110.540  79.777  1.00  0.00            
ATOM   1366  CA  ASP A  85     127.273 111.479  78.500  1.00  0.00           C
ATOM   1367  HA  ASP A  85     126.759 110.679  78.811  1.00  0.00            
ATOM   1368  CB  ASP A  85     126.347 112.722  78.662  1.00  0.00           C
ATOM   1369  HB1 ASP A  85     126.261 112.936  79.635  1.00  0.00            
ATOM   1370  HB2 ASP A  85     126.762 113.497  78.186  1.00  0.00            
ATOM   1371  CG  ASP A  85     124.943 112.528  78.102  1.00  0.00           C
ATOM   1372  OD1 ASP A  85     124.368 113.518  77.587  1.00  0.00           O
ATOM   1373  OD2 ASP A  85     124.436 111.384  78.243  1.00  0.00           O
ATOM   1374  C   ASP A  85     127.651 111.113  77.041  1.00  0.00           C
ATOM   1375  O   ASP A  85     126.821 110.870  76.202  1.00  0.00           O
ATOM   1376  N   LEU A  86     128.956 110.931  76.709  1.00  0.00           N
ATOM   1377  HN  LEU A  86     129.655 110.945  77.424  1.00  0.00            
ATOM   1378  CA  LEU A  86     129.348 110.715  75.318  1.00  0.00           C
ATOM   1379  HA  LEU A  86     128.504 110.853  74.800  1.00  0.00            
ATOM   1380  CB  LEU A  86     130.471 111.719  75.003  1.00  0.00           C
ATOM   1381  HB1 LEU A  86     131.224 111.537  75.635  1.00  0.00            
ATOM   1382  HB2 LEU A  86     130.774 111.548  74.065  1.00  0.00            
ATOM   1383  CG  LEU A  86     130.113 113.218  75.117  1.00  0.00           C
ATOM   1384  HG  LEU A  86     129.950 113.388  76.089  1.00  0.00            
ATOM   1385  CD1 LEU A  86     131.271 114.049  74.556  1.00  0.00           C
ATOM   1386 HD11 LEU A  86     131.048 115.021  74.626  1.00  0.00            
ATOM   1387 HD12 LEU A  86     132.102 113.859  75.079  1.00  0.00            
ATOM   1388 HD13 LEU A  86     131.419 113.809  73.597  1.00  0.00            
ATOM   1389  CD2 LEU A  86     128.833 113.640  74.387  1.00  0.00           C
ATOM   1390 HD21 LEU A  86     128.683 114.620  74.516  1.00  0.00            
ATOM   1391 HD22 LEU A  86     128.925 113.443  73.411  1.00  0.00            
ATOM   1392 HD23 LEU A  86     128.055 113.132  74.758  1.00  0.00            
ATOM   1393  C   LEU A  86     129.820 109.299  74.980  1.00  0.00           C
ATOM   1394  O   LEU A  86     129.889 108.914  73.817  1.00  0.00           O
ATOM   1395  N   VAL A  87     130.098 108.445  75.980  1.00  0.00           N
ATOM   1396  HN  VAL A  87     130.079 108.785  76.920  1.00  0.00            
ATOM   1397  CA  VAL A  87     130.425 107.046  75.749  1.00  0.00           C
ATOM   1398  HA  VAL A  87     130.196 106.908  74.786  1.00  0.00            
ATOM   1399  CB  VAL A  87     131.897 106.654  75.887  1.00  0.00           C
ATOM   1400  HB  VAL A  87     132.000 105.661  75.823  1.00  0.00            
ATOM   1401  CG1 VAL A  87     132.665 107.290  74.713  1.00  0.00           C
ATOM   1402 HG11 VAL A  87     133.633 107.049  74.779  1.00  0.00            
ATOM   1403 HG12 VAL A  87     132.295 106.949  73.849  1.00  0.00            
ATOM   1404 HG13 VAL A  87     132.566 108.284  74.749  1.00  0.00            
ATOM   1405  CG2 VAL A  87     132.460 106.989  77.287  1.00  0.00           C
ATOM   1406 HG21 VAL A  87     133.421 106.717  77.333  1.00  0.00            
ATOM   1407 HG22 VAL A  87     132.383 107.973  77.451  1.00  0.00            
ATOM   1408 HG23 VAL A  87     131.940 106.494  77.983  1.00  0.00            
ATOM   1409  C   VAL A  87     129.590 106.226  76.683  1.00  0.00           C
ATOM   1410  O   VAL A  87     129.112 106.733  77.700  1.00  0.00           O
ATOM   1411  N   TRP A  88     129.374 104.937  76.333  1.00  0.00           N
ATOM   1412  HN  TRP A  88     129.746 104.617  75.462  1.00  0.00            
ATOM   1413  CA  TRP A  88     128.639 103.998  77.143  1.00  0.00           C
ATOM   1414  HA  TRP A  88     127.757 104.429  77.330  1.00  0.00            
ATOM   1415  CB  TRP A  88     128.427 102.666  76.380  1.00  0.00           C
ATOM   1416  HB1 TRP A  88     128.011 102.870  75.494  1.00  0.00            
ATOM   1417  HB2 TRP A  88     129.318 102.235  76.239  1.00  0.00            
ATOM   1418  CG  TRP A  88     127.534 101.660  77.090  1.00  0.00           C
ATOM   1419  CD1 TRP A  88     126.178 101.540  77.015  1.00  0.00           C
ATOM   1420  HD1 TRP A  88     125.586 102.108  76.443  1.00  0.00            
ATOM   1421  NE1 TRP A  88     125.740 100.528  77.837  1.00  0.00           N
ATOM   1422  HE1 TRP A  88     124.791 100.229  77.941  1.00  0.00            
ATOM   1423  CE2 TRP A  88     126.824  99.997  78.491  1.00  0.00           C
ATOM   1424  CD2 TRP A  88     127.975 100.672  78.036  1.00  0.00           C
ATOM   1425  CE3 TRP A  88     129.235 100.343  78.516  1.00  0.00           C
ATOM   1426  HE3 TRP A  88     130.050 100.827  78.197  1.00  0.00            
ATOM   1427  CZ3 TRP A  88     129.331  99.315  79.458  1.00  0.00           C
ATOM   1428  HZ3 TRP A  88     130.229  99.054  79.811  1.00  0.00            
ATOM   1429  CZ2 TRP A  88     126.920  98.986  79.436  1.00  0.00           C
ATOM   1430  HZ2 TRP A  88     126.103  98.513  79.766  1.00  0.00            
ATOM   1431  CH2 TRP A  88     128.191  98.646  79.915  1.00  0.00           C
ATOM   1432  HH2 TRP A  88     128.285  97.916  80.592  1.00  0.00            
ATOM   1433  C   TRP A  88     129.378 103.774  78.448  1.00  0.00           C
ATOM   1434  O   TRP A  88     130.602 103.697  78.482  1.00  0.00           O
ATOM   1435  N   ARG A  89     128.641 103.693  79.563  1.00  0.00           N
ATOM   1436  HN  ARG A  89     127.653 103.834  79.500  1.00  0.00            
ATOM   1437  CA  ARG A  89     129.221 103.410  80.847  1.00  0.00           C
ATOM   1438  HA  ARG A  89     130.129 103.027  80.675  1.00  0.00            
ATOM   1439  CB  ARG A  89     129.357 104.675  81.723  1.00  0.00           C
ATOM   1440  HB1 ARG A  89     128.469 105.133  81.768  1.00  0.00            
ATOM   1441  HB2 ARG A  89     129.638 104.402  82.643  1.00  0.00            
ATOM   1442  CG  ARG A  89     130.393 105.666  81.167  1.00  0.00           C
ATOM   1443  HG1 ARG A  89     131.261 105.185  81.046  1.00  0.00            
ATOM   1444  HG2 ARG A  89     130.071 106.001  80.282  1.00  0.00            
ATOM   1445  CD  ARG A  89     130.636 106.868  82.072  1.00  0.00           C
ATOM   1446  HD1 ARG A  89     130.902 106.572  82.990  1.00  0.00            
ATOM   1447  HD2 ARG A  89     131.348 107.459  81.693  1.00  0.00            
ATOM   1448  NE  ARG A  89     129.335 107.604  82.127  1.00  0.00           N
ATOM   1449  HE  ARG A  89     128.731 107.444  82.908  1.00  0.00            
ATOM   1450  CZ  ARG A  89     128.938 108.468  81.180  1.00  0.00           C
ATOM   1451  NH1 ARG A  89     129.729 108.726  80.141  1.00  0.00           N
ATOM   1452 HH11 ARG A  89     130.619 108.276  80.066  1.00  0.00            
ATOM   1453 HH12 ARG A  89     129.433 109.370  79.435  1.00  0.00            
ATOM   1454  NH2 ARG A  89     127.753 109.057  81.323  1.00  0.00           N
ATOM   1455 HH21 ARG A  89     127.185 108.851  82.120  1.00  0.00            
ATOM   1456 HH22 ARG A  89     127.430 109.705  80.633  1.00  0.00            
ATOM   1457  C   ARG A  89     128.262 102.454  81.521  1.00  0.00           C
ATOM   1458  O   ARG A  89     127.055 102.632  81.358  1.00  0.00           O
ATOM   1459  N   PRO A  90     128.704 101.442  82.246  1.00  0.00           N
ATOM   1460  CD  PRO A  90     130.120 101.156  82.471  1.00  0.00           C
ATOM   1461  HD1 PRO A  90     130.613 102.003  82.670  1.00  0.00            
ATOM   1462  HD2 PRO A  90     130.515 100.723  81.661  1.00  0.00            
ATOM   1463  CA  PRO A  90     127.830 100.625  83.080  1.00  0.00           C
ATOM   1464  HA  PRO A  90     127.057 100.284  82.544  1.00  0.00            
ATOM   1465  CB  PRO A  90     128.775  99.522  83.590  1.00  0.00           C
ATOM   1466  HB1 PRO A  90     128.495  99.198  84.493  1.00  0.00            
ATOM   1467  HB2 PRO A  90     128.804  98.751  82.954  1.00  0.00            
ATOM   1468  CG  PRO A  90     130.132 100.215  83.662  1.00  0.00           C
ATOM   1469  HG1 PRO A  90     130.228 100.725  84.517  1.00  0.00            
ATOM   1470  HG2 PRO A  90     130.877  99.552  83.583  1.00  0.00            
ATOM   1471  C   PRO A  90     127.174 101.424  84.210  1.00  0.00           C
ATOM   1472  O   PRO A  90     127.755 102.381  84.720  1.00  0.00           O
ATOM   1473  N   ASP A  91     125.955 101.021  84.613  1.00  0.00           N
ATOM   1474  HN  ASP A  91     125.633 100.164  84.209  1.00  0.00            
ATOM   1475  CA  ASP A  91     125.041 101.647  85.546  1.00  0.00           C
ATOM   1476  HA  ASP A  91     125.370 102.586  85.645  1.00  0.00            
ATOM   1477  CB  ASP A  91     123.587 101.609  84.965  1.00  0.00           C
ATOM   1478  HB1 ASP A  91     122.951 101.884  85.686  1.00  0.00            
ATOM   1479  HB2 ASP A  91     123.532 102.258  84.206  1.00  0.00            
ATOM   1480  CG  ASP A  91     123.115 100.258  84.438  1.00  0.00           C
ATOM   1481  OD1 ASP A  91     123.939  99.315  84.338  1.00  0.00           O
ATOM   1482  OD2 ASP A  91     121.909 100.184  84.083  1.00  0.00           O
ATOM   1483  C   ASP A  91     125.118 100.990  86.921  1.00  0.00           C
ATOM   1484  O   ASP A  91     124.154 100.946  87.687  1.00  0.00           O
ATOM   1485  N   ILE A  92     126.305 100.459  87.280  1.00  0.00           N
ATOM   1486  HN  ILE A  92     127.054 100.490  86.618  1.00  0.00            
ATOM   1487  CA  ILE A  92     126.559  99.843  88.574  1.00  0.00           C
ATOM   1488  HA  ILE A  92     125.844  99.147  88.646  1.00  0.00            
ATOM   1489  CB  ILE A  92     127.930  99.172  88.658  1.00  0.00           C
ATOM   1490  HB  ILE A  92     128.612  99.894  88.545  1.00  0.00            
ATOM   1491  CG2 ILE A  92     128.132  98.510  90.043  1.00  0.00           C
ATOM   1492 HG21 ILE A  92     129.033  98.078  90.078  1.00  0.00            
ATOM   1493 HG22 ILE A  92     128.069  99.207  90.758  1.00  0.00            
ATOM   1494 HG23 ILE A  92     127.424  97.818  90.188  1.00  0.00            
ATOM   1495  CG1 ILE A  92     128.147  98.155  87.514  1.00  0.00           C
ATOM   1496 HG11 ILE A  92     127.627  97.326  87.721  1.00  0.00            
ATOM   1497 HG12 ILE A  92     127.810  98.556  86.662  1.00  0.00            
ATOM   1498  CD  ILE A  92     129.616  97.763  87.313  1.00  0.00           C
ATOM   1499  HD1 ILE A  92     129.686  97.106  86.562  1.00  0.00            
ATOM   1500  HD2 ILE A  92     130.152  98.578  87.094  1.00  0.00            
ATOM   1501  HD3 ILE A  92     129.968  97.349  88.152  1.00  0.00            
ATOM   1502  C   ILE A  92     126.446 100.875  89.683  1.00  0.00           C
ATOM   1503  O   ILE A  92     127.147 101.885  89.692  1.00  0.00           O
ATOM   1504  N   VAL A  93     125.560 100.626  90.662  1.00  0.00           N
ATOM   1505  HN  VAL A  93     125.064  99.758  90.651  1.00  0.00            
ATOM   1506  CA  VAL A  93     125.295 101.562  91.729  1.00  0.00           C
ATOM   1507  HA  VAL A  93     126.117 102.102  91.909  1.00  0.00            
ATOM   1508  CB  VAL A  93     124.228 102.588  91.313  1.00  0.00           C
ATOM   1509  HB  VAL A  93     124.472 102.952  90.414  1.00  0.00            
ATOM   1510  CG1 VAL A  93     122.853 101.922  91.087  1.00  0.00           C
ATOM   1511 HG11 VAL A  93     122.186 102.617  90.819  1.00  0.00            
ATOM   1512 HG12 VAL A  93     122.930 101.236  90.363  1.00  0.00            
ATOM   1513 HG13 VAL A  93     122.553 101.481  91.933  1.00  0.00            
ATOM   1514  CG2 VAL A  93     124.235 103.830  92.234  1.00  0.00           C
ATOM   1515 HG21 VAL A  93     123.530 104.472  91.933  1.00  0.00            
ATOM   1516 HG22 VAL A  93     124.049 103.548  93.175  1.00  0.00            
ATOM   1517 HG23 VAL A  93     125.130 104.273  92.189  1.00  0.00            
ATOM   1518  C   VAL A  93     124.984 100.741  92.968  1.00  0.00           C
ATOM   1519  O   VAL A  93     124.689  99.552  92.888  1.00  0.00           O
ATOM   1520  N   LEU A  94     125.128 101.349  94.156  1.00  0.00           N
ATOM   1521  HN  LEU A  94     125.425 102.304  94.156  1.00  0.00            
ATOM   1522  CA  LEU A  94     124.885 100.722  95.436  1.00  0.00           C
ATOM   1523  HA  LEU A  94     125.401  99.866  95.430  1.00  0.00            
ATOM   1524  CB  LEU A  94     125.310 101.759  96.518  1.00  0.00           C
ATOM   1525  HB1 LEU A  94     126.278 101.973  96.386  1.00  0.00            
ATOM   1526  HB2 LEU A  94     124.765 102.588  96.391  1.00  0.00            
ATOM   1527  CG  LEU A  94     125.127 101.296  97.973  1.00  0.00           C
ATOM   1528  HG  LEU A  94     124.155 101.126  98.133  1.00  0.00            
ATOM   1529  CD1 LEU A  94     125.887  99.993  98.212  1.00  0.00           C
ATOM   1530 HD11 LEU A  94     125.760  99.702  99.160  1.00  0.00            
ATOM   1531 HD12 LEU A  94     125.538  99.286  97.597  1.00  0.00            
ATOM   1532 HD13 LEU A  94     126.860 100.138  98.035  1.00  0.00            
ATOM   1533  CD2 LEU A  94     125.571 102.378  98.961  1.00  0.00           C
ATOM   1534 HD21 LEU A  94     125.441 102.049  99.896  1.00  0.00            
ATOM   1535 HD22 LEU A  94     126.537 102.588  98.813  1.00  0.00            
ATOM   1536 HD23 LEU A  94     125.025 103.204  98.819  1.00  0.00            
ATOM   1537  C   LEU A  94     123.389 100.431  95.643  1.00  0.00           C
ATOM   1538  O   LEU A  94     122.632 101.318  95.671  1.00  0.00           O
ATOM   1539  N   TYR A  95     122.951  99.180  95.890  1.00  0.00           N
ATOM   1540  HN  TYR A  95     123.608  98.428  95.937  1.00  0.00            
ATOM   1541  CA  TYR A  95     121.523  98.907  96.091  1.00  0.00           C
ATOM   1542  HA  TYR A  95     121.126  99.399  95.317  1.00  0.00            
ATOM   1543  CB  TYR A  95     121.233  97.388  96.071  1.00  0.00           C
ATOM   1544  HB1 TYR A  95     121.938  96.910  96.596  1.00  0.00            
ATOM   1545  HB2 TYR A  95     120.338  97.217  96.482  1.00  0.00            
ATOM   1546  CG  TYR A  95     121.222  96.818  94.682  1.00  0.00           C
ATOM   1547  CD1 TYR A  95     120.803  97.515  93.534  1.00  0.00           C
ATOM   1548  HD1 TYR A  95     120.523  98.472  93.612  1.00  0.00            
ATOM   1549  CE1 TYR A  95     120.774  96.885  92.284  1.00  0.00           C
ATOM   1550  HE1 TYR A  95     120.475  97.391  91.475  1.00  0.00            
ATOM   1551  CZ  TYR A  95     121.162  95.554  92.169  1.00  0.00           C
ATOM   1552  OH  TYR A  95     121.026  94.909  90.936  1.00  0.00           O
ATOM   1553  HH  TYR A  95     121.346  93.965  91.017  1.00  0.00            
ATOM   1554  CD2 TYR A  95     121.588  95.480  94.541  1.00  0.00           C
ATOM   1555  HD2 TYR A  95     121.853  94.958  95.351  1.00  0.00            
ATOM   1556  CE2 TYR A  95     121.592  94.854  93.294  1.00  0.00           C
ATOM   1557  HE2 TYR A  95     121.902  93.907  93.208  1.00  0.00            
ATOM   1558  C   TYR A  95     120.908  99.505  97.331  1.00  0.00           C
ATOM   1559  O   TYR A  95     119.778  99.988  97.291  1.00  0.00           O
ATOM   1560  N   ASN A  96     121.616  99.507  98.470  1.00  0.00           N
ATOM   1561  HN  ASN A  96     122.547  99.142  98.465  1.00  0.00            
ATOM   1562  CA  ASN A  96     121.064 100.027  99.715  1.00  0.00           C
ATOM   1563  HA  ASN A  96     120.195  99.537  99.789  1.00  0.00            
ATOM   1564  CB  ASN A  96     122.015  99.739 100.897  1.00  0.00           C
ATOM   1565  HB1 ASN A  96     122.836 100.304 100.812  1.00  0.00            
ATOM   1566  HB2 ASN A  96     121.553  99.951 101.758  1.00  0.00            
ATOM   1567  CG  ASN A  96     122.421  98.271 100.900  1.00  0.00           C
ATOM   1568  OD1 ASN A  96     121.768  97.369 100.385  1.00  0.00           O
ATOM   1569  ND2 ASN A  96     123.615  98.004 101.475  1.00  0.00           N
ATOM   1570 HD21 ASN A  96     124.162  98.747 101.860  1.00  0.00            
ATOM   1571 HD22 ASN A  96     123.951  97.063 101.516  1.00  0.00            
ATOM   1572  C   ASN A  96     120.797 101.532  99.673  1.00  0.00           C
ATOM   1573  O   ASN A  96     119.666 101.976  99.809  1.00  0.00           O
ATOM   1574  N   LYS A  97     121.855 102.327  99.397  1.00  0.00           N
ATOM   1575  HN  LYS A  97     122.754 101.889  99.431  1.00  0.00            
ATOM   1576  CA  LYS A  97     121.846 103.744  99.056  1.00  0.00           C
ATOM   1577  HA  LYS A  97     122.714 104.002  99.480  1.00  0.00            
ATOM   1578  CB  LYS A  97     121.812 103.945  97.518  1.00  0.00           C
ATOM   1579  HB1 LYS A  97     121.866 104.925  97.326  1.00  0.00            
ATOM   1580  HB2 LYS A  97     122.605 103.483  97.121  1.00  0.00            
ATOM   1581  CG  LYS A  97     120.539 103.389  96.840  1.00  0.00           C
ATOM   1582  HG1 LYS A  97     120.637 102.397  96.755  1.00  0.00            
ATOM   1583  HG2 LYS A  97     119.756 103.597  97.425  1.00  0.00            
ATOM   1584  CD  LYS A  97     120.250 103.957  95.444  1.00  0.00           C
ATOM   1585  HD1 LYS A  97     119.313 103.712  95.194  1.00  0.00            
ATOM   1586  HD2 LYS A  97     120.334 104.953  95.487  1.00  0.00            
ATOM   1587  CE  LYS A  97     121.186 103.447  94.345  1.00  0.00           C
ATOM   1588  HE1 LYS A  97     122.133 103.600  94.628  1.00  0.00            
ATOM   1589  HE2 LYS A  97     121.031 102.468  94.215  1.00  0.00            
ATOM   1590  NZ  LYS A  97     121.011 104.097  93.030  1.00  0.00           N
ATOM   1591  HZ1 LYS A  97     121.658 103.706  92.376  1.00  0.00            
ATOM   1592  HZ2 LYS A  97     120.077 103.947  92.705  1.00  0.00            
ATOM   1593  HZ3 LYS A  97     121.179 105.079  93.118  1.00  0.00            
ATOM   1594  C   LYS A  97     120.828 104.650  99.743  1.00  0.00           C
ATOM   1595  O   LYS A  97     120.053 105.345  99.096  1.00  0.00           O
ATOM   1596  N   ALA A  98     120.835 104.705 101.089  1.00  0.00           N
ATOM   1597  HN  ALA A  98     121.540 104.184 101.571  1.00  0.00            
ATOM   1598  CA  ALA A  98     119.898 105.462 101.887  1.00  0.00           C
ATOM   1599  HA  ALA A  98     119.013 105.381 101.428  1.00  0.00            
ATOM   1600  CB  ALA A  98     119.844 104.862 103.296  1.00  0.00           C
ATOM   1601  HB1 ALA A  98     119.197 105.381 103.855  1.00  0.00            
ATOM   1602  HB2 ALA A  98     119.547 103.909 103.241  1.00  0.00            
ATOM   1603  HB3 ALA A  98     120.753 104.905 103.712  1.00  0.00            
ATOM   1604  C   ALA A  98     120.263 106.933 101.923  1.00  0.00           C
ATOM   1605  O   ALA A  98     120.537 107.539 102.963  1.00  0.00           O
ATOM   1606  N   ASP A  99     120.238 107.505 100.724  1.00  0.00           N
ATOM   1607  HN  ASP A  99     119.889 106.947  99.971  1.00  0.00            
ATOM   1608  CA  ASP A  99     120.649 108.808 100.400  1.00  0.00           C
ATOM   1609  HA  ASP A  99     120.868 109.312 101.236  1.00  0.00            
ATOM   1610  CB  ASP A  99     121.890 108.667  99.529  1.00  0.00           C
ATOM   1611  HB1 ASP A  99     122.305 107.765  99.646  1.00  0.00            
ATOM   1612  HB2 ASP A  99     121.665 108.808  98.565  1.00  0.00            
ATOM   1613  CG  ASP A  99     122.826 109.754 100.024  1.00  0.00           C
ATOM   1614  OD1 ASP A  99     122.360 110.917 100.206  1.00  0.00           O
ATOM   1615  OD2 ASP A  99     123.966 109.346 100.336  1.00  0.00           O
ATOM   1616  C   ASP A  99     119.496 109.508  99.712  1.00  0.00           C
ATOM   1617  O   ASP A  99     118.565 108.875  99.229  1.00  0.00           O
ATOM   1618  N   ASP A 100     119.513 110.848  99.748  1.00  0.00           N
ATOM   1619  HN  ASP A 100     120.317 111.280 100.156  1.00  0.00            
ATOM   1620  CA  ASP A 100     118.477 111.729  99.252  1.00  0.00           C
ATOM   1621  HA  ASP A 100     117.572 111.409  99.533  1.00  0.00            
ATOM   1622  CB  ASP A 100     118.737 113.134  99.884  1.00  0.00           C
ATOM   1623  HB1 ASP A 100     119.668 113.417  99.652  1.00  0.00            
ATOM   1624  HB2 ASP A 100     118.084 113.782  99.492  1.00  0.00            
ATOM   1625  CG  ASP A 100     118.595 113.191 101.419  1.00  0.00           C
ATOM   1626  OD1 ASP A 100     118.115 112.224 102.081  1.00  0.00           O
ATOM   1627  OD2 ASP A 100     119.023 114.228 101.995  1.00  0.00           O
ATOM   1628  C   ASP A 100     118.495 111.670  97.716  1.00  0.00           C
ATOM   1629  O   ASP A 100     117.514 111.325  97.062  1.00  0.00           O
ATOM   1630  N   GLU A 101     119.689 111.823  97.097  1.00  0.00           N
ATOM   1631  HN  GLU A 101     120.514 111.971  97.643  1.00  0.00            
ATOM   1632  CA  GLU A 101     119.784 111.775  95.650  1.00  0.00           C
ATOM   1633  HA  GLU A 101     118.860 112.033  95.368  1.00  0.00            
ATOM   1634  CB  GLU A 101     120.858 112.741  95.135  1.00  0.00           C
ATOM   1635  HB1 GLU A 101     121.713 112.552  95.617  1.00  0.00            
ATOM   1636  HB2 GLU A 101     120.985 112.583  94.156  1.00  0.00            
ATOM   1637  CG  GLU A 101     120.486 114.219  95.352  1.00  0.00           C
ATOM   1638  HG1 GLU A 101     119.580 114.391  94.966  1.00  0.00            
ATOM   1639  HG2 GLU A 101     120.474 114.415  96.332  1.00  0.00            
ATOM   1640  CD  GLU A 101     121.500 115.141  94.672  1.00  0.00           C
ATOM   1641  OE1 GLU A 101     122.355 114.626  93.898  1.00  0.00           O
ATOM   1642  OE2 GLU A 101     121.375 116.375  94.870  1.00  0.00           O
ATOM   1643  C   GLU A 101     120.103 110.399  95.114  1.00  0.00           C
ATOM   1644  O   GLU A 101     120.133 110.174  93.904  1.00  0.00           O
ATOM   1645  N   SER A 102     120.358 109.422  96.007  1.00  0.00           N
ATOM   1646  HN  SER A 102     120.507 109.702  96.955  1.00  0.00            
ATOM   1647  CA  SER A 102     120.438 107.987  95.718  1.00  0.00           C
ATOM   1648  HA  SER A 102     120.574 107.650  96.650  1.00  0.00            
ATOM   1649  CB  SER A 102     119.184 107.442  95.009  1.00  0.00           C
ATOM   1650  HB1 SER A 102     118.956 108.003  94.213  1.00  0.00            
ATOM   1651  HB2 SER A 102     119.324 106.495  94.720  1.00  0.00            
ATOM   1652  OG  SER A 102     118.058 107.458  95.876  1.00  0.00           O
ATOM   1653  HG1 SER A 102     117.260 107.100  95.392  1.00  0.00            
ATOM   1654  C   SER A 102     121.584 107.564  94.845  1.00  0.00           C
ATOM   1655  O   SER A 102     121.799 106.397  94.529  1.00  0.00           O
ATOM   1656  N   SER A 103     122.363 108.517  94.388  1.00  0.00           N
ATOM   1657  HN  SER A 103     122.174 109.463  94.651  1.00  0.00            
ATOM   1658  CA  SER A 103     123.467 108.250  93.531  1.00  0.00           C
ATOM   1659  HA  SER A 103     123.431 107.275  93.310  1.00  0.00            
ATOM   1660  CB  SER A 103     123.392 108.985  92.176  1.00  0.00           C
ATOM   1661  HB1 SER A 103     123.232 109.963  92.310  1.00  0.00            
ATOM   1662  HB2 SER A 103     124.234 108.854  91.653  1.00  0.00            
ATOM   1663  OG  SER A 103     122.312 108.473  91.393  1.00  0.00           O
ATOM   1664  HG1 SER A 103     122.275 108.957  90.519  1.00  0.00            
ATOM   1665  C   SER A 103     124.694 108.551  94.325  1.00  0.00           C
ATOM   1666  O   SER A 103     125.438 107.646  94.632  1.00  0.00           O
ATOM   1667  N   GLU A 104     124.930 109.833  94.686  1.00  0.00           N
ATOM   1668  HN  GLU A 104     124.167 110.480  94.691  1.00  0.00            
ATOM   1669  CA  GLU A 104     126.249 110.305  95.066  1.00  0.00           C
ATOM   1670  HA  GLU A 104     126.240 111.260  94.771  1.00  0.00            
ATOM   1671  CB  GLU A 104     126.388 110.176  96.602  1.00  0.00           C
ATOM   1672  HB1 GLU A 104     126.354 109.203  96.830  1.00  0.00            
ATOM   1673  HB2 GLU A 104     127.280 110.548  96.860  1.00  0.00            
ATOM   1674  CG  GLU A 104     125.302 110.905  97.444  1.00  0.00           C
ATOM   1675  HG1 GLU A 104     124.398 110.580  97.167  1.00  0.00            
ATOM   1676  HG2 GLU A 104     125.446 110.703  98.413  1.00  0.00            
ATOM   1677  CD  GLU A 104     125.342 112.415  97.261  1.00  0.00           C
ATOM   1678  OE1 GLU A 104     126.452 112.944  96.999  1.00  0.00           O
ATOM   1679  OE2 GLU A 104     124.238 113.014  97.290  1.00  0.00           O
ATOM   1680  C   GLU A 104     127.440 109.693  94.285  1.00  0.00           C
ATOM   1681  O   GLU A 104     128.076 108.797  94.828  1.00  0.00           O
ATOM   1682  N   PRO A 105     127.799 110.045  93.022  1.00  0.00           N
ATOM   1683  CD  PRO A 105     126.787 110.233  91.983  1.00  0.00           C
ATOM   1684  HD1 PRO A 105     126.811 111.182  91.668  1.00  0.00            
ATOM   1685  HD2 PRO A 105     125.884 110.031  92.363  1.00  0.00            
ATOM   1686  CA  PRO A 105     128.962 109.414  92.418  1.00  0.00           C
ATOM   1687  HA  PRO A 105     129.468 108.935  93.135  1.00  0.00            
ATOM   1688  CB  PRO A 105     128.394 108.531  91.320  1.00  0.00           C
ATOM   1689  HB1 PRO A 105     129.052 108.433  90.573  1.00  0.00            
ATOM   1690  HB2 PRO A 105     128.162 107.628  91.681  1.00  0.00            
ATOM   1691  CG  PRO A 105     127.140 109.261  90.843  1.00  0.00           C
ATOM   1692  HG1 PRO A 105     127.327 109.761  89.997  1.00  0.00            
ATOM   1693  HG2 PRO A 105     126.395 108.612  90.689  1.00  0.00            
ATOM   1694  C   PRO A 105     129.925 110.392  91.824  1.00  0.00           C
ATOM   1695  O   PRO A 105     131.073 110.016  91.647  1.00  0.00           O
ATOM   1696  N   VAL A 106     129.495 111.609  91.461  1.00  0.00           N
ATOM   1697  HN  VAL A 106     128.538 111.840  91.636  1.00  0.00            
ATOM   1698  CA  VAL A 106     130.333 112.609  90.831  1.00  0.00           C
ATOM   1699  HA  VAL A 106     129.665 113.295  90.542  1.00  0.00            
ATOM   1700  CB  VAL A 106     131.283 113.279  91.812  1.00  0.00           C
ATOM   1701  HB  VAL A 106     132.025 112.644  92.026  1.00  0.00            
ATOM   1702  CG1 VAL A 106     131.884 114.549  91.174  1.00  0.00           C
ATOM   1703 HG11 VAL A 106     132.507 114.985  91.823  1.00  0.00            
ATOM   1704 HG12 VAL A 106     132.386 114.300  90.346  1.00  0.00            
ATOM   1705 HG13 VAL A 106     131.148 115.185  90.940  1.00  0.00            
ATOM   1706  CG2 VAL A 106     130.525 113.627  93.111  1.00  0.00           C
ATOM   1707 HG21 VAL A 106     131.151 114.067  93.755  1.00  0.00            
ATOM   1708 HG22 VAL A 106     129.771 114.249  92.901  1.00  0.00            
ATOM   1709 HG23 VAL A 106     130.162 112.790  93.519  1.00  0.00            
ATOM   1710  C   VAL A 106     131.041 112.098  89.574  1.00  0.00           C
ATOM   1711  O   VAL A 106     132.254 111.926  89.542  1.00  0.00           O
ATOM   1712  N   ASN A 107     130.270 111.775  88.505  1.00  0.00           N
ATOM   1713  HN  ASN A 107     129.284 111.929  88.571  1.00  0.00            
ATOM   1714  CA  ASN A 107     130.796 111.217  87.267  1.00  0.00           C
ATOM   1715  HA  ASN A 107     131.196 110.340  87.534  1.00  0.00            
ATOM   1716  CB  ASN A 107     129.623 111.042  86.260  1.00  0.00           C
ATOM   1717  HB1 ASN A 107     128.848 110.622  86.732  1.00  0.00            
ATOM   1718  HB2 ASN A 107     129.355 111.941  85.913  1.00  0.00            
ATOM   1719  CG  ASN A 107     129.984 110.163  85.069  1.00  0.00           C
ATOM   1720  OD1 ASN A 107     131.080 110.195  84.524  1.00  0.00           O
ATOM   1721  ND2 ASN A 107     129.033 109.326  84.596  1.00  0.00           N
ATOM   1722 HD21 ASN A 107     128.131 109.300  85.027  1.00  0.00            
ATOM   1723 HD22 ASN A 107     129.232 108.733  83.816  1.00  0.00            
ATOM   1724  C   ASN A 107     131.942 112.045  86.667  1.00  0.00           C
ATOM   1725  O   ASN A 107     131.754 113.186  86.249  1.00  0.00           O
ATOM   1726  N   THR A 108     133.154 111.458  86.655  1.00  0.00           N
ATOM   1727  HN  THR A 108     133.216 110.529  87.019  1.00  0.00            
ATOM   1728  CA  THR A 108     134.375 112.059  86.160  1.00  0.00           C
ATOM   1729  HA  THR A 108     134.210 113.043  86.229  1.00  0.00            
ATOM   1730  CB  THR A 108     135.595 111.688  87.007  1.00  0.00           C
ATOM   1731  HB  THR A 108     136.408 112.103  86.597  1.00  0.00            
ATOM   1732  OG1 THR A 108     135.819 110.287  87.018  1.00  0.00           O
ATOM   1733  HG1 THR A 108     136.621 110.082  87.579  1.00  0.00            
ATOM   1734  CG2 THR A 108     135.357 112.088  88.465  1.00  0.00           C
ATOM   1735 HG21 THR A 108     136.157 111.843  89.013  1.00  0.00            
ATOM   1736 HG22 THR A 108     135.205 113.075  88.519  1.00  0.00            
ATOM   1737 HG23 THR A 108     134.553 111.607  88.816  1.00  0.00            
ATOM   1738  C   THR A 108     134.609 111.641  84.720  1.00  0.00           C
ATOM   1739  O   THR A 108     133.806 110.955  84.097  1.00  0.00           O
ATOM   1740  N   ASN A 109     135.733 112.067  84.116  1.00  0.00           N
ATOM   1741  HN  ASN A 109     136.324 112.712  84.600  1.00  0.00            
ATOM   1742  CA  ASN A 109     136.119 111.625  82.789  1.00  0.00           C
ATOM   1743  HA  ASN A 109     135.274 111.810  82.287  1.00  0.00            
ATOM   1744  CB  ASN A 109     137.335 112.392  82.233  1.00  0.00           C
ATOM   1745  HB1 ASN A 109     138.126 112.241  82.826  1.00  0.00            
ATOM   1746  HB2 ASN A 109     137.543 112.066  81.311  1.00  0.00            
ATOM   1747  CG  ASN A 109     137.041 113.881  82.174  1.00  0.00           C
ATOM   1748  OD1 ASN A 109     135.899 114.320  82.057  1.00  0.00           O
ATOM   1749  ND2 ASN A 109     138.111 114.710  82.252  1.00  0.00           N
ATOM   1750 HD21 ASN A 109     139.032 114.331  82.343  1.00  0.00            
ATOM   1751 HD22 ASN A 109     137.979 115.701  82.218  1.00  0.00            
ATOM   1752  C   ASN A 109     136.492 110.153  82.732  1.00  0.00           C
ATOM   1753  O   ASN A 109     137.001 109.575  83.679  1.00  0.00           O
ATOM   1754  N   VAL A 110     136.293 109.534  81.559  1.00  0.00           N
ATOM   1755  HN  VAL A 110     135.927 110.063  80.793  1.00  0.00            
ATOM   1756  CA  VAL A 110     136.585 108.136  81.357  1.00  0.00           C
ATOM   1757  HA  VAL A 110     136.686 107.718  82.260  1.00  0.00            
ATOM   1758  CB  VAL A 110     135.450 107.473  80.609  1.00  0.00           C
ATOM   1759  HB  VAL A 110     135.380 107.898  79.706  1.00  0.00            
ATOM   1760  CG1 VAL A 110     135.733 105.981  80.461  1.00  0.00           C
ATOM   1761 HG11 VAL A 110     134.980 105.546  79.966  1.00  0.00            
ATOM   1762 HG12 VAL A 110     136.585 105.852  79.953  1.00  0.00            
ATOM   1763 HG13 VAL A 110     135.819 105.567  81.367  1.00  0.00            
ATOM   1764  CG2 VAL A 110     134.139 107.655  81.384  1.00  0.00           C
ATOM   1765 HG21 VAL A 110     133.393 107.215  80.885  1.00  0.00            
ATOM   1766 HG22 VAL A 110     134.226 107.238  82.289  1.00  0.00            
ATOM   1767 HG23 VAL A 110     133.943 108.631  81.484  1.00  0.00            
ATOM   1768  C   VAL A 110     137.861 108.025  80.555  1.00  0.00           C
ATOM   1769  O   VAL A 110     137.980 108.622  79.490  1.00  0.00           O
ATOM   1770  N   VAL A 111     138.859 107.270  81.061  1.00  0.00           N
ATOM   1771  HN  VAL A 111     138.701 106.798  81.928  1.00  0.00            
ATOM   1772  CA  VAL A 111     140.147 107.106  80.416  1.00  0.00           C
ATOM   1773  HA  VAL A 111     140.295 107.942  79.888  1.00  0.00            
ATOM   1774  CB  VAL A 111     141.305 106.953  81.402  1.00  0.00           C
ATOM   1775  HB  VAL A 111     141.099 106.163  81.980  1.00  0.00            
ATOM   1776  CG1 VAL A 111     142.663 106.670  80.714  1.00  0.00           C
ATOM   1777 HG11 VAL A 111     143.377 106.581  81.409  1.00  0.00            
ATOM   1778 HG12 VAL A 111     142.600 105.821  80.189  1.00  0.00            
ATOM   1779 HG13 VAL A 111     142.889 107.426  80.099  1.00  0.00            
ATOM   1780  CG2 VAL A 111     141.406 108.239  82.230  1.00  0.00           C
ATOM   1781 HG21 VAL A 111     142.160 108.157  82.882  1.00  0.00            
ATOM   1782 HG22 VAL A 111     141.574 109.015  81.622  1.00  0.00            
ATOM   1783 HG23 VAL A 111     140.550 108.384  82.726  1.00  0.00            
ATOM   1784  C   VAL A 111     140.063 105.887  79.548  1.00  0.00           C
ATOM   1785  O   VAL A 111     139.527 104.848  79.918  1.00  0.00           O
ATOM   1786  N   LEU A 112     140.581 106.008  78.329  1.00  0.00           N
ATOM   1787  HN  LEU A 112     140.950 106.893  78.046  1.00  0.00            
ATOM   1788  CA  LEU A 112     140.627 104.918  77.413  1.00  0.00           C
ATOM   1789  HA  LEU A 112     140.396 104.076  77.902  1.00  0.00            
ATOM   1790  CB  LEU A 112     139.625 105.253  76.316  1.00  0.00           C
ATOM   1791  HB1 LEU A 112     138.702 105.104  76.672  1.00  0.00            
ATOM   1792  HB2 LEU A 112     139.735 106.216  76.068  1.00  0.00            
ATOM   1793  CG  LEU A 112     139.790 104.420  75.064  1.00  0.00           C
ATOM   1794  HG  LEU A 112     140.769 104.500  74.876  1.00  0.00            
ATOM   1795  CD1 LEU A 112     139.411 102.962  75.197  1.00  0.00           C
ATOM   1796 HD11 LEU A 112     139.554 102.499  74.322  1.00  0.00            
ATOM   1797 HD12 LEU A 112     139.980 102.532  75.898  1.00  0.00            
ATOM   1798 HD13 LEU A 112     138.448 102.890  75.458  1.00  0.00            
ATOM   1799  CD2 LEU A 112     138.933 104.930  73.948  1.00  0.00           C
ATOM   1800 HD21 LEU A 112     139.066 104.359  73.138  1.00  0.00            
ATOM   1801 HD22 LEU A 112     137.972 104.899  74.224  1.00  0.00            
ATOM   1802 HD23 LEU A 112     139.188 105.873  73.736  1.00  0.00            
ATOM   1803  C   LEU A 112     142.029 104.785  76.844  1.00  0.00           C
ATOM   1804  O   LEU A 112     142.682 105.776  76.506  1.00  0.00           O
ATOM   1805  N   ARG A 113     142.509 103.533  76.722  1.00  0.00           N
ATOM   1806  HN  ARG A 113     141.990 102.794  77.151  1.00  0.00            
ATOM   1807  CA  ARG A 113     143.722 103.179  76.014  1.00  0.00           C
ATOM   1808  HA  ARG A 113     144.296 103.988  76.144  1.00  0.00            
ATOM   1809  CB  ARG A 113     144.329 101.896  76.603  1.00  0.00           C
ATOM   1810  HB1 ARG A 113     143.659 101.160  76.504  1.00  0.00            
ATOM   1811  HB2 ARG A 113     145.151 101.671  76.080  1.00  0.00            
ATOM   1812  CG  ARG A 113     144.717 101.991  78.083  1.00  0.00           C
ATOM   1813  HG1 ARG A 113     145.347 102.757  78.214  1.00  0.00            
ATOM   1814  HG2 ARG A 113     143.896 102.137  78.634  1.00  0.00            
ATOM   1815  CD  ARG A 113     145.397 100.699  78.524  1.00  0.00           C
ATOM   1816  HD1 ARG A 113     144.791  99.918  78.376  1.00  0.00            
ATOM   1817  HD2 ARG A 113     146.248 100.562  78.017  1.00  0.00            
ATOM   1818  NE  ARG A 113     145.696 100.837  79.986  1.00  0.00           N
ATOM   1819  HE  ARG A 113     145.474 101.702  80.436  1.00  0.00            
ATOM   1820  CZ  ARG A 113     146.246  99.861  80.721  1.00  0.00           C
ATOM   1821  NH1 ARG A 113     146.554  98.689  80.175  1.00  0.00           N
ATOM   1822 HH11 ARG A 113     146.376  98.527  79.204  1.00  0.00            
ATOM   1823 HH12 ARG A 113     146.964  97.969  80.735  1.00  0.00            
ATOM   1824  NH2 ARG A 113     146.475 100.048  82.020  1.00  0.00           N
ATOM   1825 HH21 ARG A 113     146.236 100.919  82.449  1.00  0.00            
ATOM   1826 HH22 ARG A 113     146.886  99.317  82.566  1.00  0.00            
ATOM   1827  C   ARG A 113     143.490 102.927  74.527  1.00  0.00           C
ATOM   1828  O   ARG A 113     142.378 102.812  74.041  1.00  0.00           O
ATOM   1829  N   TYR A 114     144.583 102.796  73.753  1.00  0.00           N
ATOM   1830  HN  TYR A 114     145.478 102.806  74.199  1.00  0.00            
ATOM   1831  CA  TYR A 114     144.541 102.642  72.313  1.00  0.00           C
ATOM   1832  HA  TYR A 114     143.868 103.327  72.034  1.00  0.00            
ATOM   1833  CB  TYR A 114     145.961 102.924  71.742  1.00  0.00           C
ATOM   1834  HB1 TYR A 114     146.005 102.624  70.789  1.00  0.00            
ATOM   1835  HB2 TYR A 114     146.154 103.904  71.792  1.00  0.00            
ATOM   1836  CG  TYR A 114     147.030 102.197  72.512  1.00  0.00           C
ATOM   1837  CD1 TYR A 114     147.818 102.880  73.452  1.00  0.00           C
ATOM   1838  HD1 TYR A 114     147.640 103.848  73.631  1.00  0.00            
ATOM   1839  CE1 TYR A 114     148.847 102.231  74.142  1.00  0.00           C
ATOM   1840  HE1 TYR A 114     149.388 102.728  74.821  1.00  0.00            
ATOM   1841  CZ  TYR A 114     149.115 100.889  73.879  1.00  0.00           C
ATOM   1842  OH  TYR A 114     150.271 100.287  74.410  1.00  0.00           O
ATOM   1843  HH  TYR A 114     150.308  99.329  74.126  1.00  0.00            
ATOM   1844  CD2 TYR A 114     147.281 100.836  72.298  1.00  0.00           C
ATOM   1845  HD2 TYR A 114     146.716 100.326  71.650  1.00  0.00            
ATOM   1846  CE2 TYR A 114     148.313 100.181  72.980  1.00  0.00           C
ATOM   1847  HE2 TYR A 114     148.476  99.207  72.824  1.00  0.00            
ATOM   1848  C   TYR A 114     143.957 101.312  71.808  1.00  0.00           C
ATOM   1849  O   TYR A 114     143.540 101.205  70.658  1.00  0.00           O
ATOM   1850  N   ASP A 115     143.874 100.277  72.674  1.00  0.00           N
ATOM   1851  HN  ASP A 115     144.155 100.453  73.617  1.00  0.00            
ATOM   1852  CA  ASP A 115     143.417  98.938  72.366  1.00  0.00           C
ATOM   1853  HA  ASP A 115     143.512  98.858  71.374  1.00  0.00            
ATOM   1854  CB  ASP A 115     144.311  97.907  73.138  1.00  0.00           C
ATOM   1855  HB1 ASP A 115     143.966  96.987  72.954  1.00  0.00            
ATOM   1856  HB2 ASP A 115     145.249  97.984  72.801  1.00  0.00            
ATOM   1857  CG  ASP A 115     144.355  98.084  74.656  1.00  0.00           C
ATOM   1858  OD1 ASP A 115     143.783  99.081  75.170  1.00  0.00           O
ATOM   1859  OD2 ASP A 115     145.009  97.244  75.323  1.00  0.00           O
ATOM   1860  C   ASP A 115     141.932  98.743  72.683  1.00  0.00           C
ATOM   1861  O   ASP A 115     141.382  97.647  72.546  1.00  0.00           O
ATOM   1862  N   GLY A 116     141.238  99.822  73.109  1.00  0.00           N
ATOM   1863  HN  GLY A 116     141.706 100.704  73.157  1.00  0.00            
ATOM   1864  CA  GLY A 116     139.841  99.754  73.500  1.00  0.00           C
ATOM   1865  HA1 GLY A 116     139.409 100.617  73.238  1.00  0.00            
ATOM   1866  HA2 GLY A 116     139.419  99.003  72.993  1.00  0.00            
ATOM   1867  C   GLY A 116     139.654  99.528  74.979  1.00  0.00           C
ATOM   1868  O   GLY A 116     138.524  99.516  75.464  1.00  0.00           O
ATOM   1869  N   LEU A 117     140.732  99.329  75.774  1.00  0.00           N
ATOM   1870  HN  LEU A 117     141.644  99.323  75.363  1.00  0.00            
ATOM   1871  CA  LEU A 117     140.602  99.123  77.215  1.00  0.00           C
ATOM   1872  HA  LEU A 117     139.833  98.486  77.270  1.00  0.00            
ATOM   1873  CB  LEU A 117     141.885  98.490  77.813  1.00  0.00           C
ATOM   1874  HB1 LEU A 117     142.097  97.669  77.282  1.00  0.00            
ATOM   1875  HB2 LEU A 117     142.628  99.152  77.714  1.00  0.00            
ATOM   1876  CG  LEU A 117     141.817  98.081  79.302  1.00  0.00           C
ATOM   1877  HG  LEU A 117     141.511  98.886  79.811  1.00  0.00            
ATOM   1878  CD1 LEU A 117     140.803  96.958  79.563  1.00  0.00           C
ATOM   1879 HD11 LEU A 117     140.799  96.733  80.537  1.00  0.00            
ATOM   1880 HD12 LEU A 117     139.891  97.262  79.287  1.00  0.00            
ATOM   1881 HD13 LEU A 117     141.059  96.148  79.035  1.00  0.00            
ATOM   1882  CD2 LEU A 117     143.200  97.646  79.804  1.00  0.00           C
ATOM   1883 HD21 LEU A 117     143.138  97.385  80.767  1.00  0.00            
ATOM   1884 HD22 LEU A 117     143.519  96.865  79.267  1.00  0.00            
ATOM   1885 HD23 LEU A 117     143.844  98.404  79.705  1.00  0.00            
ATOM   1886  C   LEU A 117     140.206 100.392  77.985  1.00  0.00           C
ATOM   1887  O   LEU A 117     140.968 101.359  78.075  1.00  0.00           O
ATOM   1888  N   ILE A 118     138.986 100.397  78.575  1.00  0.00           N
ATOM   1889  HN  ILE A 118     138.457  99.549  78.550  1.00  0.00            
ATOM   1890  CA  ILE A 118     138.387 101.547  79.244  1.00  0.00           C
ATOM   1891  HA  ILE A 118     138.942 102.302  78.897  1.00  0.00            
ATOM   1892  CB  ILE A 118     136.918 101.769  78.892  1.00  0.00           C
ATOM   1893  HB  ILE A 118     136.413 100.934  79.110  1.00  0.00            
ATOM   1894  CG2 ILE A 118     136.370 102.970  79.674  1.00  0.00           C
ATOM   1895 HG21 ILE A 118     135.408 103.110  79.439  1.00  0.00            
ATOM   1896 HG22 ILE A 118     136.451 102.794  80.655  1.00  0.00            
ATOM   1897 HG23 ILE A 118     136.893 103.789  79.438  1.00  0.00            
ATOM   1898  CG1 ILE A 118     136.809 102.133  77.407  1.00  0.00           C
ATOM   1899 HG11 ILE A 118     137.370 102.946  77.248  1.00  0.00            
ATOM   1900 HG12 ILE A 118     137.172 101.368  76.875  1.00  0.00            
ATOM   1901  CD  ILE A 118     135.398 102.430  76.896  1.00  0.00           C
ATOM   1902  HD1 ILE A 118     135.437 102.655  75.922  1.00  0.00            
ATOM   1903  HD2 ILE A 118     134.819 101.626  77.030  1.00  0.00            
ATOM   1904  HD3 ILE A 118     135.016 103.203  77.402  1.00  0.00            
ATOM   1905  C   ILE A 118     138.488 101.429  80.746  1.00  0.00           C
ATOM   1906  O   ILE A 118     138.161 100.406  81.345  1.00  0.00           O
ATOM   1907  N   THR A 119     138.933 102.517  81.399  1.00  0.00           N
ATOM   1908  HN  THR A 119     139.194 103.316  80.857  1.00  0.00            
ATOM   1909  CA  THR A 119     139.057 102.603  82.838  1.00  0.00           C
ATOM   1910  HA  THR A 119     138.675 101.735  83.156  1.00  0.00            
ATOM   1911  CB  THR A 119     140.506 102.691  83.317  1.00  0.00           C
ATOM   1912  HB  THR A 119     140.494 102.819  84.309  1.00  0.00            
ATOM   1913  OG1 THR A 119     141.210 103.814  82.811  1.00  0.00           O
ATOM   1914  HG1 THR A 119     142.146 103.807  83.164  1.00  0.00            
ATOM   1915  CG2 THR A 119     141.269 101.463  82.807  1.00  0.00           C
ATOM   1916 HG21 THR A 119     142.219 101.510  83.115  1.00  0.00            
ATOM   1917 HG22 THR A 119     140.843 100.633  83.166  1.00  0.00            
ATOM   1918 HG23 THR A 119     141.243 101.446  81.807  1.00  0.00            
ATOM   1919  C   THR A 119     138.243 103.762  83.372  1.00  0.00           C
ATOM   1920  O   THR A 119     138.210 104.856  82.807  1.00  0.00           O
ATOM   1921  N   TRP A 120     137.513 103.542  84.487  1.00  0.00           N
ATOM   1922  HN  TRP A 120     137.521 102.634  84.905  1.00  0.00            
ATOM   1923  CA  TRP A 120     136.718 104.592  85.091  1.00  0.00           C
ATOM   1924  HA  TRP A 120     137.204 105.448  84.916  1.00  0.00            
ATOM   1925  CB  TRP A 120     135.320 104.594  84.424  1.00  0.00           C
ATOM   1926  HB1 TRP A 120     135.443 104.616  83.432  1.00  0.00            
ATOM   1927  HB2 TRP A 120     134.845 103.753  84.683  1.00  0.00            
ATOM   1928  CG  TRP A 120     134.418 105.748  84.789  1.00  0.00           C
ATOM   1929  CD1 TRP A 120     134.716 107.075  84.877  1.00  0.00           C
ATOM   1930  HD1 TRP A 120     135.618 107.470  84.703  1.00  0.00            
ATOM   1931  NE1 TRP A 120     133.602 107.792  85.238  1.00  0.00           N
ATOM   1932  HE1 TRP A 120     133.547 108.787  85.320  1.00  0.00            
ATOM   1933  CE2 TRP A 120     132.576 106.906  85.467  1.00  0.00           C
ATOM   1934  CD2 TRP A 120     133.037 105.620  85.148  1.00  0.00           C
ATOM   1935  CE3 TRP A 120     132.205 104.518  85.237  1.00  0.00           C
ATOM   1936  HE3 TRP A 120     132.537 103.604  85.005  1.00  0.00            
ATOM   1937  CZ3 TRP A 120     130.886 104.717  85.661  1.00  0.00           C
ATOM   1938  HZ3 TRP A 120     130.264 103.936  85.721  1.00  0.00            
ATOM   1939  CZ2 TRP A 120     131.280 107.101  85.919  1.00  0.00           C
ATOM   1940  HZ2 TRP A 120     130.961 108.012  86.181  1.00  0.00            
ATOM   1941  CH2 TRP A 120     130.427 105.992  86.001  1.00  0.00           C
ATOM   1942  HH2 TRP A 120     129.482 106.114  86.305  1.00  0.00            
ATOM   1943  C   TRP A 120     136.622 104.409  86.613  1.00  0.00           C
ATOM   1944  O   TRP A 120     136.298 103.332  87.104  1.00  0.00           O
ATOM   1945  N   ASP A 121     136.908 105.472  87.396  1.00  0.00           N
ATOM   1946  HN  ASP A 121     137.219 106.308  86.944  1.00  0.00            
ATOM   1947  CA  ASP A 121     136.799 105.494  88.843  1.00  0.00           C
ATOM   1948  HA  ASP A 121     136.225 104.762  89.210  1.00  0.00            
ATOM   1949  CB  ASP A 121     138.234 105.273  89.450  1.00  0.00           C
ATOM   1950  HB1 ASP A 121     138.465 104.314  89.289  1.00  0.00            
ATOM   1951  HB2 ASP A 121     138.855 105.858  88.928  1.00  0.00            
ATOM   1952  CG  ASP A 121     138.582 105.530  90.928  1.00  0.00           C
ATOM   1953  OD1 ASP A 121     137.846 106.254  91.635  1.00  0.00           O
ATOM   1954  OD2 ASP A 121     139.665 104.990  91.322  1.00  0.00           O
ATOM   1955  C   ASP A 121     136.116 106.836  89.132  1.00  0.00           C
ATOM   1956  O   ASP A 121     136.594 107.883  88.759  1.00  0.00           O
ATOM   1957  N   ALA A 122     134.898 106.766  89.733  1.00  0.00           N
ATOM   1958  HN  ALA A 122     134.490 105.861  89.857  1.00  0.00            
ATOM   1959  CA  ALA A 122     134.153 107.913  90.205  1.00  0.00           C
ATOM   1960  HA  ALA A 122     134.605 108.688  89.764  1.00  0.00            
ATOM   1961  CB  ALA A 122     132.673 107.819  89.783  1.00  0.00           C
ATOM   1962  HB1 ALA A 122     132.179 108.621  90.119  1.00  0.00            
ATOM   1963  HB2 ALA A 122     132.612 107.785  88.785  1.00  0.00            
ATOM   1964  HB3 ALA A 122     132.268 106.991  90.170  1.00  0.00            
ATOM   1965  C   ALA A 122     134.233 108.031  91.738  1.00  0.00           C
ATOM   1966  O   ALA A 122     133.807 107.107  92.427  1.00  0.00           O
ATOM   1967  N   PRO A 123     134.740 109.099  92.347  1.00  0.00           N
ATOM   1968  CD  PRO A 123     135.453 110.161  91.652  1.00  0.00           C
ATOM   1969  HD1 PRO A 123     134.816 110.668  91.071  1.00  0.00            
ATOM   1970  HD2 PRO A 123     136.176 109.764  91.087  1.00  0.00            
ATOM   1971  CA  PRO A 123     134.918 109.178  93.793  1.00  0.00           C
ATOM   1972  HA  PRO A 123     135.014 108.251  94.156  1.00  0.00            
ATOM   1973  CB  PRO A 123     136.125 110.107  93.948  1.00  0.00           C
ATOM   1974  HB1 PRO A 123     136.072 110.618  94.806  1.00  0.00            
ATOM   1975  HB2 PRO A 123     136.979 109.587  93.922  1.00  0.00            
ATOM   1976  CG  PRO A 123     136.031 111.051  92.750  1.00  0.00           C
ATOM   1977  HG1 PRO A 123     135.423 111.820  92.946  1.00  0.00            
ATOM   1978  HG2 PRO A 123     136.934 111.397  92.493  1.00  0.00            
ATOM   1979  C   PRO A 123     133.734 109.821  94.499  1.00  0.00           C
ATOM   1980  O   PRO A 123     133.262 110.880  94.091  1.00  0.00           O
ATOM   1981  N   ALA A 124     133.253 109.234  95.611  1.00  0.00           N
ATOM   1982  HN  ALA A 124     133.682 108.408  95.978  1.00  0.00            
ATOM   1983  CA  ALA A 124     132.108 109.819  96.262  1.00  0.00           C
ATOM   1984  HA  ALA A 124     132.314 110.798  96.262  1.00  0.00            
ATOM   1985  CB  ALA A 124     130.860 109.444  95.474  1.00  0.00           C
ATOM   1986  HB1 ALA A 124     130.056 109.843  95.914  1.00  0.00            
ATOM   1987  HB2 ALA A 124     130.938 109.794  94.540  1.00  0.00            
ATOM   1988  HB3 ALA A 124     130.767 108.449  95.450  1.00  0.00            
ATOM   1989  C   ALA A 124     131.921 109.401  97.701  1.00  0.00           C
ATOM   1990  O   ALA A 124     132.652 108.585  98.258  1.00  0.00           O
ATOM   1991  N   ILE A 125     130.907 109.994  98.352  1.00  0.00           N
ATOM   1992  HN  ILE A 125     130.384 110.697  97.871  1.00  0.00            
ATOM   1993  CA  ILE A 125     130.531 109.671  99.710  1.00  0.00           C
ATOM   1994  HA  ILE A 125     131.255 109.110 100.111  1.00  0.00            
ATOM   1995  CB  ILE A 125     130.416 110.917 100.574  1.00  0.00           C
ATOM   1996  HB  ILE A 125     129.817 111.589 100.138  1.00  0.00            
ATOM   1997  CG2 ILE A 125     129.757 110.580 101.931  1.00  0.00           C
ATOM   1998 HG21 ILE A 125     129.690 111.410 102.484  1.00  0.00            
ATOM   1999 HG22 ILE A 125     128.842 110.209 101.774  1.00  0.00            
ATOM   2000 HG23 ILE A 125     130.313 109.902 102.412  1.00  0.00            
ATOM   2001  CG1 ILE A 125     131.835 111.519 100.718  1.00  0.00           C
ATOM   2002 HG11 ILE A 125     132.438 110.821 101.105  1.00  0.00            
ATOM   2003 HG12 ILE A 125     132.164 111.777  99.809  1.00  0.00            
ATOM   2004  CD  ILE A 125     131.912 112.755 101.614  1.00  0.00           C
ATOM   2005  HD1 ILE A 125     132.857 113.080 101.654  1.00  0.00            
ATOM   2006  HD2 ILE A 125     131.328 113.475 101.240  1.00  0.00            
ATOM   2007  HD3 ILE A 125     131.602 112.519 102.535  1.00  0.00            
ATOM   2008  C   ILE A 125     129.239 108.902  99.632  1.00  0.00           C
ATOM   2009  O   ILE A 125     128.253 109.349  99.067  1.00  0.00           O
ATOM   2010  N   THR A 126     129.227 107.678 100.182  1.00  0.00           N
ATOM   2011  HN  THR A 126     130.044 107.352 100.658  1.00  0.00            
ATOM   2012  CA  THR A 126     128.068 106.815 100.108  1.00  0.00           C
ATOM   2013  HA  THR A 126     127.493 107.263  99.423  1.00  0.00            
ATOM   2014  CB  THR A 126     128.378 105.395  99.651  1.00  0.00           C
ATOM   2015  HB  THR A 126     127.551 104.838  99.730  1.00  0.00            
ATOM   2016  OG1 THR A 126     129.328 104.754 100.487  1.00  0.00           O
ATOM   2017  HG1 THR A 126     129.499 103.829 100.149  1.00  0.00            
ATOM   2018  CG2 THR A 126     128.975 105.450  98.240  1.00  0.00           C
ATOM   2019 HG21 THR A 126     129.183 104.522  97.930  1.00  0.00            
ATOM   2020 HG22 THR A 126     128.317 105.871  97.616  1.00  0.00            
ATOM   2021 HG23 THR A 126     129.815 105.993  98.254  1.00  0.00            
ATOM   2022  C   THR A 126     127.406 106.743 101.452  1.00  0.00           C
ATOM   2023  O   THR A 126     128.051 106.843 102.498  1.00  0.00           O
ATOM   2024  N   LYS A 127     126.074 106.558 101.451  1.00  0.00           N
ATOM   2025  HN  LYS A 127     125.584 106.584 100.580  1.00  0.00            
ATOM   2026  CA  LYS A 127     125.329 106.323 102.662  1.00  0.00           C
ATOM   2027  HA  LYS A 127     126.005 106.253 103.396  1.00  0.00            
ATOM   2028  CB  LYS A 127     124.368 107.496 102.918  1.00  0.00           C
ATOM   2029  HB1 LYS A 127     123.764 107.593 102.127  1.00  0.00            
ATOM   2030  HB2 LYS A 127     123.822 107.291 103.730  1.00  0.00            
ATOM   2031  CG  LYS A 127     125.106 108.829 103.143  1.00  0.00           C
ATOM   2032  HG1 LYS A 127     125.685 108.739 103.953  1.00  0.00            
ATOM   2033  HG2 LYS A 127     125.678 109.015 102.344  1.00  0.00            
ATOM   2034  CD  LYS A 127     124.166 110.023 103.352  1.00  0.00           C
ATOM   2035  HD1 LYS A 127     124.715 110.845 103.507  1.00  0.00            
ATOM   2036  HD2 LYS A 127     123.608 110.145 102.531  1.00  0.00            
ATOM   2037  CE  LYS A 127     123.239 109.845 104.530  1.00  0.00           C
ATOM   2038  HE1 LYS A 127     122.682 109.024 104.404  1.00  0.00            
ATOM   2039  HE2 LYS A 127     123.771 109.760 105.372  1.00  0.00            
ATOM   2040  NZ  LYS A 127     122.349 111.012 104.644  1.00  0.00           N
ATOM   2041  HZ1 LYS A 127     121.737 110.889 105.425  1.00  0.00            
ATOM   2042  HZ2 LYS A 127     122.897 111.838 104.776  1.00  0.00            
ATOM   2043  HZ3 LYS A 127     121.808 111.102 103.808  1.00  0.00            
ATOM   2044  C   LYS A 127     124.558 105.018 102.545  1.00  0.00           C
ATOM   2045  O   LYS A 127     123.536 104.916 101.876  1.00  0.00           O
ATOM   2046  N   SER A 128     125.034 103.950 103.207  1.00  0.00           N
ATOM   2047  HN  SER A 128     125.879 104.047 103.734  1.00  0.00            
ATOM   2048  CA  SER A 128     124.366 102.658 103.186  1.00  0.00           C
ATOM   2049  HA  SER A 128     123.837 102.644 102.338  1.00  0.00            
ATOM   2050  CB  SER A 128     125.383 101.491 103.171  1.00  0.00           C
ATOM   2051  HB1 SER A 128     126.053 101.629 102.442  1.00  0.00            
ATOM   2052  HB2 SER A 128     125.855 101.435 104.051  1.00  0.00            
ATOM   2053  OG  SER A 128     124.786 100.209 102.943  1.00  0.00           O
ATOM   2054  HG1 SER A 128     125.496  99.505 102.946  1.00  0.00            
ATOM   2055  C   SER A 128     123.418 102.553 104.362  1.00  0.00           C
ATOM   2056  O   SER A 128     123.492 103.344 105.297  1.00  0.00           O
ATOM   2057  N   SER A 129     122.478 101.594 104.328  1.00  0.00           N
ATOM   2058  HN  SER A 129     122.431 101.016 103.514  1.00  0.00            
ATOM   2059  CA  SER A 129     121.529 101.342 105.392  1.00  0.00           C
ATOM   2060  HA  SER A 129     121.683 102.049 106.082  1.00  0.00            
ATOM   2061  CB  SER A 129     120.040 101.467 104.953  1.00  0.00           C
ATOM   2062  HB1 SER A 129     119.439 101.106 105.666  1.00  0.00            
ATOM   2063  HB2 SER A 129     119.812 102.425 104.778  1.00  0.00            
ATOM   2064  OG  SER A 129     119.721 100.750 103.754  1.00  0.00           O
ATOM   2065  HG1 SER A 129     118.753 100.877 103.537  1.00  0.00            
ATOM   2066  C   SER A 129     121.850  99.962 105.917  1.00  0.00           C
ATOM   2067  O   SER A 129     121.917  98.986 105.180  1.00  0.00           O
ATOM   2068  N   CYS A 130     122.150  99.857 107.225  1.00  0.00           N
ATOM   2069  HN  CYS A 130     122.146 100.681 107.792  1.00  0.00            
ATOM   2070  CA  CYS A 130     122.478  98.587 107.835  1.00  0.00           C
ATOM   2071  HA  CYS A 130     122.011  97.942 107.231  1.00  0.00            
ATOM   2072  CB  CYS A 130     123.998  98.247 107.894  1.00  0.00           C
ATOM   2073  HB1 CYS A 130     124.056  97.471 108.522  1.00  0.00            
ATOM   2074  HB2 CYS A 130     124.222  97.944 106.968  1.00  0.00            
ATOM   2075  SG  CYS A 130     125.069  99.625 108.428  1.00  0.00           S
ATOM   2076  C   CYS A 130     121.946  98.569 109.240  1.00  0.00           C
ATOM   2077  O   CYS A 130     121.949  99.570 109.948  1.00  0.00           O
ATOM   2078  N   VAL A 131     121.466  97.387 109.671  1.00  0.00           N
ATOM   2079  HN  VAL A 131     121.395  96.637 109.014  1.00  0.00            
ATOM   2080  CA  VAL A 131     121.047  97.145 111.038  1.00  0.00           C
ATOM   2081  HA  VAL A 131     120.358  97.845 111.223  1.00  0.00            
ATOM   2082  CB  VAL A 131     120.418  95.761 111.207  1.00  0.00           C
ATOM   2083  HB  VAL A 131     121.100  95.078 110.946  1.00  0.00            
ATOM   2084  CG1 VAL A 131     120.013  95.496 112.672  1.00  0.00           C
ATOM   2085 HG11 VAL A 131     119.607  94.585 112.746  1.00  0.00            
ATOM   2086 HG12 VAL A 131     120.823  95.548 113.256  1.00  0.00            
ATOM   2087 HG13 VAL A 131     119.347  96.183 112.963  1.00  0.00            
ATOM   2088  CG2 VAL A 131     119.179  95.659 110.299  1.00  0.00           C
ATOM   2089 HG21 VAL A 131     118.762  94.756 110.404  1.00  0.00            
ATOM   2090 HG22 VAL A 131     118.518  96.364 110.557  1.00  0.00            
ATOM   2091 HG23 VAL A 131     119.452  95.791 109.346  1.00  0.00            
ATOM   2092  C   VAL A 131     122.236  97.292 111.973  1.00  0.00           C
ATOM   2093  O   VAL A 131     123.296  96.714 111.745  1.00  0.00           O
ATOM   2094  N   VAL A 132     122.069  98.078 113.048  1.00  0.00           N
ATOM   2095  HN  VAL A 132     121.197  98.556 113.152  1.00  0.00            
ATOM   2096  CA  VAL A 132     123.079  98.273 114.064  1.00  0.00           C
ATOM   2097  HA  VAL A 132     123.928  97.854 113.741  1.00  0.00            
ATOM   2098  CB  VAL A 132     123.358  99.754 114.308  1.00  0.00           C
ATOM   2099  HB  VAL A 132     122.509 100.198 114.595  1.00  0.00            
ATOM   2100  CG1 VAL A 132     124.409  99.925 115.417  1.00  0.00           C
ATOM   2101 HG11 VAL A 132     124.581 100.899 115.566  1.00  0.00            
ATOM   2102 HG12 VAL A 132     124.071  99.513 116.263  1.00  0.00            
ATOM   2103 HG13 VAL A 132     125.259  99.474 115.143  1.00  0.00            
ATOM   2104  CG2 VAL A 132     123.886 100.384 113.004  1.00  0.00           C
ATOM   2105 HG21 VAL A 132     124.072 101.355 113.154  1.00  0.00            
ATOM   2106 HG22 VAL A 132     124.729  99.922 112.728  1.00  0.00            
ATOM   2107 HG23 VAL A 132     123.200 100.284 112.284  1.00  0.00            
ATOM   2108  C   VAL A 132     122.548  97.610 115.317  1.00  0.00           C
ATOM   2109  O   VAL A 132     121.508  98.006 115.846  1.00  0.00           O
ATOM   2110  N   ASP A 133     123.238  96.555 115.804  1.00  0.00           N
ATOM   2111  HN  ASP A 133     124.052  96.247 115.311  1.00  0.00            
ATOM   2112  CA  ASP A 133     122.851  95.852 117.007  1.00  0.00           C
ATOM   2113  HA  ASP A 133     121.861  95.957 117.105  1.00  0.00            
ATOM   2114  CB  ASP A 133     123.146  94.330 116.909  1.00  0.00           C
ATOM   2115  HB1 ASP A 133     122.800  93.981 116.038  1.00  0.00            
ATOM   2116  HB2 ASP A 133     124.133  94.180 116.960  1.00  0.00            
ATOM   2117  CG  ASP A 133     122.477  93.558 118.043  1.00  0.00           C
ATOM   2118  OD1 ASP A 133     121.770  94.196 118.870  1.00  0.00           O
ATOM   2119  OD2 ASP A 133     122.691  92.324 118.119  1.00  0.00           O
ATOM   2120  C   ASP A 133     123.577  96.521 118.168  1.00  0.00           C
ATOM   2121  O   ASP A 133     124.803  96.611 118.198  1.00  0.00           O
ATOM   2122  N   VAL A 134     122.805  97.056 119.136  1.00  0.00           N
ATOM   2123  HN  VAL A 134     121.826  96.852 119.126  1.00  0.00            
ATOM   2124  CA  VAL A 134     123.314  97.909 120.188  1.00  0.00           C
ATOM   2125  HA  VAL A 134     124.291  98.025 120.011  1.00  0.00            
ATOM   2126  CB  VAL A 134     122.658  99.294 120.116  1.00  0.00           C
ATOM   2127  HB  VAL A 134     122.579  99.523 119.146  1.00  0.00            
ATOM   2128  CG1 VAL A 134     121.219  99.316 120.664  1.00  0.00           C
ATOM   2129 HG11 VAL A 134     120.848 100.242 120.590  1.00  0.00            
ATOM   2130 HG12 VAL A 134     120.651  98.686 120.134  1.00  0.00            
ATOM   2131 HG13 VAL A 134     121.223  99.035 121.624  1.00  0.00            
ATOM   2132  CG2 VAL A 134     123.547 100.349 120.800  1.00  0.00           C
ATOM   2133 HG21 VAL A 134     123.105 101.244 120.744  1.00  0.00            
ATOM   2134 HG22 VAL A 134     123.679 100.102 121.760  1.00  0.00            
ATOM   2135 HG23 VAL A 134     124.434 100.386 120.340  1.00  0.00            
ATOM   2136  C   VAL A 134     123.185  97.224 121.546  1.00  0.00           C
ATOM   2137  O   VAL A 134     123.440  97.811 122.592  1.00  0.00           O
ATOM   2138  N   THR A 135     122.838  95.908 121.569  1.00  0.00           N
ATOM   2139  HN  THR A 135     122.739  95.435 120.693  1.00  0.00            
ATOM   2140  CA  THR A 135     122.598  95.132 122.805  1.00  0.00           C
ATOM   2141  HA  THR A 135     121.823  95.629 123.195  1.00  0.00            
ATOM   2142  CB  THR A 135     122.251  93.661 122.544  1.00  0.00           C
ATOM   2143  HB  THR A 135     122.978  93.307 121.956  1.00  0.00            
ATOM   2144  OG1 THR A 135     121.000  93.546 121.869  1.00  0.00           O
ATOM   2145  HG1 THR A 135     120.795  92.580 121.710  1.00  0.00            
ATOM   2146  CG2 THR A 135     122.078  92.830 123.830  1.00  0.00           C
ATOM   2147 HG21 THR A 135     121.854  91.886 123.589  1.00  0.00            
ATOM   2148 HG22 THR A 135     122.929  92.847 124.355  1.00  0.00            
ATOM   2149 HG23 THR A 135     121.339  93.218 124.381  1.00  0.00            
ATOM   2150  C   THR A 135     123.759  95.151 123.772  1.00  0.00           C
ATOM   2151  O   THR A 135     123.585  95.289 124.980  1.00  0.00           O
ATOM   2152  N   TYR A 136     124.997  95.054 123.260  1.00  0.00           N
ATOM   2153  HN  TYR A 136     125.098  94.990 122.267  1.00  0.00            
ATOM   2154  CA  TYR A 136     126.195  95.037 124.079  1.00  0.00           C
ATOM   2155  HA  TYR A 136     125.811  94.849 124.983  1.00  0.00            
ATOM   2156  CB  TYR A 136     127.195  93.941 123.628  1.00  0.00           C
ATOM   2157  HB1 TYR A 136     127.414  94.052 122.659  1.00  0.00            
ATOM   2158  HB2 TYR A 136     128.035  93.998 124.168  1.00  0.00            
ATOM   2159  CG  TYR A 136     126.589  92.591 123.829  1.00  0.00           C
ATOM   2160  CD1 TYR A 136     126.388  92.100 125.125  1.00  0.00           C
ATOM   2161  HD1 TYR A 136     126.649  92.658 125.912  1.00  0.00            
ATOM   2162  CE1 TYR A 136     125.825  90.836 125.328  1.00  0.00           C
ATOM   2163  HE1 TYR A 136     125.683  90.496 126.258  1.00  0.00            
ATOM   2164  CZ  TYR A 136     125.461  90.049 124.236  1.00  0.00           C
ATOM   2165  OH  TYR A 136     124.924  88.768 124.452  1.00  0.00           O
ATOM   2166  HH  TYR A 136     124.718  88.340 123.572  1.00  0.00            
ATOM   2167  CD2 TYR A 136     126.213  91.799 122.736  1.00  0.00           C
ATOM   2168  HD2 TYR A 136     126.348  92.140 121.806  1.00  0.00            
ATOM   2169  CE2 TYR A 136     125.649  90.532 122.938  1.00  0.00           C
ATOM   2170  HE2 TYR A 136     125.381  89.973 122.153  1.00  0.00            
ATOM   2171  C   TYR A 136     126.917  96.373 124.115  1.00  0.00           C
ATOM   2172  O   TYR A 136     128.119  96.412 124.334  1.00  0.00           O
ATOM   2173  N   PHE A 137     126.233  97.517 123.898  1.00  0.00           N
ATOM   2174  HN  PHE A 137     125.255  97.465 123.698  1.00  0.00            
ATOM   2175  CA  PHE A 137     126.874  98.826 123.945  1.00  0.00           C
ATOM   2176  HA  PHE A 137     127.580  98.799 123.237  1.00  0.00            
ATOM   2177  CB  PHE A 137     125.802  99.911 123.650  1.00  0.00           C
ATOM   2178  HB1 PHE A 137     125.513  99.825 122.697  1.00  0.00            
ATOM   2179  HB2 PHE A 137     125.018  99.759 124.252  1.00  0.00            
ATOM   2180  CG  PHE A 137     126.250 101.333 123.853  1.00  0.00           C
ATOM   2181  CD1 PHE A 137     127.070 101.916 122.887  1.00  0.00           C
ATOM   2182  HD1 PHE A 137     127.341 101.383 122.085  1.00  0.00            
ATOM   2183  CE1 PHE A 137     127.519 103.231 123.021  1.00  0.00           C
ATOM   2184  HE1 PHE A 137     128.101 103.634 122.315  1.00  0.00            
ATOM   2185  CZ  PHE A 137     127.157 103.983 124.138  1.00  0.00           C
ATOM   2186  HZ  PHE A 137     127.480 104.924 124.235  1.00  0.00            
ATOM   2187  CD2 PHE A 137     125.884 102.099 124.977  1.00  0.00           C
ATOM   2188  HD2 PHE A 137     125.293 101.700 125.678  1.00  0.00            
ATOM   2189  CE2 PHE A 137     126.342 103.416 125.120  1.00  0.00           C
ATOM   2190  HE2 PHE A 137     126.085 103.950 125.926  1.00  0.00            
ATOM   2191  C   PHE A 137     127.594  99.088 125.282  1.00  0.00           C
ATOM   2192  O   PHE A 137     126.963  98.885 126.321  1.00  0.00           O
ATOM   2193  N   PRO A 138     128.871  99.498 125.359  1.00  0.00           N
ATOM   2194  CD  PRO A 138     129.412  99.912 126.652  1.00  0.00           C
ATOM   2195  HD1 PRO A 138     130.054  99.222 126.986  1.00  0.00            
ATOM   2196  HD2 PRO A 138     128.668 100.021 127.311  1.00  0.00            
ATOM   2197  CA  PRO A 138     129.685 100.015 124.259  1.00  0.00           C
ATOM   2198  HA  PRO A 138     129.099 100.200 123.470  1.00  0.00            
ATOM   2199  CB  PRO A 138     130.368 101.261 124.873  1.00  0.00           C
ATOM   2200  HB1 PRO A 138     131.352 101.235 124.696  1.00  0.00            
ATOM   2201  HB2 PRO A 138     129.980 102.094 124.478  1.00  0.00            
ATOM   2202  CG  PRO A 138     130.113 101.237 126.387  1.00  0.00           C
ATOM   2203  HG1 PRO A 138     130.975 101.282 126.891  1.00  0.00            
ATOM   2204  HG2 PRO A 138     129.528 102.001 126.659  1.00  0.00            
ATOM   2205  C   PRO A 138     130.716  99.001 123.758  1.00  0.00           C
ATOM   2206  O   PRO A 138     131.666  99.398 123.096  1.00  0.00           O
ATOM   2207  N   PHE A 139     130.526  97.694 124.013  1.00  0.00           N
ATOM   2208  HN  PHE A 139     129.673  97.449 124.474  1.00  0.00            
ATOM   2209  CA  PHE A 139     131.428  96.596 123.690  1.00  0.00           C
ATOM   2210  HA  PHE A 139     132.301  97.047 123.502  1.00  0.00            
ATOM   2211  CB  PHE A 139     131.557  95.590 124.870  1.00  0.00           C
ATOM   2212  HB1 PHE A 139     130.663  95.190 125.070  1.00  0.00            
ATOM   2213  HB2 PHE A 139     132.199  94.864 124.624  1.00  0.00            
ATOM   2214  CG  PHE A 139     132.059  96.251 126.117  1.00  0.00           C
ATOM   2215  CD1 PHE A 139     133.433  96.441 126.317  1.00  0.00           C
ATOM   2216  HD1 PHE A 139     134.082  96.123 125.626  1.00  0.00            
ATOM   2217  CE1 PHE A 139     133.906  97.071 127.473  1.00  0.00           C
ATOM   2218  HE1 PHE A 139     134.889  97.202 127.604  1.00  0.00            
ATOM   2219  CZ  PHE A 139     133.007  97.518 128.445  1.00  0.00           C
ATOM   2220  HZ  PHE A 139     133.344  97.972 129.270  1.00  0.00            
ATOM   2221  CD2 PHE A 139     131.166  96.689 127.105  1.00  0.00           C
ATOM   2222  HD2 PHE A 139     130.184  96.544 126.984  1.00  0.00            
ATOM   2223  CE2 PHE A 139     131.636  97.327 128.259  1.00  0.00           C
ATOM   2224  HE2 PHE A 139     130.989  97.647 128.951  1.00  0.00            
ATOM   2225  C   PHE A 139     130.914  95.839 122.464  1.00  0.00           C
ATOM   2226  O   PHE A 139     131.047  94.619 122.354  1.00  0.00           O
ATOM   2227  N   ASP A 140     130.250  96.557 121.540  1.00  0.00           N
ATOM   2228  HN  ASP A 140     130.219  97.547 121.677  1.00  0.00            
ATOM   2229  CA  ASP A 140     129.580  96.044 120.375  1.00  0.00           C
ATOM   2230  HA  ASP A 140     129.372  95.101 120.634  1.00  0.00            
ATOM   2231  CB  ASP A 140     128.270  96.853 120.098  1.00  0.00           C
ATOM   2232  HB1 ASP A 140     127.918  96.574 119.205  1.00  0.00            
ATOM   2233  HB2 ASP A 140     127.605  96.617 120.807  1.00  0.00            
ATOM   2234  CG  ASP A 140     128.373  98.377 120.077  1.00  0.00           C
ATOM   2235  OD1 ASP A 140     129.339  98.973 120.606  1.00  0.00           O
ATOM   2236  OD2 ASP A 140     127.429  99.004 119.535  1.00  0.00           O
ATOM   2237  C   ASP A 140     130.492  95.953 119.149  1.00  0.00           C
ATOM   2238  O   ASP A 140     131.469  96.683 118.992  1.00  0.00           O
ATOM   2239  N   ASN A 141     130.183  95.007 118.231  1.00  0.00           N
ATOM   2240  HN  ASN A 141     129.422  94.390 118.432  1.00  0.00            
ATOM   2241  CA  ASN A 141     130.885  94.831 116.974  1.00  0.00           C
ATOM   2242  HA  ASN A 141     131.497  95.617 116.883  1.00  0.00            
ATOM   2243  CB  ASN A 141     131.717  93.525 116.912  1.00  0.00           C
ATOM   2244  HB1 ASN A 141     131.129  92.737 117.095  1.00  0.00            
ATOM   2245  HB2 ASN A 141     132.132  93.428 116.007  1.00  0.00            
ATOM   2246  CG  ASN A 141     132.815  93.579 117.959  1.00  0.00           C
ATOM   2247  OD1 ASN A 141     133.582  94.535 118.024  1.00  0.00           O
ATOM   2248  ND2 ASN A 141     132.963  92.522 118.793  1.00  0.00           N
ATOM   2249 HD21 ASN A 141     132.357  91.731 118.710  1.00  0.00            
ATOM   2250 HD22 ASN A 141     133.679  92.533 119.491  1.00  0.00            
ATOM   2251  C   ASN A 141     129.803  94.738 115.920  1.00  0.00           C
ATOM   2252  O   ASN A 141     128.827  94.018 116.115  1.00  0.00           O
ATOM   2253  N   GLN A 142     129.945  95.470 114.797  1.00  0.00           N
ATOM   2254  HN  GLN A 142     130.830  95.900 114.619  1.00  0.00            
ATOM   2255  CA  GLN A 142     128.878  95.664 113.835  1.00  0.00           C
ATOM   2256  HA  GLN A 142     128.119  95.177 114.267  1.00  0.00            
ATOM   2257  CB  GLN A 142     128.602  97.156 113.561  1.00  0.00           C
ATOM   2258  HB1 GLN A 142     129.343  97.505 112.988  1.00  0.00            
ATOM   2259  HB2 GLN A 142     127.737  97.222 113.064  1.00  0.00            
ATOM   2260  CG  GLN A 142     128.500  98.066 114.788  1.00  0.00           C
ATOM   2261  HG1 GLN A 142     129.291  97.919 115.381  1.00  0.00            
ATOM   2262  HG2 GLN A 142     128.476  99.022 114.496  1.00  0.00            
ATOM   2263  CD  GLN A 142     127.231  97.745 115.557  1.00  0.00           C
ATOM   2264  OE1 GLN A 142     126.326  97.055 115.078  1.00  0.00           O
ATOM   2265  NE2 GLN A 142     127.136  98.288 116.786  1.00  0.00           N
ATOM   2266 HE21 GLN A 142     127.875  98.862 117.137  1.00  0.00            
ATOM   2267 HE22 GLN A 142     126.326  98.117 117.347  1.00  0.00            
ATOM   2268  C   GLN A 142     129.255  95.115 112.482  1.00  0.00           C
ATOM   2269  O   GLN A 142     130.418  95.094 112.121  1.00  0.00           O
ATOM   2270  N   GLN A 143     128.264  94.683 111.679  1.00  0.00           N
ATOM   2271  HN  GLN A 143     127.320  94.727 112.005  1.00  0.00            
ATOM   2272  CA  GLN A 143     128.528  94.158 110.358  1.00  0.00           C
ATOM   2273  HA  GLN A 143     129.490  94.342 110.154  1.00  0.00            
ATOM   2274  CB  GLN A 143     128.248  92.636 110.323  1.00  0.00           C
ATOM   2275  HB1 GLN A 143     127.318  92.470 110.652  1.00  0.00            
ATOM   2276  HB2 GLN A 143     128.330  92.313 109.380  1.00  0.00            
ATOM   2277  CG  GLN A 143     129.239  91.847 111.209  1.00  0.00           C
ATOM   2278  HG1 GLN A 143     130.165  91.993 110.862  1.00  0.00            
ATOM   2279  HG2 GLN A 143     129.176  92.192 112.146  1.00  0.00            
ATOM   2280  CD  GLN A 143     128.973  90.343 111.237  1.00  0.00           C
ATOM   2281  OE1 GLN A 143     128.989  89.669 110.207  1.00  0.00           O
ATOM   2282  NE2 GLN A 143     128.760  89.774 112.449  1.00  0.00           N
ATOM   2283 HE21 GLN A 143     128.781  90.336 113.276  1.00  0.00            
ATOM   2284 HE22 GLN A 143     128.582  88.792 112.516  1.00  0.00            
ATOM   2285  C   GLN A 143     127.631  94.879 109.377  1.00  0.00           C
ATOM   2286  O   GLN A 143     126.426  94.642 109.325  1.00  0.00           O
ATOM   2287  N   CYS A 144     128.199  95.789 108.564  1.00  0.00           N
ATOM   2288  HN  CYS A 144     129.190  95.921 108.598  1.00  0.00            
ATOM   2289  CA  CYS A 144     127.413  96.582 107.641  1.00  0.00           C
ATOM   2290  HA  CYS A 144     126.468  96.327 107.846  1.00  0.00            
ATOM   2291  CB  CYS A 144     127.611  98.100 107.841  1.00  0.00           C
ATOM   2292  HB1 CYS A 144     128.597  98.229 107.951  1.00  0.00            
ATOM   2293  HB2 CYS A 144     127.313  98.524 106.986  1.00  0.00            
ATOM   2294  SG  CYS A 144     126.673  98.705 109.273  1.00  0.00           S
ATOM   2295  C   CYS A 144     127.773  96.219 106.226  1.00  0.00           C
ATOM   2296  O   CYS A 144     128.936  96.045 105.882  1.00  0.00           O
ATOM   2297  N   ASN A 145     126.757  96.096 105.356  1.00  0.00           N
ATOM   2298  HN  ASN A 145     125.841  96.374 105.645  1.00  0.00            
ATOM   2299  CA  ASN A 145     126.936  95.577 104.018  1.00  0.00           C
ATOM   2300  HA  ASN A 145     127.854  95.180 104.030  1.00  0.00            
ATOM   2301  CB  ASN A 145     125.858  94.518 103.672  1.00  0.00           C
ATOM   2302  HB1 ASN A 145     124.946  94.914 103.778  1.00  0.00            
ATOM   2303  HB2 ASN A 145     125.978  94.205 102.730  1.00  0.00            
ATOM   2304  CG  ASN A 145     126.001  93.331 104.615  1.00  0.00           C
ATOM   2305  OD1 ASN A 145     127.106  92.902 104.933  1.00  0.00           O
ATOM   2306  ND2 ASN A 145     124.867  92.756 105.082  1.00  0.00           N
ATOM   2307 HD21 ASN A 145     123.975  93.113 104.805  1.00  0.00            
ATOM   2308 HD22 ASN A 145     124.922  91.974 105.703  1.00  0.00            
ATOM   2309  C   ASN A 145     126.839  96.702 103.009  1.00  0.00           C
ATOM   2310  O   ASN A 145     126.071  97.653 103.177  1.00  0.00           O
ATOM   2311  N   LEU A 146     127.631  96.610 101.929  1.00  0.00           N
ATOM   2312  HN  LEU A 146     128.323  95.888 101.918  1.00  0.00            
ATOM   2313  CA  LEU A 146     127.551  97.484 100.783  1.00  0.00           C
ATOM   2314  HA  LEU A 146     126.794  98.110 100.970  1.00  0.00            
ATOM   2315  CB  LEU A 146     128.882  98.231 100.567  1.00  0.00           C
ATOM   2316  HB1 LEU A 146     129.616  97.555 100.494  1.00  0.00            
ATOM   2317  HB2 LEU A 146     128.819  98.749  99.714  1.00  0.00            
ATOM   2318  CG  LEU A 146     129.242  99.206 101.692  1.00  0.00           C
ATOM   2319  HG  LEU A 146     129.039  98.773 102.570  1.00  0.00            
ATOM   2320  CD1 LEU A 146     130.738  99.527 101.661  1.00  0.00           C
ATOM   2321 HD11 LEU A 146     130.958 100.164 102.400  1.00  0.00            
ATOM   2322 HD12 LEU A 146     131.262  98.684 101.780  1.00  0.00            
ATOM   2323 HD13 LEU A 146     130.971  99.943 100.782  1.00  0.00            
ATOM   2324  CD2 LEU A 146     128.393 100.474 101.604  1.00  0.00           C
ATOM   2325 HD21 LEU A 146     128.644 101.095 102.346  1.00  0.00            
ATOM   2326 HD22 LEU A 146     128.554 100.923 100.725  1.00  0.00            
ATOM   2327 HD23 LEU A 146     127.426 100.234 101.683  1.00  0.00            
ATOM   2328  C   LEU A 146     127.325  96.630  99.561  1.00  0.00           C
ATOM   2329  O   LEU A 146     128.222  95.928  99.108  1.00  0.00           O
ATOM   2330  N   THR A 147     126.117  96.691  98.983  1.00  0.00           N
ATOM   2331  HN  THR A 147     125.478  97.405  99.270  1.00  0.00            
ATOM   2332  CA  THR A 147     125.706  95.751  97.951  1.00  0.00           C
ATOM   2333  HA  THR A 147     126.399  95.030  97.959  1.00  0.00            
ATOM   2334  CB  THR A 147     124.319  95.197  98.242  1.00  0.00           C
ATOM   2335  HB  THR A 147     123.695  95.974  98.328  1.00  0.00            
ATOM   2336  OG1 THR A 147     124.295  94.502  99.481  1.00  0.00           O
ATOM   2337  HG1 THR A 147     123.374  94.149  99.647  1.00  0.00            
ATOM   2338  CG2 THR A 147     123.866  94.204  97.169  1.00  0.00           C
ATOM   2339 HG21 THR A 147     122.953  93.863  97.394  1.00  0.00            
ATOM   2340 HG22 THR A 147     123.841  94.662  96.280  1.00  0.00            
ATOM   2341 HG23 THR A 147     124.508  93.438  97.131  1.00  0.00            
ATOM   2342  C   THR A 147     125.638  96.450  96.616  1.00  0.00           C
ATOM   2343  O   THR A 147     124.744  97.264  96.383  1.00  0.00           O
ATOM   2344  N   PHE A 148     126.557  96.172  95.682  1.00  0.00           N
ATOM   2345  HN  PHE A 148     127.227  95.457  95.881  1.00  0.00            
ATOM   2346  CA  PHE A 148     126.639  96.844  94.401  1.00  0.00           C
ATOM   2347  HA  PHE A 148     126.025  97.626  94.505  1.00  0.00            
ATOM   2348  CB  PHE A 148     128.085  97.273  94.055  1.00  0.00           C
ATOM   2349  HB1 PHE A 148     128.698  96.487  94.137  1.00  0.00            
ATOM   2350  HB2 PHE A 148     128.117  97.625  93.120  1.00  0.00            
ATOM   2351  CG  PHE A 148     128.573  98.345  94.975  1.00  0.00           C
ATOM   2352  CD1 PHE A 148     128.302  99.690  94.696  1.00  0.00           C
ATOM   2353  HD1 PHE A 148     127.756  99.928  93.893  1.00  0.00            
ATOM   2354  CE1 PHE A 148     128.787 100.704  95.529  1.00  0.00           C
ATOM   2355  HE1 PHE A 148     128.586 101.661  95.320  1.00  0.00            
ATOM   2356  CZ  PHE A 148     129.552 100.381  96.652  1.00  0.00           C
ATOM   2357  HZ  PHE A 148     129.900 101.105  97.248  1.00  0.00            
ATOM   2358  CD2 PHE A 148     129.340  98.030  96.105  1.00  0.00           C
ATOM   2359  HD2 PHE A 148     129.540  97.073  96.317  1.00  0.00            
ATOM   2360  CE2 PHE A 148     129.828  99.042  96.939  1.00  0.00           C
ATOM   2361  HE2 PHE A 148     130.375  98.806  97.742  1.00  0.00            
ATOM   2362  C   PHE A 148     126.206  95.901  93.309  1.00  0.00           C
ATOM   2363  O   PHE A 148     126.407  94.690  93.369  1.00  0.00           O
ATOM   2364  N   GLY A 149     125.604  96.439  92.241  1.00  0.00           N
ATOM   2365  HN  GLY A 149     125.434  97.424  92.203  1.00  0.00            
ATOM   2366  CA  GLY A 149     125.202  95.591  91.146  1.00  0.00           C
ATOM   2367  HA1 GLY A 149     125.991  95.060  90.837  1.00  0.00            
ATOM   2368  HA2 GLY A 149     124.485  94.969  91.461  1.00  0.00            
ATOM   2369  C   GLY A 149     124.693  96.457  90.043  1.00  0.00           C
ATOM   2370  O   GLY A 149     124.510  97.660  90.214  1.00  0.00           O
ATOM   2371  N   SER A 150     124.495  95.849  88.862  1.00  0.00           N
ATOM   2372  HN  SER A 150     124.783  94.896  88.768  1.00  0.00            
ATOM   2373  CA  SER A 150     123.885  96.499  87.709  1.00  0.00           C
ATOM   2374  HA  SER A 150     124.355  97.382  87.694  1.00  0.00            
ATOM   2375  CB  SER A 150     124.099  95.699  86.404  1.00  0.00           C
ATOM   2376  HB1 SER A 150     125.074  95.619  86.195  1.00  0.00            
ATOM   2377  HB2 SER A 150     123.699  94.786  86.481  1.00  0.00            
ATOM   2378  OG  SER A 150     123.475  96.348  85.292  1.00  0.00           O
ATOM   2379  HG1 SER A 150     123.629  95.810  84.463  1.00  0.00            
ATOM   2380  C   SER A 150     122.387  96.682  87.883  1.00  0.00           C
ATOM   2381  O   SER A 150     121.697  95.749  88.273  1.00  0.00           O
ATOM   2382  N   TRP A 151     121.852  97.883  87.567  1.00  0.00           N
ATOM   2383  HN  TRP A 151     122.458  98.597  87.217  1.00  0.00            
ATOM   2384  CA  TRP A 151     120.436  98.186  87.712  1.00  0.00           C
ATOM   2385  HA  TRP A 151     120.219  97.817  88.616  1.00  0.00            
ATOM   2386  CB  TRP A 151     120.204  99.735  87.646  1.00  0.00           C
ATOM   2387  HB1 TRP A 151     120.912 100.176  88.197  1.00  0.00            
ATOM   2388  HB2 TRP A 151     120.298 100.020  86.692  1.00  0.00            
ATOM   2389  CG  TRP A 151     118.844 100.263  88.146  1.00  0.00           C
ATOM   2390  CD1 TRP A 151     117.774 100.739  87.439  1.00  0.00           C
ATOM   2391  HD1 TRP A 151     117.776 100.908  86.453  1.00  0.00            
ATOM   2392  NE1 TRP A 151     116.689 100.955  88.270  1.00  0.00           N
ATOM   2393  HE1 TRP A 151     115.773 101.233  87.981  1.00  0.00            
ATOM   2394  CE2 TRP A 151     117.090 100.722  89.554  1.00  0.00           C
ATOM   2395  CD2 TRP A 151     118.438 100.315  89.527  1.00  0.00           C
ATOM   2396  CE3 TRP A 151     119.114 100.029  90.703  1.00  0.00           C
ATOM   2397  HE3 TRP A 151     120.065  99.719  90.688  1.00  0.00            
ATOM   2398  CZ3 TRP A 151     118.427 100.187  91.913  1.00  0.00           C
ATOM   2399  HZ3 TRP A 151     118.907 100.027  92.776  1.00  0.00            
ATOM   2400  CZ2 TRP A 151     116.393 100.822  90.746  1.00  0.00           C
ATOM   2401  HZ2 TRP A 151     115.425 101.071  90.757  1.00  0.00            
ATOM   2402  CH2 TRP A 151     117.084 100.564  91.934  1.00  0.00           C
ATOM   2403  HH2 TRP A 151     116.609 100.651  92.810  1.00  0.00            
ATOM   2404  C   TRP A 151     119.540  97.431  86.722  1.00  0.00           C
ATOM   2405  O   TRP A 151     118.479  96.924  87.090  1.00  0.00           O
ATOM   2406  N   THR A 152     119.934  97.333  85.426  1.00  0.00           N
ATOM   2407  HN  THR A 152     120.856  97.629  85.177  1.00  0.00            
ATOM   2408  CA  THR A 152     119.051  96.808  84.382  1.00  0.00           C
ATOM   2409  HA  THR A 152     118.392  96.326  84.960  1.00  0.00            
ATOM   2410  CB  THR A 152     118.386  97.893  83.548  1.00  0.00           C
ATOM   2411  HB  THR A 152     117.874  97.441  82.817  1.00  0.00            
ATOM   2412  OG1 THR A 152     119.296  98.740  82.878  1.00  0.00           O
ATOM   2413  HG1 THR A 152     118.790  99.424  82.353  1.00  0.00            
ATOM   2414  CG2 THR A 152     117.566  98.798  84.462  1.00  0.00           C
ATOM   2415 HG21 THR A 152     117.127  99.513  83.917  1.00  0.00            
ATOM   2416 HG22 THR A 152     116.866  98.256  84.927  1.00  0.00            
ATOM   2417 HG23 THR A 152     118.167  99.219  85.141  1.00  0.00            
ATOM   2418  C   THR A 152     119.698  95.831  83.413  1.00  0.00           C
ATOM   2419  O   THR A 152     119.118  95.469  82.387  1.00  0.00           O
ATOM   2420  N   TYR A 153     120.904  95.329  83.713  1.00  0.00           N
ATOM   2421  HN  TYR A 153     121.353  95.630  84.554  1.00  0.00            
ATOM   2422  CA  TYR A 153     121.583  94.370  82.870  1.00  0.00           C
ATOM   2423  HA  TYR A 153     121.007  94.348  82.053  1.00  0.00            
ATOM   2424  CB  TYR A 153     123.012  94.770  82.443  1.00  0.00           C
ATOM   2425  HB1 TYR A 153     123.544  95.021  83.252  1.00  0.00            
ATOM   2426  HB2 TYR A 153     123.450  93.998  81.982  1.00  0.00            
ATOM   2427  CG  TYR A 153     123.012  95.937  81.503  1.00  0.00           C
ATOM   2428  CD1 TYR A 153     122.937  95.695  80.127  1.00  0.00           C
ATOM   2429  HD1 TYR A 153     122.860  94.755  79.796  1.00  0.00            
ATOM   2430  CE1 TYR A 153     122.968  96.749  79.208  1.00  0.00           C
ATOM   2431  HE1 TYR A 153     122.897  96.560  78.229  1.00  0.00            
ATOM   2432  CZ  TYR A 153     123.098  98.064  79.657  1.00  0.00           C
ATOM   2433  OH  TYR A 153     123.150  99.130  78.740  1.00  0.00           O
ATOM   2434  HH  TYR A 153     123.244  99.993  79.237  1.00  0.00            
ATOM   2435  CD2 TYR A 153     123.125  97.261  81.944  1.00  0.00           C
ATOM   2436  HD2 TYR A 153     123.165  97.454  82.924  1.00  0.00            
ATOM   2437  CE2 TYR A 153     123.183  98.319  81.025  1.00  0.00           C
ATOM   2438  HE2 TYR A 153     123.286  99.258  81.352  1.00  0.00            
ATOM   2439  C   TYR A 153     121.629  93.041  83.583  1.00  0.00           C
ATOM   2440  O   TYR A 153     121.818  92.947  84.791  1.00  0.00           O
ATOM   2441  N   ASN A 154     121.410  91.971  82.801  1.00  0.00           N
ATOM   2442  HN  ASN A 154     121.252  92.136  81.828  1.00  0.00            
ATOM   2443  CA  ASN A 154     121.385  90.602  83.255  1.00  0.00           C
ATOM   2444  HA  ASN A 154     121.082  90.645  84.207  1.00  0.00            
ATOM   2445  CB  ASN A 154     120.360  89.772  82.429  1.00  0.00           C
ATOM   2446  HB1 ASN A 154     120.308  88.848  82.807  1.00  0.00            
ATOM   2447  HB2 ASN A 154     119.462  90.208  82.490  1.00  0.00            
ATOM   2448  CG  ASN A 154     120.738  89.663  80.955  1.00  0.00           C
ATOM   2449  OD1 ASN A 154     121.844  90.020  80.560  1.00  0.00           O
ATOM   2450  ND2 ASN A 154     119.834  89.166  80.074  1.00  0.00           N
ATOM   2451 HD21 ASN A 154     118.932  88.876  80.393  1.00  0.00            
ATOM   2452 HD22 ASN A 154     120.070  89.090  79.105  1.00  0.00            
ATOM   2453  C   ASN A 154     122.797  90.004  83.239  1.00  0.00           C
ATOM   2454  O   ASN A 154     123.766  90.657  82.851  1.00  0.00           O
ATOM   2455  N   GLY A 155     122.942  88.719  83.630  1.00  0.00           N
ATOM   2456  HN  GLY A 155     122.141  88.235  83.983  1.00  0.00            
ATOM   2457  CA  GLY A 155     124.214  88.002  83.561  1.00  0.00           C
ATOM   2458  HA1 GLY A 155     124.910  88.606  83.949  1.00  0.00            
ATOM   2459  HA2 GLY A 155     124.122  87.188  84.135  1.00  0.00            
ATOM   2460  C   GLY A 155     124.662  87.571  82.180  1.00  0.00           C
ATOM   2461  O   GLY A 155     125.808  87.178  82.012  1.00  0.00           O
ATOM   2462  N   ASN A 156     123.788  87.663  81.151  1.00  0.00           N
ATOM   2463  HN  ASN A 156     122.855  87.964  81.346  1.00  0.00            
ATOM   2464  CA  ASN A 156     124.138  87.346  79.773  1.00  0.00           C
ATOM   2465  HA  ASN A 156     124.935  86.758  79.911  1.00  0.00            
ATOM   2466  CB  ASN A 156     123.009  86.615  79.013  1.00  0.00           C
ATOM   2467  HB1 ASN A 156     122.155  87.129  79.100  1.00  0.00            
ATOM   2468  HB2 ASN A 156     123.251  86.532  78.046  1.00  0.00            
ATOM   2469  CG  ASN A 156     122.813  85.227  79.596  1.00  0.00           C
ATOM   2470  OD1 ASN A 156     123.731  84.405  79.581  1.00  0.00           O
ATOM   2471  ND2 ASN A 156     121.606  84.911  80.101  1.00  0.00           N
ATOM   2472 HD21 ASN A 156     120.866  85.583  80.086  1.00  0.00            
ATOM   2473 HD22 ASN A 156     121.449  84.004  80.491  1.00  0.00            
ATOM   2474  C   ASN A 156     124.492  88.591  78.960  1.00  0.00           C
ATOM   2475  O   ASN A 156     124.781  88.515  77.769  1.00  0.00           O
ATOM   2476  N   GLN A 157     124.500  89.780  79.589  1.00  0.00           N
ATOM   2477  HN  GLN A 157     124.250  89.810  80.557  1.00  0.00            
ATOM   2478  CA  GLN A 157     124.854  91.016  78.928  1.00  0.00           C
ATOM   2479  HA  GLN A 157     125.167  90.702  78.032  1.00  0.00            
ATOM   2480  CB  GLN A 157     123.637  91.977  78.866  1.00  0.00           C
ATOM   2481  HB1 GLN A 157     123.270  92.084  79.790  1.00  0.00            
ATOM   2482  HB2 GLN A 157     123.951  92.864  78.528  1.00  0.00            
ATOM   2483  CG  GLN A 157     122.499  91.475  77.942  1.00  0.00           C
ATOM   2484  HG1 GLN A 157     122.850  91.418  77.007  1.00  0.00            
ATOM   2485  HG2 GLN A 157     122.218  90.566  78.249  1.00  0.00            
ATOM   2486  CD  GLN A 157     121.259  92.373  77.927  1.00  0.00           C
ATOM   2487  OE1 GLN A 157     121.117  93.363  78.647  1.00  0.00           O
ATOM   2488  NE2 GLN A 157     120.288  92.030  77.047  1.00  0.00           N
ATOM   2489 HE21 GLN A 157     120.407  91.231  76.457  1.00  0.00            
ATOM   2490 HE22 GLN A 157     119.452  92.575  76.987  1.00  0.00            
ATOM   2491  C   GLN A 157     125.966  91.751  79.641  1.00  0.00           C
ATOM   2492  O   GLN A 157     126.857  92.285  78.983  1.00  0.00           O
ATOM   2493  N   VAL A 158     125.947  91.810  80.987  1.00  0.00           N
ATOM   2494  HN  VAL A 158     125.196  91.366  81.476  1.00  0.00            
ATOM   2495  CA  VAL A 158     126.976  92.494  81.760  1.00  0.00           C
ATOM   2496  HA  VAL A 158     127.777  92.526  81.162  1.00  0.00            
ATOM   2497  CB  VAL A 158     126.607  93.939  82.132  1.00  0.00           C
ATOM   2498  HB  VAL A 158     125.792  93.899  82.710  1.00  0.00            
ATOM   2499  CG1 VAL A 158     127.752  94.615  82.911  1.00  0.00           C
ATOM   2500 HG11 VAL A 158     127.490  95.552  83.142  1.00  0.00            
ATOM   2501 HG12 VAL A 158     127.932  94.103  83.751  1.00  0.00            
ATOM   2502 HG13 VAL A 158     128.577  94.629  82.346  1.00  0.00            
ATOM   2503  CG2 VAL A 158     126.302  94.767  80.867  1.00  0.00           C
ATOM   2504 HG21 VAL A 158     126.065  95.702  81.130  1.00  0.00            
ATOM   2505 HG22 VAL A 158     127.108  94.782  80.276  1.00  0.00            
ATOM   2506 HG23 VAL A 158     125.535  94.354  80.375  1.00  0.00            
ATOM   2507  C   VAL A 158     127.223  91.687  83.020  1.00  0.00           C
ATOM   2508  O   VAL A 158     126.516  91.809  84.023  1.00  0.00           O
ATOM   2509  N   ASP A 159     128.245  90.822  83.006  1.00  0.00           N
ATOM   2510  HN  ASP A 159     128.801  90.764  82.177  1.00  0.00            
ATOM   2511  CA  ASP A 159     128.589  89.973  84.111  1.00  0.00           C
ATOM   2512  HA  ASP A 159     127.756  89.910  84.660  1.00  0.00            
ATOM   2513  CB  ASP A 159     128.952  88.533  83.655  1.00  0.00           C
ATOM   2514  HB1 ASP A 159     129.251  88.013  84.455  1.00  0.00            
ATOM   2515  HB2 ASP A 159     128.134  88.108  83.268  1.00  0.00            
ATOM   2516  CG  ASP A 159     130.058  88.444  82.608  1.00  0.00           C
ATOM   2517  OD1 ASP A 159     130.169  89.384  81.779  1.00  0.00           O
ATOM   2518  OD2 ASP A 159     130.753  87.395  82.629  1.00  0.00           O
ATOM   2519  C   ASP A 159     129.651  90.646  84.960  1.00  0.00           C
ATOM   2520  O   ASP A 159     130.683  91.134  84.508  1.00  0.00           O
ATOM   2521  N   ILE A 160     129.364  90.753  86.270  1.00  0.00           N
ATOM   2522  HN  ILE A 160     128.501  90.383  86.613  1.00  0.00            
ATOM   2523  CA  ILE A 160     130.275  91.390  87.191  1.00  0.00           C
ATOM   2524  HA  ILE A 160     130.680  92.135  86.661  1.00  0.00            
ATOM   2525  CB  ILE A 160     129.534  91.996  88.380  1.00  0.00           C
ATOM   2526  HB  ILE A 160     129.114  91.242  88.885  1.00  0.00            
ATOM   2527  CG2 ILE A 160     130.538  92.760  89.259  1.00  0.00           C
ATOM   2528 HG21 ILE A 160     130.060  93.160  90.041  1.00  0.00            
ATOM   2529 HG22 ILE A 160     131.242  92.130  89.586  1.00  0.00            
ATOM   2530 HG23 ILE A 160     130.965  93.487  88.722  1.00  0.00            
ATOM   2531  CG1 ILE A 160     128.420  92.971  87.931  1.00  0.00           C
ATOM   2532 HG11 ILE A 160     128.843  93.795  87.555  1.00  0.00            
ATOM   2533 HG12 ILE A 160     127.867  92.528  87.225  1.00  0.00            
ATOM   2534  CD  ILE A 160     127.498  93.382  89.083  1.00  0.00           C
ATOM   2535  HD1 ILE A 160     126.798  94.010  88.742  1.00  0.00            
ATOM   2536  HD2 ILE A 160     127.059  92.569  89.465  1.00  0.00            
ATOM   2537  HD3 ILE A 160     128.035  93.836  89.794  1.00  0.00            
ATOM   2538  C   ILE A 160     131.390  90.434  87.626  1.00  0.00           C
ATOM   2539  O   ILE A 160     131.186  89.253  87.927  1.00  0.00           O
ATOM   2540  N   PHE A 161     132.634  90.940  87.691  1.00  0.00           N
ATOM   2541  HN  PHE A 161     132.802  91.828  87.263  1.00  0.00            
ATOM   2542  CA  PHE A 161     133.745  90.279  88.342  1.00  0.00           C
ATOM   2543  HA  PHE A 161     133.386  89.383  88.605  1.00  0.00            
ATOM   2544  CB  PHE A 161     134.974  90.041  87.438  1.00  0.00           C
ATOM   2545  HB1 PHE A 161     135.290  90.906  87.048  1.00  0.00            
ATOM   2546  HB2 PHE A 161     135.715  89.623  87.964  1.00  0.00            
ATOM   2547  CG  PHE A 161     134.590  89.121  86.327  1.00  0.00           C
ATOM   2548  CD1 PHE A 161     134.748  87.730  86.425  1.00  0.00           C
ATOM   2549  HD1 PHE A 161     135.134  87.330  87.257  1.00  0.00            
ATOM   2550  CE1 PHE A 161     134.368  86.899  85.363  1.00  0.00           C
ATOM   2551  HE1 PHE A 161     134.520  85.912  85.422  1.00  0.00            
ATOM   2552  CZ  PHE A 161     133.777  87.446  84.222  1.00  0.00           C
ATOM   2553  HZ  PHE A 161     133.515  86.855  83.459  1.00  0.00            
ATOM   2554  CD2 PHE A 161     133.999  89.657  85.178  1.00  0.00           C
ATOM   2555  HD2 PHE A 161     133.895  90.648  85.090  1.00  0.00            
ATOM   2556  CE2 PHE A 161     133.554  88.821  84.153  1.00  0.00           C
ATOM   2557  HE2 PHE A 161     133.074  89.209  83.366  1.00  0.00            
ATOM   2558  C   PHE A 161     134.135  91.123  89.525  1.00  0.00           C
ATOM   2559  O   PHE A 161     133.847  92.313  89.596  1.00  0.00           O
ATOM   2560  N   ASN A 162     134.781  90.487  90.514  1.00  0.00           N
ATOM   2561  HN  ASN A 162     135.023  89.526  90.380  1.00  0.00            
ATOM   2562  CA  ASN A 162     135.145  91.115  91.758  1.00  0.00           C
ATOM   2563  HA  ASN A 162     134.761  92.038  91.764  1.00  0.00            
ATOM   2564  CB  ASN A 162     134.551  90.343  92.984  1.00  0.00           C
ATOM   2565  HB1 ASN A 162     134.798  90.832  93.821  1.00  0.00            
ATOM   2566  HB2 ASN A 162     133.555  90.317  92.894  1.00  0.00            
ATOM   2567  CG  ASN A 162     135.040  88.902  93.130  1.00  0.00           C
ATOM   2568  OD1 ASN A 162     136.040  88.641  93.785  1.00  0.00           O
ATOM   2569  ND2 ASN A 162     134.316  87.913  92.551  1.00  0.00           N
ATOM   2570 HD21 ASN A 162     133.484  88.134  92.043  1.00  0.00            
ATOM   2571 HD22 ASN A 162     134.614  86.962  92.632  1.00  0.00            
ATOM   2572  C   ASN A 162     136.662  91.172  91.768  1.00  0.00           C
ATOM   2573  O   ASN A 162     137.310  90.351  91.130  1.00  0.00           O
ATOM   2574  N   ALA A 163     137.268  92.164  92.454  1.00  0.00           N
ATOM   2575  HN  ALA A 163     136.735  92.966  92.723  1.00  0.00            
ATOM   2576  CA  ALA A 163     138.675  92.097  92.812  1.00  0.00           C
ATOM   2577  HA  ALA A 163     139.102  91.960  91.918  1.00  0.00            
ATOM   2578  CB  ALA A 163     139.137  93.372  93.547  1.00  0.00           C
ATOM   2579  HB1 ALA A 163     140.107  93.291  93.777  1.00  0.00            
ATOM   2580  HB2 ALA A 163     139.000  94.166  92.955  1.00  0.00            
ATOM   2581  HB3 ALA A 163     138.604  93.485  94.385  1.00  0.00            
ATOM   2582  C   ALA A 163     138.984  90.959  93.768  1.00  0.00           C
ATOM   2583  O   ALA A 163     138.369  90.864  94.825  1.00  0.00           O
ATOM   2584  N   LEU A 164     140.006  90.136  93.457  1.00  0.00           N
ATOM   2585  HN  LEU A 164     140.513  90.309  92.612  1.00  0.00            
ATOM   2586  CA  LEU A 164     140.411  89.009  94.285  1.00  0.00           C
ATOM   2587  HA  LEU A 164     139.547  88.536  94.460  1.00  0.00            
ATOM   2588  CB  LEU A 164     141.438  88.137  93.528  1.00  0.00           C
ATOM   2589  HB1 LEU A 164     142.194  88.725  93.242  1.00  0.00            
ATOM   2590  HB2 LEU A 164     141.778  87.440  94.159  1.00  0.00            
ATOM   2591  CG  LEU A 164     140.894  87.421  92.277  1.00  0.00           C
ATOM   2592  HG  LEU A 164     140.483  88.102  91.671  1.00  0.00            
ATOM   2593  CD1 LEU A 164     142.053  86.720  91.552  1.00  0.00           C
ATOM   2594 HD11 LEU A 164     141.704  86.254  90.739  1.00  0.00            
ATOM   2595 HD12 LEU A 164     142.735  87.399  91.280  1.00  0.00            
ATOM   2596 HD13 LEU A 164     142.474  86.051  92.165  1.00  0.00            
ATOM   2597  CD2 LEU A 164     139.792  86.411  92.636  1.00  0.00           C
ATOM   2598 HD21 LEU A 164     139.463  85.966  91.803  1.00  0.00            
ATOM   2599 HD22 LEU A 164     140.162  85.721  93.258  1.00  0.00            
ATOM   2600 HD23 LEU A 164     139.034  86.889  93.080  1.00  0.00            
ATOM   2601  C   LEU A 164     141.013  89.424  95.622  1.00  0.00           C
ATOM   2602  O   LEU A 164     140.971  88.680  96.599  1.00  0.00           O
ATOM   2603  N   ASP A 165     141.517  90.670  95.690  1.00  0.00           N
ATOM   2604  HN  ASP A 165     141.516  91.210  94.848  1.00  0.00            
ATOM   2605  CA  ASP A 165     142.060  91.295  96.874  1.00  0.00           C
ATOM   2606  HA  ASP A 165     142.564  90.562  97.331  1.00  0.00            
ATOM   2607  CB  ASP A 165     142.967  92.476  96.445  1.00  0.00           C
ATOM   2608  HB1 ASP A 165     142.450  93.096  95.855  1.00  0.00            
ATOM   2609  HB2 ASP A 165     143.278  92.970  97.257  1.00  0.00            
ATOM   2610  CG  ASP A 165     144.186  91.975  95.680  1.00  0.00           C
ATOM   2611  OD1 ASP A 165     144.636  90.831  95.943  1.00  0.00           O
ATOM   2612  OD2 ASP A 165     144.650  92.731  94.790  1.00  0.00           O
ATOM   2613  C   ASP A 165     140.975  91.787  97.834  1.00  0.00           C
ATOM   2614  O   ASP A 165     141.253  92.217  98.950  1.00  0.00           O
ATOM   2615  N   SER A 166     139.690  91.751  97.413  1.00  0.00           N
ATOM   2616  HN  SER A 166     139.512  91.424  96.485  1.00  0.00            
ATOM   2617  CA  SER A 166     138.545  92.157  98.223  1.00  0.00           C
ATOM   2618  HA  SER A 166     137.829  91.930  97.563  1.00  0.00            
ATOM   2619  CB  SER A 166     138.359  91.355  99.540  1.00  0.00           C
ATOM   2620  HB1 SER A 166     139.224  91.309 100.039  1.00  0.00            
ATOM   2621  HB2 SER A 166     137.666  91.792 100.113  1.00  0.00            
ATOM   2622  OG  SER A 166     137.930  90.001  99.341  1.00  0.00           O
ATOM   2623  HG1 SER A 166     137.832  89.549 100.227  1.00  0.00            
ATOM   2624  C   SER A 166     138.481  93.649  98.541  1.00  0.00           C
ATOM   2625  O   SER A 166     137.844  94.079  99.496  1.00  0.00           O
ATOM   2626  N   GLY A 167     139.071  94.508  97.685  1.00  0.00           N
ATOM   2627  HN  GLY A 167     139.483  94.143  96.850  1.00  0.00            
ATOM   2628  CA  GLY A 167     139.135  95.951  97.923  1.00  0.00           C
ATOM   2629  HA1 GLY A 167     138.977  96.417  97.053  1.00  0.00            
ATOM   2630  HA2 GLY A 167     138.409  96.192  98.567  1.00  0.00            
ATOM   2631  C   GLY A 167     140.457  96.387  98.483  1.00  0.00           C
ATOM   2632  O   GLY A 167     141.208  95.601  99.046  1.00  0.00           O
ATOM   2633  N   ASP A 168     140.765  97.688  98.337  1.00  0.00           N
ATOM   2634  HN  ASP A 168     140.097  98.290  97.900  1.00  0.00            
ATOM   2635  CA  ASP A 168     142.012  98.255  98.781  1.00  0.00           C
ATOM   2636  HA  ASP A 168     142.624  97.501  99.019  1.00  0.00            
ATOM   2637  CB  ASP A 168     142.615  99.097  97.632  1.00  0.00           C
ATOM   2638  HB1 ASP A 168     142.454  98.625  96.765  1.00  0.00            
ATOM   2639  HB2 ASP A 168     142.165  99.990  97.614  1.00  0.00            
ATOM   2640  CG  ASP A 168     144.115  99.321  97.783  1.00  0.00           C
ATOM   2641  OD1 ASP A 168     144.732  98.719  98.698  1.00  0.00           O
ATOM   2642  OD2 ASP A 168     144.644 100.156  97.000  1.00  0.00           O
ATOM   2643  C   ASP A 168     141.741  99.106 100.018  1.00  0.00           C
ATOM   2644  O   ASP A 168     140.762  99.857 100.075  1.00  0.00           O
ATOM   2645  N   LEU A 169     142.602  98.957 101.050  1.00  0.00           N
ATOM   2646  HN  LEU A 169     143.349  98.301 100.942  1.00  0.00            
ATOM   2647  CA  LEU A 169     142.517  99.684 102.304  1.00  0.00           C
ATOM   2648  HA  LEU A 169     141.739 100.294 102.155  1.00  0.00            
ATOM   2649  CB  LEU A 169     142.294  98.737 103.515  1.00  0.00           C
ATOM   2650  HB1 LEU A 169     143.052  98.085 103.545  1.00  0.00            
ATOM   2651  HB2 LEU A 169     142.297  99.290 104.348  1.00  0.00            
ATOM   2652  CG  LEU A 169     140.983  97.931 103.493  1.00  0.00           C
ATOM   2653  HG  LEU A 169     140.963  97.395 102.649  1.00  0.00            
ATOM   2654  CD1 LEU A 169     140.911  96.967 104.686  1.00  0.00           C
ATOM   2655 HD11 LEU A 169     140.052  96.456 104.650  1.00  0.00            
ATOM   2656 HD12 LEU A 169     141.680  96.330 104.646  1.00  0.00            
ATOM   2657 HD13 LEU A 169     140.953  97.488 105.539  1.00  0.00            
ATOM   2658  CD2 LEU A 169     139.773  98.865 103.500  1.00  0.00           C
ATOM   2659 HD21 LEU A 169     138.933  98.323 103.485  1.00  0.00            
ATOM   2660 HD22 LEU A 169     139.792  99.428 104.326  1.00  0.00            
ATOM   2661 HD23 LEU A 169     139.803  99.455 102.693  1.00  0.00            
ATOM   2662  C   LEU A 169     143.785 100.472 102.564  1.00  0.00           C
ATOM   2663  O   LEU A 169     143.988 100.999 103.657  1.00  0.00           O
ATOM   2664  N   SER A 170     144.697 100.587 101.577  1.00  0.00           N
ATOM   2665  HN  SER A 170     144.613 100.011 100.763  1.00  0.00            
ATOM   2666  CA  SER A 170     145.803 101.534 101.672  1.00  0.00           C
ATOM   2667  HA  SER A 170     146.251 101.249 102.519  1.00  0.00            
ATOM   2668  CB  SER A 170     146.782 101.473 100.478  1.00  0.00           C
ATOM   2669  HB1 SER A 170     146.274 101.518  99.618  1.00  0.00            
ATOM   2670  HB2 SER A 170     147.425 102.237 100.526  1.00  0.00            
ATOM   2671  OG  SER A 170     147.572 100.277 100.423  1.00  0.00           O
ATOM   2672  HG1 SER A 170     148.177 100.313  99.627  1.00  0.00            
ATOM   2673  C   SER A 170     145.273 102.960 101.719  1.00  0.00           C
ATOM   2674  O   SER A 170     144.370 103.297 100.963  1.00  0.00           O
ATOM   2675  N   ASP A 171     145.826 103.815 102.609  1.00  0.00           N
ATOM   2676  HN  ASP A 171     146.627 103.507 103.122  1.00  0.00            
ATOM   2677  CA  ASP A 171     145.321 105.162 102.865  1.00  0.00           C
ATOM   2678  HA  ASP A 171     145.990 105.519 103.517  1.00  0.00            
ATOM   2679  CB  ASP A 171     145.370 106.096 101.610  1.00  0.00           C
ATOM   2680  HB1 ASP A 171     146.215 105.919 101.105  1.00  0.00            
ATOM   2681  HB2 ASP A 171     144.584 105.897 101.025  1.00  0.00            
ATOM   2682  CG  ASP A 171     145.333 107.581 101.956  1.00  0.00           C
ATOM   2683  OD1 ASP A 171     145.138 108.399 101.020  1.00  0.00           O
ATOM   2684  OD2 ASP A 171     145.582 107.904 103.149  1.00  0.00           O
ATOM   2685  C   ASP A 171     143.961 105.145 103.591  1.00  0.00           C
ATOM   2686  O   ASP A 171     142.947 105.607 103.080  1.00  0.00           O
ATOM   2687  N   PHE A 172     143.898 104.562 104.820  1.00  0.00           N
ATOM   2688  HN  PHE A 172     144.745 104.271 105.265  1.00  0.00            
ATOM   2689  CA  PHE A 172     142.629 104.351 105.504  1.00  0.00           C
ATOM   2690  HA  PHE A 172     142.007 104.398 104.722  1.00  0.00            
ATOM   2691  CB  PHE A 172     142.622 102.994 106.270  1.00  0.00           C
ATOM   2692  HB1 PHE A 172     141.803 102.941 106.842  1.00  0.00            
ATOM   2693  HB2 PHE A 172     142.618 102.242 105.611  1.00  0.00            
ATOM   2694  CG  PHE A 172     143.826 102.823 107.164  1.00  0.00           C
ATOM   2695  CD1 PHE A 172     144.951 102.125 106.704  1.00  0.00           C
ATOM   2696  HD1 PHE A 172     144.946 101.737 105.782  1.00  0.00            
ATOM   2697  CE1 PHE A 172     146.080 101.962 107.512  1.00  0.00           C
ATOM   2698  HE1 PHE A 172     146.869 101.451 107.171  1.00  0.00            
ATOM   2699  CZ  PHE A 172     146.106 102.512 108.794  1.00  0.00           C
ATOM   2700  HZ  PHE A 172     146.916 102.404 109.371  1.00  0.00            
ATOM   2701  CD2 PHE A 172     143.857 103.352 108.465  1.00  0.00           C
ATOM   2702  HD2 PHE A 172     143.056 103.832 108.823  1.00  0.00            
ATOM   2703  CE2 PHE A 172     144.997 103.214 109.267  1.00  0.00           C
ATOM   2704  HE2 PHE A 172     145.016 103.620 110.181  1.00  0.00            
ATOM   2705  C   PHE A 172     142.217 105.433 106.491  1.00  0.00           C
ATOM   2706  O   PHE A 172     141.064 105.465 106.900  1.00  0.00           O
ATOM   2707  N   ILE A 173     143.151 106.326 106.900  1.00  0.00           N
ATOM   2708  HN  ILE A 173     144.089 106.191 106.582  1.00  0.00            
ATOM   2709  CA  ILE A 173     142.891 107.472 107.771  1.00  0.00           C
ATOM   2710  HA  ILE A 173     143.810 107.689 108.101  1.00  0.00            
ATOM   2711  CB  ILE A 173     142.365 108.685 107.016  1.00  0.00           C
ATOM   2712  HB  ILE A 173     141.428 108.488 106.726  1.00  0.00            
ATOM   2713  CG2 ILE A 173     142.334 109.918 107.956  1.00  0.00           C
ATOM   2714 HG21 ILE A 173     141.988 110.711 107.454  1.00  0.00            
ATOM   2715 HG22 ILE A 173     141.736 109.729 108.734  1.00  0.00            
ATOM   2716 HG23 ILE A 173     143.259 110.110 108.285  1.00  0.00            
ATOM   2717  CG1 ILE A 173     143.189 108.943 105.729  1.00  0.00           C
ATOM   2718 HG11 ILE A 173     144.124 109.187 105.988  1.00  0.00            
ATOM   2719 HG12 ILE A 173     143.202 108.106 105.182  1.00  0.00            
ATOM   2720  CD  ILE A 173     142.620 110.073 104.865  1.00  0.00           C
ATOM   2721  HD1 ILE A 173     143.191 110.192 104.053  1.00  0.00            
ATOM   2722  HD2 ILE A 173     141.688 109.842 104.586  1.00  0.00            
ATOM   2723  HD3 ILE A 173     142.609 110.923 105.392  1.00  0.00            
ATOM   2724  C   ILE A 173     142.048 107.143 108.999  1.00  0.00           C
ATOM   2725  O   ILE A 173     140.880 107.496 109.095  1.00  0.00           O
ATOM   2726  N   GLU A 174     142.634 106.375 109.945  1.00  0.00           N
ATOM   2727  HN  GLU A 174     143.627 106.259 109.911  1.00  0.00            
ATOM   2728  CA  GLU A 174     141.897 105.705 111.015  1.00  0.00           C
ATOM   2729  HA  GLU A 174     141.369 105.045 110.480  1.00  0.00            
ATOM   2730  CB  GLU A 174     142.869 105.087 112.050  1.00  0.00           C
ATOM   2731  HB1 GLU A 174     143.508 104.498 111.555  1.00  0.00            
ATOM   2732  HB2 GLU A 174     143.372 105.836 112.482  1.00  0.00            
ATOM   2733  CG  GLU A 174     142.218 104.241 113.175  1.00  0.00           C
ATOM   2734  HG1 GLU A 174     142.904 104.073 113.883  1.00  0.00            
ATOM   2735  HG2 GLU A 174     141.458 104.761 113.564  1.00  0.00            
ATOM   2736  CD  GLU A 174     141.674 102.887 112.719  1.00  0.00           C
ATOM   2737  OE1 GLU A 174     141.127 102.195 113.617  1.00  0.00           O
ATOM   2738  OE2 GLU A 174     141.852 102.520 111.535  1.00  0.00           O
ATOM   2739  C   GLU A 174     140.931 106.581 111.802  1.00  0.00           C
ATOM   2740  O   GLU A 174     141.330 107.587 112.373  1.00  0.00           O
ATOM   2741  N   ASP A 175     139.647 106.160 111.896  1.00  0.00           N
ATOM   2742  HN  ASP A 175     139.447 105.199 111.706  1.00  0.00            
ATOM   2743  CA  ASP A 175     138.547 107.033 112.258  1.00  0.00           C
ATOM   2744  HA  ASP A 175     138.605 107.678 111.496  1.00  0.00            
ATOM   2745  CB  ASP A 175     137.237 106.226 112.403  1.00  0.00           C
ATOM   2746  HB1 ASP A 175     137.342 105.587 113.165  1.00  0.00            
ATOM   2747  HB2 ASP A 175     136.493 106.864 112.603  1.00  0.00            
ATOM   2748  CG  ASP A 175     136.842 105.420 111.169  1.00  0.00           C
ATOM   2749  OD1 ASP A 175     137.063 105.890 110.024  1.00  0.00           O
ATOM   2750  OD2 ASP A 175     136.278 104.316 111.392  1.00  0.00           O
ATOM   2751  C   ASP A 175     138.672 107.764 113.597  1.00  0.00           C
ATOM   2752  O   ASP A 175     138.304 108.920 113.737  1.00  0.00           O
ATOM   2753  N   VAL A 176     139.163 107.011 114.609  1.00  0.00           N
ATOM   2754  HN  VAL A 176     139.341 106.057 114.366  1.00  0.00            
ATOM   2755  CA  VAL A 176     139.480 107.352 116.004  1.00  0.00           C
ATOM   2756  HA  VAL A 176     140.393 106.951 116.075  1.00  0.00            
ATOM   2757  CB  VAL A 176     139.692 108.835 116.369  1.00  0.00           C
ATOM   2758  HB  VAL A 176     138.942 109.348 115.951  1.00  0.00            
ATOM   2759  CG1 VAL A 176     139.506 109.258 117.858  1.00  0.00           C
ATOM   2760 HG11 VAL A 176     139.673 110.240 117.949  1.00  0.00            
ATOM   2761 HG12 VAL A 176     138.572 109.050 118.149  1.00  0.00            
ATOM   2762 HG13 VAL A 176     140.153 108.755 118.431  1.00  0.00            
ATOM   2763  CG2 VAL A 176     141.057 109.234 115.784  1.00  0.00           C
ATOM   2764 HG21 VAL A 176     141.242 110.194 115.995  1.00  0.00            
ATOM   2765 HG22 VAL A 176     141.772 108.661 116.184  1.00  0.00            
ATOM   2766 HG23 VAL A 176     141.044 109.107 114.792  1.00  0.00            
ATOM   2767  C   VAL A 176     138.537 106.670 116.953  1.00  0.00           C
ATOM   2768  O   VAL A 176     138.982 106.165 117.978  1.00  0.00           O
ATOM   2769  N   GLU A 177     137.241 106.580 116.584  1.00  0.00           N
ATOM   2770  HN  GLU A 177     136.995 106.894 115.667  1.00  0.00            
ATOM   2771  CA  GLU A 177     136.180 106.059 117.427  1.00  0.00           C
ATOM   2772  HA  GLU A 177     136.558 106.051 118.353  1.00  0.00            
ATOM   2773  CB  GLU A 177     134.955 106.984 117.265  1.00  0.00           C
ATOM   2774  HB1 GLU A 177     135.235 107.918 117.486  1.00  0.00            
ATOM   2775  HB2 GLU A 177     134.654 106.943 116.312  1.00  0.00            
ATOM   2776  CG  GLU A 177     133.762 106.604 118.171  1.00  0.00           C
ATOM   2777  HG1 GLU A 177     133.409 105.718 117.871  1.00  0.00            
ATOM   2778  HG2 GLU A 177     134.092 106.531 119.112  1.00  0.00            
ATOM   2779  CD  GLU A 177     132.601 107.601 118.157  1.00  0.00           C
ATOM   2780  OE1 GLU A 177     132.725 108.689 117.544  1.00  0.00           O
ATOM   2781  OE2 GLU A 177     131.570 107.253 118.793  1.00  0.00           O
ATOM   2782  C   GLU A 177     135.794 104.625 117.086  1.00  0.00           C
ATOM   2783  O   GLU A 177     135.486 103.808 117.954  1.00  0.00           O
ATOM   2784  N   TRP A 178     135.888 104.260 115.800  1.00  0.00           N
ATOM   2785  HN  TRP A 178     136.163 104.955 115.135  1.00  0.00            
ATOM   2786  CA  TRP A 178     135.618 102.932 115.314  1.00  0.00           C
ATOM   2787  HA  TRP A 178     135.269 102.397 116.083  1.00  0.00            
ATOM   2788  CB  TRP A 178     134.546 102.935 114.199  1.00  0.00           C
ATOM   2789  HB1 TRP A 178     134.823 103.580 113.487  1.00  0.00            
ATOM   2790  HB2 TRP A 178     134.483 102.016 113.810  1.00  0.00            
ATOM   2791  CG  TRP A 178     133.161 103.337 114.689  1.00  0.00           C
ATOM   2792  CD1 TRP A 178     132.591 104.577 114.763  1.00  0.00           C
ATOM   2793  HD1 TRP A 178     133.041 105.428 114.494  1.00  0.00            
ATOM   2794  NE1 TRP A 178     131.310 104.490 115.260  1.00  0.00           N
ATOM   2795  HE1 TRP A 178     130.688 105.258 115.411  1.00  0.00            
ATOM   2796  CE2 TRP A 178     131.031 103.170 115.513  1.00  0.00           C
ATOM   2797  CD2 TRP A 178     132.181 102.418 115.193  1.00  0.00           C
ATOM   2798  CE3 TRP A 178     132.214 101.045 115.386  1.00  0.00           C
ATOM   2799  HE3 TRP A 178     133.028 100.512 115.154  1.00  0.00            
ATOM   2800  CZ3 TRP A 178     131.077 100.427 115.914  1.00  0.00           C
ATOM   2801  HZ3 TRP A 178     131.084  99.441 116.078  1.00  0.00            
ATOM   2802  CZ2 TRP A 178     129.891 102.549 115.996  1.00  0.00           C
ATOM   2803  HZ2 TRP A 178     129.061 103.075 116.183  1.00  0.00            
ATOM   2804  CH2 TRP A 178     129.930 101.167 116.216  1.00  0.00           C
ATOM   2805  HH2 TRP A 178     129.128 100.704 116.594  1.00  0.00            
ATOM   2806  C   TRP A 178     136.934 102.390 114.809  1.00  0.00           C
ATOM   2807  O   TRP A 178     137.749 103.111 114.247  1.00  0.00           O
ATOM   2808  N   GLU A 179     137.181 101.102 115.089  1.00  0.00           N
ATOM   2809  HN  GLU A 179     136.507 100.606 115.637  1.00  0.00            
ATOM   2810  CA  GLU A 179     138.352 100.385 114.654  1.00  0.00           C
ATOM   2811  HA  GLU A 179     138.991 101.069 114.303  1.00  0.00            
ATOM   2812  CB  GLU A 179     138.949  99.598 115.835  1.00  0.00           C
ATOM   2813  HB1 GLU A 179     139.168 100.248 116.563  1.00  0.00            
ATOM   2814  HB2 GLU A 179     138.257  98.953 116.160  1.00  0.00            
ATOM   2815  CG  GLU A 179     140.229  98.804 115.495  1.00  0.00           C
ATOM   2816  HG1 GLU A 179     140.005  98.095 114.826  1.00  0.00            
ATOM   2817  HG2 GLU A 179     140.906  99.428 115.105  1.00  0.00            
ATOM   2818  CD  GLU A 179     140.837  98.135 116.727  1.00  0.00           C
ATOM   2819  OE1 GLU A 179     140.368  98.430 117.858  1.00  0.00           O
ATOM   2820  OE2 GLU A 179     141.777  97.323 116.543  1.00  0.00           O
ATOM   2821  C   GLU A 179     137.944  99.403 113.578  1.00  0.00           C
ATOM   2822  O   GLU A 179     137.012  98.615 113.747  1.00  0.00           O
ATOM   2823  N   VAL A 180     138.619  99.427 112.419  1.00  0.00           N
ATOM   2824  HN  VAL A 180     139.376 100.072 112.318  1.00  0.00            
ATOM   2825  CA  VAL A 180     138.294  98.553 111.304  1.00  0.00           C
ATOM   2826  HA  VAL A 180     137.298  98.466 111.333  1.00  0.00            
ATOM   2827  CB  VAL A 180     138.710  99.172 109.975  1.00  0.00           C
ATOM   2828  HB  VAL A 180     139.700  99.315 109.991  1.00  0.00            
ATOM   2829  CG1 VAL A 180     138.398  98.237 108.786  1.00  0.00           C
ATOM   2830 HG11 VAL A 180     138.684  98.675 107.934  1.00  0.00            
ATOM   2831 HG12 VAL A 180     138.893  97.376 108.900  1.00  0.00            
ATOM   2832 HG13 VAL A 180     137.415  98.055 108.754  1.00  0.00            
ATOM   2833  CG2 VAL A 180     137.969 100.514 109.812  1.00  0.00           C
ATOM   2834 HG21 VAL A 180     138.230 100.936 108.944  1.00  0.00            
ATOM   2835 HG22 VAL A 180     136.982 100.353 109.821  1.00  0.00            
ATOM   2836 HG23 VAL A 180     138.214 101.124 110.566  1.00  0.00            
ATOM   2837  C   VAL A 180     138.928  97.180 111.478  1.00  0.00           C
ATOM   2838  O   VAL A 180     140.131  97.043 111.676  1.00  0.00           O
ATOM   2839  N   HIS A 181     138.128  96.091 111.412  1.00  0.00           N
ATOM   2840  HN  HIS A 181     137.137  96.210 111.359  1.00  0.00            
ATOM   2841  CA  HIS A 181     138.690  94.750 111.417  1.00  0.00           C
ATOM   2842  HA  HIS A 181     139.513  94.818 111.981  1.00  0.00            
ATOM   2843  CB  HIS A 181     137.697  93.739 112.018  1.00  0.00           C
ATOM   2844  HB1 HIS A 181     137.431  94.056 112.928  1.00  0.00            
ATOM   2845  HB2 HIS A 181     136.889  93.697 111.430  1.00  0.00            
ATOM   2846  ND1 HIS A 181     138.084  91.466 111.112  1.00  0.00           N
ATOM   2847  CG  HIS A 181     138.225  92.338 112.163  1.00  0.00           C
ATOM   2848  CE1 HIS A 181     138.567  90.320 111.533  1.00  0.00           C
ATOM   2849  HE1 HIS A 181     138.600  89.488 110.980  1.00  0.00            
ATOM   2850  NE2 HIS A 181     139.015  90.403 112.807  1.00  0.00           N
ATOM   2851  HE2 HIS A 181     139.421  89.665 113.347  1.00  0.00            
ATOM   2852  CD2 HIS A 181     138.803  91.702 113.216  1.00  0.00           C
ATOM   2853  HD2 HIS A 181     139.029  92.097 114.107  1.00  0.00            
ATOM   2854  C   HIS A 181     139.069  94.323 110.015  1.00  0.00           C
ATOM   2855  O   HIS A 181     140.156  93.810 109.769  1.00  0.00           O
ATOM   2856  N   GLY A 182     138.172  94.554 109.039  1.00  0.00           N
ATOM   2857  HN  GLY A 182     137.319  95.034 109.246  1.00  0.00            
ATOM   2858  CA  GLY A 182     138.443  94.108 107.692  1.00  0.00           C
ATOM   2859  HA1 GLY A 182     139.248  94.594 107.351  1.00  0.00            
ATOM   2860  HA2 GLY A 182     138.630  93.126 107.712  1.00  0.00            
ATOM   2861  C   GLY A 182     137.267  94.386 106.813  1.00  0.00           C
ATOM   2862  O   GLY A 182     136.214  94.834 107.266  1.00  0.00           O
ATOM   2863  N   MET A 183     137.425  94.111 105.510  1.00  0.00           N
ATOM   2864  HN  MET A 183     138.300  93.743 105.196  1.00  0.00            
ATOM   2865  CA  MET A 183     136.371  94.330 104.545  1.00  0.00           C
ATOM   2866  HA  MET A 183     135.505  94.207 105.029  1.00  0.00            
ATOM   2867  CB  MET A 183     136.473  95.771 103.987  1.00  0.00           C
ATOM   2868  HB1 MET A 183     136.467  96.404 104.761  1.00  0.00            
ATOM   2869  HB2 MET A 183     137.341  95.852 103.497  1.00  0.00            
ATOM   2870  CG  MET A 183     135.353  96.200 103.025  1.00  0.00           C
ATOM   2871  HG1 MET A 183     135.455  95.611 102.224  1.00  0.00            
ATOM   2872  HG2 MET A 183     134.501  95.975 103.497  1.00  0.00            
ATOM   2873  SD  MET A 183     135.467  97.968 102.604  1.00  0.00           S
ATOM   2874  CE  MET A 183     134.043  97.938 101.495  1.00  0.00           C
ATOM   2875  HE1 MET A 183     133.896  98.852 101.116  1.00  0.00            
ATOM   2876  HE2 MET A 183     134.214  97.292 100.751  1.00  0.00            
ATOM   2877  HE3 MET A 183     133.230  97.654 102.004  1.00  0.00            
ATOM   2878  C   MET A 183     136.471  93.287 103.436  1.00  0.00           C
ATOM   2879  O   MET A 183     137.074  93.555 102.401  1.00  0.00           O
ATOM   2880  N   PRO A 184     135.967  92.068 103.594  1.00  0.00           N
ATOM   2881  CD  PRO A 184     135.499  91.504 104.859  1.00  0.00           C
ATOM   2882  HD1 PRO A 184     134.727  92.038 105.202  1.00  0.00            
ATOM   2883  HD2 PRO A 184     136.240  91.520 105.531  1.00  0.00            
ATOM   2884  CA  PRO A 184     135.995  91.077 102.535  1.00  0.00           C
ATOM   2885  HA  PRO A 184     136.822  91.187 101.983  1.00  0.00            
ATOM   2886  CB  PRO A 184     135.910  89.743 103.284  1.00  0.00           C
ATOM   2887  HB1 PRO A 184     135.455  89.049 102.726  1.00  0.00            
ATOM   2888  HB2 PRO A 184     136.821  89.419 103.541  1.00  0.00            
ATOM   2889  CG  PRO A 184     135.081  90.072 104.524  1.00  0.00           C
ATOM   2890  HG1 PRO A 184     134.103  90.022 104.324  1.00  0.00            
ATOM   2891  HG2 PRO A 184     135.300  89.450 105.276  1.00  0.00            
ATOM   2892  C   PRO A 184     134.828  91.250 101.582  1.00  0.00           C
ATOM   2893  O   PRO A 184     133.834  91.906 101.901  1.00  0.00           O
ATOM   2894  N   ALA A 185     134.959  90.654 100.387  1.00  0.00           N
ATOM   2895  HN  ALA A 185     135.796  90.135 100.212  1.00  0.00            
ATOM   2896  CA  ALA A 185     133.978  90.714  99.348  1.00  0.00           C
ATOM   2897  HA  ALA A 185     133.240  91.270  99.730  1.00  0.00            
ATOM   2898  CB  ALA A 185     134.653  91.271  98.097  1.00  0.00           C
ATOM   2899  HB1 ALA A 185     133.986  91.323  97.354  1.00  0.00            
ATOM   2900  HB2 ALA A 185     135.010  92.185  98.290  1.00  0.00            
ATOM   2901  HB3 ALA A 185     135.405  90.670  97.828  1.00  0.00            
ATOM   2902  C   ALA A 185     133.465  89.355  98.968  1.00  0.00           C
ATOM   2903  O   ALA A 185     134.057  88.318  99.254  1.00  0.00           O
ATOM   2904  N   VAL A 186     132.318  89.347  98.287  1.00  0.00           N
ATOM   2905  HN  VAL A 186     131.837  90.211  98.139  1.00  0.00            
ATOM   2906  CA  VAL A 186     131.753  88.137  97.760  1.00  0.00           C
ATOM   2907  HA  VAL A 186     132.490  87.524  97.474  1.00  0.00            
ATOM   2908  CB  VAL A 186     130.970  87.391  98.845  1.00  0.00           C
ATOM   2909  HB  VAL A 186     131.661  87.046  99.480  1.00  0.00            
ATOM   2910  CG1 VAL A 186     130.006  88.343  99.559  1.00  0.00           C
ATOM   2911 HG11 VAL A 186     129.503  87.842 100.263  1.00  0.00            
ATOM   2912 HG12 VAL A 186     130.524  89.085  99.984  1.00  0.00            
ATOM   2913 HG13 VAL A 186     129.361  88.724  98.896  1.00  0.00            
ATOM   2914  CG2 VAL A 186     130.186  86.175  98.330  1.00  0.00           C
ATOM   2915 HG21 VAL A 186     129.703  85.743  99.092  1.00  0.00            
ATOM   2916 HG22 VAL A 186     129.524  86.472  97.642  1.00  0.00            
ATOM   2917 HG23 VAL A 186     130.820  85.518  97.921  1.00  0.00            
ATOM   2918  C   VAL A 186     130.935  88.535  96.550  1.00  0.00           C
ATOM   2919  O   VAL A 186     130.425  89.644  96.450  1.00  0.00           O
ATOM   2920  N   LYS A 187     130.844  87.623  95.564  1.00  0.00           N
ATOM   2921  HN  LYS A 187     131.385  86.786  95.648  1.00  0.00            
ATOM   2922  CA  LYS A 187     130.016  87.778  94.395  1.00  0.00           C
ATOM   2923  HA  LYS A 187     129.604  88.688  94.437  1.00  0.00            
ATOM   2924  CB  LYS A 187     130.870  87.607  93.117  1.00  0.00           C
ATOM   2925  HB1 LYS A 187     131.567  88.323  93.100  1.00  0.00            
ATOM   2926  HB2 LYS A 187     131.313  86.711  93.146  1.00  0.00            
ATOM   2927  CG  LYS A 187     130.060  87.698  91.821  1.00  0.00           C
ATOM   2928  HG1 LYS A 187     129.467  86.895  91.764  1.00  0.00            
ATOM   2929  HG2 LYS A 187     129.499  88.525  91.859  1.00  0.00            
ATOM   2930  CD  LYS A 187     130.911  87.755  90.553  1.00  0.00           C
ATOM   2931  HD1 LYS A 187     130.319  88.019  89.792  1.00  0.00            
ATOM   2932  HD2 LYS A 187     131.617  88.451  90.682  1.00  0.00            
ATOM   2933  CE  LYS A 187     131.600  86.445  90.185  1.00  0.00           C
ATOM   2934  HE1 LYS A 187     132.262  86.196  90.892  1.00  0.00            
ATOM   2935  HE2 LYS A 187     130.922  85.716  90.091  1.00  0.00            
ATOM   2936  NZ  LYS A 187     132.314  86.602  88.897  1.00  0.00           N
ATOM   2937  HZ1 LYS A 187     132.765  85.742  88.659  1.00  0.00            
ATOM   2938  HZ2 LYS A 187     131.660  86.845  88.181  1.00  0.00            
ATOM   2939  HZ3 LYS A 187     133.000  87.325  88.982  1.00  0.00            
ATOM   2940  C   LYS A 187     128.979  86.680  94.439  1.00  0.00           C
ATOM   2941  O   LYS A 187     129.334  85.512  94.590  1.00  0.00           O
ATOM   2942  N   ASN A 188     127.686  87.025  94.303  1.00  0.00           N
ATOM   2943  HN  ASN A 188     127.464  87.988  94.149  1.00  0.00            
ATOM   2944  CA  ASN A 188     126.602  86.073  94.368  1.00  0.00           C
ATOM   2945  HA  ASN A 188     127.020  85.171  94.477  1.00  0.00            
ATOM   2946  CB  ASN A 188     125.673  86.333  95.581  1.00  0.00           C
ATOM   2947  HB1 ASN A 188     125.363  87.284  95.577  1.00  0.00            
ATOM   2948  HB2 ASN A 188     124.881  85.724  95.542  1.00  0.00            
ATOM   2949  CG  ASN A 188     126.446  86.066  96.861  1.00  0.00           C
ATOM   2950  OD1 ASN A 188     126.768  84.921  97.180  1.00  0.00           O
ATOM   2951  ND2 ASN A 188     126.749  87.130  97.642  1.00  0.00           N
ATOM   2952 HD21 ASN A 188     126.465  88.049  97.368  1.00  0.00            
ATOM   2953 HD22 ASN A 188     127.257  86.997  98.493  1.00  0.00            
ATOM   2954  C   ASN A 188     125.839  86.172  93.062  1.00  0.00           C
ATOM   2955  O   ASN A 188     126.130  86.989  92.193  1.00  0.00           O
ATOM   2956  N   VAL A 189     124.878  85.251  92.864  1.00  0.00           N
ATOM   2957  HN  VAL A 189     124.766  84.531  93.549  1.00  0.00            
ATOM   2958  CA  VAL A 189     124.001  85.244  91.719  1.00  0.00           C
ATOM   2959  HA  VAL A 189     124.135  86.127  91.270  1.00  0.00            
ATOM   2960  CB  VAL A 189     124.349  84.162  90.685  1.00  0.00           C
ATOM   2961  HB  VAL A 189     123.632  84.167  89.988  1.00  0.00            
ATOM   2962  CG1 VAL A 189     125.720  84.498  90.066  1.00  0.00           C
ATOM   2963 HG11 VAL A 189     125.960  83.801  89.390  1.00  0.00            
ATOM   2964 HG12 VAL A 189     125.675  85.392  89.621  1.00  0.00            
ATOM   2965 HG13 VAL A 189     126.415  84.518  90.785  1.00  0.00            
ATOM   2966  CG2 VAL A 189     124.366  82.737  91.282  1.00  0.00           C
ATOM   2967 HG21 VAL A 189     124.597  82.078  90.566  1.00  0.00            
ATOM   2968 HG22 VAL A 189     125.048  82.689  92.012  1.00  0.00            
ATOM   2969 HG23 VAL A 189     123.464  82.521  91.655  1.00  0.00            
ATOM   2970  C   VAL A 189     122.588  85.084  92.236  1.00  0.00           C
ATOM   2971  O   VAL A 189     122.311  84.243  93.089  1.00  0.00           O
ATOM   2972  N   ILE A 190     121.645  85.914  91.749  1.00  0.00           N
ATOM   2973  HN  ILE A 190     121.920  86.640  91.119  1.00  0.00            
ATOM   2974  CA  ILE A 190     120.244  85.792  92.107  1.00  0.00           C
ATOM   2975  HA  ILE A 190     120.171  85.128  92.851  1.00  0.00            
ATOM   2976  CB  ILE A 190     119.684  87.111  92.635  1.00  0.00           C
ATOM   2977  HB  ILE A 190     119.802  87.808  91.928  1.00  0.00            
ATOM   2978  CG2 ILE A 190     118.169  86.995  92.924  1.00  0.00           C
ATOM   2979 HG21 ILE A 190     117.827  87.870  93.268  1.00  0.00            
ATOM   2980 HG22 ILE A 190     117.686  86.757  92.081  1.00  0.00            
ATOM   2981 HG23 ILE A 190     118.014  86.284  93.610  1.00  0.00            
ATOM   2982  CG1 ILE A 190     120.467  87.532  93.903  1.00  0.00           C
ATOM   2983 HG11 ILE A 190     120.227  86.908  94.647  1.00  0.00            
ATOM   2984 HG12 ILE A 190     121.446  87.462  93.711  1.00  0.00            
ATOM   2985  CD  ILE A 190     120.175  88.962  94.368  1.00  0.00           C
ATOM   2986  HD1 ILE A 190     120.713  89.163  95.187  1.00  0.00            
ATOM   2987  HD2 ILE A 190     120.420  89.605  93.642  1.00  0.00            
ATOM   2988  HD3 ILE A 190     119.202  89.052  94.578  1.00  0.00            
ATOM   2989  C   ILE A 190     119.507  85.302  90.872  1.00  0.00           C
ATOM   2990  O   ILE A 190     119.724  85.785  89.764  1.00  0.00           O
ATOM   2991  N   SER A 191     118.638  84.284  91.038  1.00  0.00           N
ATOM   2992  HN  SER A 191     118.515  83.912  91.958  1.00  0.00            
ATOM   2993  CA  SER A 191     117.871  83.698  89.952  1.00  0.00           C
ATOM   2994  HA  SER A 191     118.286  84.130  89.151  1.00  0.00            
ATOM   2995  CB  SER A 191     117.948  82.155  89.895  1.00  0.00           C
ATOM   2996  HB1 SER A 191     117.707  81.754  90.779  1.00  0.00            
ATOM   2997  HB2 SER A 191     117.340  81.794  89.188  1.00  0.00            
ATOM   2998  OG  SER A 191     119.273  81.733  89.578  1.00  0.00           O
ATOM   2999  HG1 SER A 191     119.306  80.734  89.545  1.00  0.00            
ATOM   3000  C   SER A 191     116.407  84.009  90.119  1.00  0.00           C
ATOM   3001  O   SER A 191     115.846  83.907  91.206  1.00  0.00           O
ATOM   3002  N   TYR A 192     115.739  84.377  89.012  1.00  0.00           N
ATOM   3003  HN  TYR A 192     116.249  84.464  88.156  1.00  0.00            
ATOM   3004  CA  TYR A 192     114.319  84.654  88.996  1.00  0.00           C
ATOM   3005  HA  TYR A 192     114.070  84.664  89.964  1.00  0.00            
ATOM   3006  CB  TYR A 192     113.992  86.006  88.310  1.00  0.00           C
ATOM   3007  HB1 TYR A 192     114.446  86.033  87.419  1.00  0.00            
ATOM   3008  HB2 TYR A 192     113.002  86.071  88.182  1.00  0.00            
ATOM   3009  CG  TYR A 192     114.431  87.226  89.080  1.00  0.00           C
ATOM   3010  CD1 TYR A 192     114.783  87.221  90.441  1.00  0.00           C
ATOM   3011  HD1 TYR A 192     114.758  86.363  90.954  1.00  0.00            
ATOM   3012  CE1 TYR A 192     115.168  88.402  91.088  1.00  0.00           C
ATOM   3013  HE1 TYR A 192     115.435  88.375  92.051  1.00  0.00            
ATOM   3014  CZ  TYR A 192     115.182  89.611  90.402  1.00  0.00           C
ATOM   3015  OH  TYR A 192     115.545  90.784  91.092  1.00  0.00           O
ATOM   3016  HH  TYR A 192     115.507  91.564  90.467  1.00  0.00            
ATOM   3017  CD2 TYR A 192     114.452  88.454  88.402  1.00  0.00           C
ATOM   3018  HD2 TYR A 192     114.199  88.484  87.435  1.00  0.00            
ATOM   3019  CE2 TYR A 192     114.820  89.640  89.053  1.00  0.00           C
ATOM   3020  HE2 TYR A 192     114.823  90.506  88.552  1.00  0.00            
ATOM   3021  C   TYR A 192     113.593  83.564  88.241  1.00  0.00           C
ATOM   3022  O   TYR A 192     114.135  82.907  87.355  1.00  0.00           O
ATOM   3023  N   GLY A 193     112.291  83.387  88.552  1.00  0.00           N
ATOM   3024  HN  GLY A 193     111.900  83.966  89.267  1.00  0.00            
ATOM   3025  CA  GLY A 193     111.416  82.408  87.916  1.00  0.00           C
ATOM   3026  HA1 GLY A 193     111.944  81.573  87.763  1.00  0.00            
ATOM   3027  HA2 GLY A 193     110.660  82.214  88.542  1.00  0.00            
ATOM   3028  C   GLY A 193     110.865  82.896  86.606  1.00  0.00           C
ATOM   3029  O   GLY A 193     109.675  82.774  86.341  1.00  0.00           O
ATOM   3030  N   CYS A 194     111.727  83.499  85.768  1.00  0.00           N
ATOM   3031  HN  CYS A 194     112.680  83.604  86.051  1.00  0.00            
ATOM   3032  CA  CYS A 194     111.324  84.002  84.470  1.00  0.00           C
ATOM   3033  HA  CYS A 194     110.373  83.697  84.427  1.00  0.00            
ATOM   3034  CB  CYS A 194     111.473  85.553  84.364  1.00  0.00           C
ATOM   3035  HB1 CYS A 194     110.927  85.777  83.557  1.00  0.00            
ATOM   3036  HB2 CYS A 194     111.005  85.881  85.185  1.00  0.00            
ATOM   3037  SG  CYS A 194     113.163  86.265  84.237  1.00  0.00           S
ATOM   3038  C   CYS A 194     112.096  83.378  83.338  1.00  0.00           C
ATOM   3039  O   CYS A 194     111.536  83.033  82.303  1.00  0.00           O
ATOM   3040  N   CYS A 195     113.423  83.238  83.512  1.00  0.00           N
ATOM   3041  HN  CYS A 195     113.806  83.140  84.430  1.00  0.00            
ATOM   3042  CA  CYS A 195     114.285  83.231  82.356  1.00  0.00           C
ATOM   3043  HA  CYS A 195     113.701  82.861  81.633  1.00  0.00            
ATOM   3044  CB  CYS A 195     114.817  84.675  82.119  1.00  0.00           C
ATOM   3045  HB1 CYS A 195     115.547  84.764  82.797  1.00  0.00            
ATOM   3046  HB2 CYS A 195     115.217  84.624  81.204  1.00  0.00            
ATOM   3047  SG  CYS A 195     113.618  86.061  82.246  1.00  0.00           S
ATOM   3048  C   CYS A 195     115.502  82.342  82.535  1.00  0.00           C
ATOM   3049  O   CYS A 195     116.227  82.072  81.583  1.00  0.00           O
ATOM   3050  N   SER A 196     115.756  81.858  83.770  1.00  0.00           N
ATOM   3051  HN  SER A 196     115.138  82.127  84.509  1.00  0.00            
ATOM   3052  CA  SER A 196     116.867  80.970  84.107  1.00  0.00           C
ATOM   3053  HA  SER A 196     116.757  80.948  85.101  1.00  0.00            
ATOM   3054  CB  SER A 196     116.731  79.564  83.488  1.00  0.00           C
ATOM   3055  HB1 SER A 196     116.665  79.618  82.492  1.00  0.00            
ATOM   3056  HB2 SER A 196     117.508  78.987  83.740  1.00  0.00            
ATOM   3057  OG  SER A 196     115.543  78.933  83.971  1.00  0.00           O
ATOM   3058  HG1 SER A 196     115.461  78.022  83.566  1.00  0.00            
ATOM   3059  C   SER A 196     118.252  81.516  83.819  1.00  0.00           C
ATOM   3060  O   SER A 196     119.170  80.787  83.455  1.00  0.00           O
ATOM   3061  N   GLU A 197     118.445  82.826  84.045  1.00  0.00           N
ATOM   3062  HN  GLU A 197     117.675  83.363  84.389  1.00  0.00            
ATOM   3063  CA  GLU A 197     119.694  83.499  83.821  1.00  0.00           C
ATOM   3064  HA  GLU A 197     120.329  82.789  83.517  1.00  0.00            
ATOM   3065  CB  GLU A 197     119.589  84.569  82.711  1.00  0.00           C
ATOM   3066  HB1 GLU A 197     120.511  84.924  82.556  1.00  0.00            
ATOM   3067  HB2 GLU A 197     119.267  84.106  81.885  1.00  0.00            
ATOM   3068  CG  GLU A 197     118.666  85.787  82.938  1.00  0.00           C
ATOM   3069  HG1 GLU A 197     117.718  85.477  83.011  1.00  0.00            
ATOM   3070  HG2 GLU A 197     118.930  86.252  83.783  1.00  0.00            
ATOM   3071  CD  GLU A 197     118.779  86.769  81.775  1.00  0.00           C
ATOM   3072  OE1 GLU A 197     119.640  86.546  80.884  1.00  0.00           O
ATOM   3073  OE2 GLU A 197     118.053  87.794  81.775  1.00  0.00           O
ATOM   3074  C   GLU A 197     120.148  84.107  85.138  1.00  0.00           C
ATOM   3075  O   GLU A 197     119.300  84.459  85.960  1.00  0.00           O
ATOM   3076  N   PRO A 198     121.442  84.206  85.427  1.00  0.00           N
ATOM   3077  CD  PRO A 198     122.518  83.647  84.611  1.00  0.00           C
ATOM   3078  HD1 PRO A 198     122.437  83.980  83.671  1.00  0.00            
ATOM   3079  HD2 PRO A 198     122.462  82.649  84.617  1.00  0.00            
ATOM   3080  CA  PRO A 198     121.935  84.801  86.658  1.00  0.00           C
ATOM   3081  HA  PRO A 198     121.374  84.508  87.432  1.00  0.00            
ATOM   3082  CB  PRO A 198     123.405  84.342  86.720  1.00  0.00           C
ATOM   3083  HB1 PRO A 198     123.978  85.043  87.145  1.00  0.00            
ATOM   3084  HB2 PRO A 198     123.488  83.488  87.233  1.00  0.00            
ATOM   3085  CG  PRO A 198     123.809  84.132  85.259  1.00  0.00           C
ATOM   3086  HG1 PRO A 198     124.118  84.988  84.844  1.00  0.00            
ATOM   3087  HG2 PRO A 198     124.530  83.443  85.180  1.00  0.00            
ATOM   3088  C   PRO A 198     121.834  86.313  86.619  1.00  0.00           C
ATOM   3089  O   PRO A 198     121.918  86.914  85.552  1.00  0.00           O
ATOM   3090  N   TYR A 199     121.671  86.947  87.792  1.00  0.00           N
ATOM   3091  HN  TYR A 199     121.485  86.389  88.601  1.00  0.00            
ATOM   3092  CA  TYR A 199     121.745  88.377  87.967  1.00  0.00           C
ATOM   3093  HA  TYR A 199     121.932  88.814  87.087  1.00  0.00            
ATOM   3094  CB  TYR A 199     120.404  88.917  88.522  1.00  0.00           C
ATOM   3095  HB1 TYR A 199     120.022  88.267  89.178  1.00  0.00            
ATOM   3096  HB2 TYR A 199     120.553  89.797  88.973  1.00  0.00            
ATOM   3097  CG  TYR A 199     119.414  89.111  87.407  1.00  0.00           C
ATOM   3098  CD1 TYR A 199     118.818  88.032  86.733  1.00  0.00           C
ATOM   3099  HD1 TYR A 199     119.054  87.095  86.991  1.00  0.00            
ATOM   3100  CE1 TYR A 199     117.897  88.256  85.703  1.00  0.00           C
ATOM   3101  HE1 TYR A 199     117.493  87.481  85.217  1.00  0.00            
ATOM   3102  CZ  TYR A 199     117.543  89.557  85.354  1.00  0.00           C
ATOM   3103  OH  TYR A 199     116.534  89.778  84.400  1.00  0.00           O
ATOM   3104  HH  TYR A 199     116.408  90.761  84.270  1.00  0.00            
ATOM   3105  CD2 TYR A 199     119.075  90.413  87.018  1.00  0.00           C
ATOM   3106  HD2 TYR A 199     119.500  91.192  87.480  1.00  0.00            
ATOM   3107  CE2 TYR A 199     118.151  90.640  85.993  1.00  0.00           C
ATOM   3108  HE2 TYR A 199     117.926  91.575  85.718  1.00  0.00            
ATOM   3109  C   TYR A 199     122.863  88.572  88.988  1.00  0.00           C
ATOM   3110  O   TYR A 199     122.601  88.462  90.184  1.00  0.00           O
ATOM   3111  N   PRO A 200     124.119  88.784  88.585  1.00  0.00           N
ATOM   3112  CD  PRO A 200     124.567  88.751  87.190  1.00  0.00           C
ATOM   3113  HD1 PRO A 200     124.044  89.409  86.649  1.00  0.00            
ATOM   3114  HD2 PRO A 200     124.439  87.834  86.813  1.00  0.00            
ATOM   3115  CA  PRO A 200     125.244  88.813  89.512  1.00  0.00           C
ATOM   3116  HA  PRO A 200     125.113  88.111  90.212  1.00  0.00            
ATOM   3117  CB  PRO A 200     126.481  88.611  88.615  1.00  0.00           C
ATOM   3118  HB1 PRO A 200     127.259  89.138  88.957  1.00  0.00            
ATOM   3119  HB2 PRO A 200     126.730  87.644  88.564  1.00  0.00            
ATOM   3120  CG  PRO A 200     126.044  89.127  87.244  1.00  0.00           C
ATOM   3121  HG1 PRO A 200     126.165  90.117  87.177  1.00  0.00            
ATOM   3122  HG2 PRO A 200     126.555  88.679  86.511  1.00  0.00            
ATOM   3123  C   PRO A 200     125.334  90.124  90.258  1.00  0.00           C
ATOM   3124  O   PRO A 200     124.973  91.167  89.712  1.00  0.00           O
ATOM   3125  N   ASP A 201     125.841  90.083  91.500  1.00  0.00           N
ATOM   3126  HN  ASP A 201     126.067  89.189  91.886  1.00  0.00            
ATOM   3127  CA  ASP A 201     126.079  91.250  92.310  1.00  0.00           C
ATOM   3128  HA  ASP A 201     126.124  92.016  91.668  1.00  0.00            
ATOM   3129  CB  ASP A 201     124.904  91.502  93.294  1.00  0.00           C
ATOM   3130  HB1 ASP A 201     125.093  92.346  93.796  1.00  0.00            
ATOM   3131  HB2 ASP A 201     124.067  91.613  92.758  1.00  0.00            
ATOM   3132  CG  ASP A 201     124.642  90.409  94.326  1.00  0.00           C
ATOM   3133  OD1 ASP A 201     125.353  89.373  94.338  1.00  0.00           O
ATOM   3134  OD2 ASP A 201     123.716  90.640  95.148  1.00  0.00           O
ATOM   3135  C   ASP A 201     127.432  91.140  92.995  1.00  0.00           C
ATOM   3136  O   ASP A 201     128.084  90.103  92.978  1.00  0.00           O
ATOM   3137  N   VAL A 202     127.935  92.255  93.559  1.00  0.00           N
ATOM   3138  HN  VAL A 202     127.448  93.119  93.432  1.00  0.00            
ATOM   3139  CA  VAL A 202     129.157  92.251  94.344  1.00  0.00           C
ATOM   3140  HA  VAL A 202     129.398  91.291  94.489  1.00  0.00            
ATOM   3141  CB  VAL A 202     130.352  92.898  93.654  1.00  0.00           C
ATOM   3142  HB  VAL A 202     130.076  93.815  93.365  1.00  0.00            
ATOM   3143  CG1 VAL A 202     131.576  93.047  94.583  1.00  0.00           C
ATOM   3144 HG11 VAL A 202     132.326  93.475  94.080  1.00  0.00            
ATOM   3145 HG12 VAL A 202     131.332  93.618  95.367  1.00  0.00            
ATOM   3146 HG13 VAL A 202     131.863  92.144  94.904  1.00  0.00            
ATOM   3147  CG2 VAL A 202     130.743  91.999  92.476  1.00  0.00           C
ATOM   3148 HG21 VAL A 202     131.527  92.396  92.000  1.00  0.00            
ATOM   3149 HG22 VAL A 202     130.985  91.090  92.816  1.00  0.00            
ATOM   3150 HG23 VAL A 202     129.972  91.924  91.844  1.00  0.00            
ATOM   3151  C   VAL A 202     128.837  92.982  95.610  1.00  0.00           C
ATOM   3152  O   VAL A 202     128.428  94.141  95.613  1.00  0.00           O
ATOM   3153  N   THR A 203     129.014  92.306  96.745  1.00  0.00           N
ATOM   3154  HN  THR A 203     129.346  91.364  96.700  1.00  0.00            
ATOM   3155  CA  THR A 203     128.741  92.891  98.038  1.00  0.00           C
ATOM   3156  HA  THR A 203     128.469  93.840  97.881  1.00  0.00            
ATOM   3157  CB  THR A 203     127.546  92.260  98.753  1.00  0.00           C
ATOM   3158  HB  THR A 203     126.724  92.547  98.260  1.00  0.00            
ATOM   3159  OG1 THR A 203     127.345  92.731 100.078  1.00  0.00           O
ATOM   3160  HG1 THR A 203     126.550  92.274 100.477  1.00  0.00            
ATOM   3161  CG2 THR A 203     127.719  90.751  98.843  1.00  0.00           C
ATOM   3162 HG21 THR A 203     126.931  90.353  99.312  1.00  0.00            
ATOM   3163 HG22 THR A 203     127.787  90.368  97.922  1.00  0.00            
ATOM   3164 HG23 THR A 203     128.553  90.541  99.354  1.00  0.00            
ATOM   3165  C   THR A 203     130.024  92.848  98.824  1.00  0.00           C
ATOM   3166  O   THR A 203     130.829  91.927  98.698  1.00  0.00           O
ATOM   3167  N   PHE A 204     130.257  93.917  99.604  1.00  0.00           N
ATOM   3168  HN  PHE A 204     129.589  94.660  99.580  1.00  0.00            
ATOM   3169  CA  PHE A 204     131.398  94.075 100.474  1.00  0.00           C
ATOM   3170  HA  PHE A 204     131.927  93.238 100.331  1.00  0.00            
ATOM   3171  CB  PHE A 204     132.255  95.327 100.155  1.00  0.00           C
ATOM   3172  HB1 PHE A 204     131.667  96.136 100.148  1.00  0.00            
ATOM   3173  HB2 PHE A 204     132.959  95.432 100.857  1.00  0.00            
ATOM   3174  CG  PHE A 204     132.942  95.249  98.825  1.00  0.00           C
ATOM   3175  CD1 PHE A 204     134.208  94.664  98.741  1.00  0.00           C
ATOM   3176  HD1 PHE A 204     134.649  94.321  99.570  1.00  0.00            
ATOM   3177  CE1 PHE A 204     134.865  94.553  97.512  1.00  0.00           C
ATOM   3178  HE1 PHE A 204     135.775  94.140  97.472  1.00  0.00            
ATOM   3179  CZ  PHE A 204     134.264  95.013  96.341  1.00  0.00           C
ATOM   3180  HZ  PHE A 204     134.708  94.877  95.455  1.00  0.00            
ATOM   3181  CD2 PHE A 204     132.383  95.794  97.658  1.00  0.00           C
ATOM   3182  HD2 PHE A 204     131.510  96.279  97.708  1.00  0.00            
ATOM   3183  CE2 PHE A 204     133.034  95.666  96.424  1.00  0.00           C
ATOM   3184  HE2 PHE A 204     132.615  96.045  95.599  1.00  0.00            
ATOM   3185  C   PHE A 204     130.875  94.258 101.881  1.00  0.00           C
ATOM   3186  O   PHE A 204     130.025  95.112 102.139  1.00  0.00           O
ATOM   3187  N   THR A 205     131.392  93.465 102.833  1.00  0.00           N
ATOM   3188  HN  THR A 205     132.123  92.831 102.581  1.00  0.00            
ATOM   3189  CA  THR A 205     130.935  93.487 104.218  1.00  0.00           C
ATOM   3190  HA  THR A 205     130.043  93.938 104.181  1.00  0.00            
ATOM   3191  CB  THR A 205     130.783  92.103 104.829  1.00  0.00           C
ATOM   3192  HB  THR A 205     131.669  91.642 104.781  1.00  0.00            
ATOM   3193  OG1 THR A 205     129.852  91.347 104.069  1.00  0.00           O
ATOM   3194  HG1 THR A 205     129.753  90.437 104.472  1.00  0.00            
ATOM   3195  CG2 THR A 205     130.246  92.159 106.271  1.00  0.00           C
ATOM   3196 HG21 THR A 205     130.162  91.230 106.632  1.00  0.00            
ATOM   3197 HG22 THR A 205     130.878  92.683 106.842  1.00  0.00            
ATOM   3198 HG23 THR A 205     129.349  92.601 106.276  1.00  0.00            
ATOM   3199  C   THR A 205     131.945  94.228 105.047  1.00  0.00           C
ATOM   3200  O   THR A 205     133.084  93.802 105.196  1.00  0.00           O
ATOM   3201  N   LEU A 206     131.576  95.379 105.627  1.00  0.00           N
ATOM   3202  HN  LEU A 206     130.640  95.708 105.500  1.00  0.00            
ATOM   3203  CA  LEU A 206     132.490  96.159 106.430  1.00  0.00           C
ATOM   3204  HA  LEU A 206     133.407  95.918 106.113  1.00  0.00            
ATOM   3205  CB  LEU A 206     132.241  97.668 106.227  1.00  0.00           C
ATOM   3206  HB1 LEU A 206     132.345  97.868 105.253  1.00  0.00            
ATOM   3207  HB2 LEU A 206     131.302  97.865 106.509  1.00  0.00            
ATOM   3208  CG  LEU A 206     133.176  98.614 107.005  1.00  0.00           C
ATOM   3209  HG  LEU A 206     133.133  98.358 107.971  1.00  0.00            
ATOM   3210  CD1 LEU A 206     134.653  98.479 106.603  1.00  0.00           C
ATOM   3211 HD11 LEU A 206     135.205  99.116 107.141  1.00  0.00            
ATOM   3212 HD12 LEU A 206     134.961  97.543 106.775  1.00  0.00            
ATOM   3213 HD13 LEU A 206     134.754  98.689 105.631  1.00  0.00            
ATOM   3214  CD2 LEU A 206     132.695 100.057 106.819  1.00  0.00           C
ATOM   3215 HD21 LEU A 206     133.298 100.677 107.322  1.00  0.00            
ATOM   3216 HD22 LEU A 206     132.712 100.291 105.847  1.00  0.00            
ATOM   3217 HD23 LEU A 206     131.762 100.145 107.167  1.00  0.00            
ATOM   3218  C   LEU A 206     132.338  95.775 107.891  1.00  0.00           C
ATOM   3219  O   LEU A 206     131.286  95.973 108.505  1.00  0.00           O
ATOM   3220  N   LEU A 207     133.412  95.205 108.476  1.00  0.00           N
ATOM   3221  HN  LEU A 207     134.236  95.073 107.925  1.00  0.00            
ATOM   3222  CA  LEU A 207     133.435  94.774 109.858  1.00  0.00           C
ATOM   3223  HA  LEU A 207     132.481  94.808 110.156  1.00  0.00            
ATOM   3224  CB  LEU A 207     133.995  93.337 109.991  1.00  0.00           C
ATOM   3225  HB1 LEU A 207     133.413  92.731 109.449  1.00  0.00            
ATOM   3226  HB2 LEU A 207     134.921  93.334 109.614  1.00  0.00            
ATOM   3227  CG  LEU A 207     134.068  92.762 111.423  1.00  0.00           C
ATOM   3228  HG  LEU A 207     134.585  93.430 111.959  1.00  0.00            
ATOM   3229  CD1 LEU A 207     132.702  92.575 112.077  1.00  0.00           C
ATOM   3230 HD11 LEU A 207     132.821  92.202 112.997  1.00  0.00            
ATOM   3231 HD12 LEU A 207     132.236  93.458 112.133  1.00  0.00            
ATOM   3232 HD13 LEU A 207     132.154  91.943 111.529  1.00  0.00            
ATOM   3233  CD2 LEU A 207     134.747  91.391 111.413  1.00  0.00           C
ATOM   3234 HD21 LEU A 207     134.787  91.032 112.345  1.00  0.00            
ATOM   3235 HD22 LEU A 207     134.223  90.764 110.836  1.00  0.00            
ATOM   3236 HD23 LEU A 207     135.675  91.481 111.050  1.00  0.00            
ATOM   3237  C   LEU A 207     134.282  95.730 110.675  1.00  0.00           C
ATOM   3238  O   LEU A 207     135.447  96.003 110.379  1.00  0.00           O
ATOM   3239  N   LEU A 208     133.684  96.258 111.755  1.00  0.00           N
ATOM   3240  HN  LEU A 208     132.792  95.890 112.019  1.00  0.00            
ATOM   3241  CA  LEU A 208     134.235  97.316 112.560  1.00  0.00           C
ATOM   3242  HA  LEU A 208     135.222  97.204 112.448  1.00  0.00            
ATOM   3243  CB  LEU A 208     133.822  98.740 112.073  1.00  0.00           C
ATOM   3244  HB1 LEU A 208     134.388  99.402 112.565  1.00  0.00            
ATOM   3245  HB2 LEU A 208     134.022  98.792 111.095  1.00  0.00            
ATOM   3246  CG  LEU A 208     132.347  99.174 112.261  1.00  0.00           C
ATOM   3247  HG  LEU A 208     132.189  99.055 113.241  1.00  0.00            
ATOM   3248  CD1 LEU A 208     132.086 100.627 111.849  1.00  0.00           C
ATOM   3249 HD11 LEU A 208     131.121 100.846 111.993  1.00  0.00            
ATOM   3250 HD12 LEU A 208     132.653 101.237 112.403  1.00  0.00            
ATOM   3251 HD13 LEU A 208     132.314 100.746 110.883  1.00  0.00            
ATOM   3252  CD2 LEU A 208     131.357  98.324 111.470  1.00  0.00           C
ATOM   3253 HD21 LEU A 208     130.428  98.655 111.635  1.00  0.00            
ATOM   3254 HD22 LEU A 208     131.566  98.390 110.494  1.00  0.00            
ATOM   3255 HD23 LEU A 208     131.428  97.370 111.763  1.00  0.00            
ATOM   3256  C   LEU A 208     133.846  97.104 114.006  1.00  0.00           C
ATOM   3257  O   LEU A 208     132.800  96.535 114.323  1.00  0.00           O
ATOM   3258  N   LYS A 209     134.735  97.528 114.916  1.00  0.00           N
ATOM   3259  HN  LYS A 209     135.538  98.017 114.576  1.00  0.00            
ATOM   3260  CA  LYS A 209     134.634  97.341 116.342  1.00  0.00           C
ATOM   3261  HA  LYS A 209     133.773  96.863 116.514  1.00  0.00            
ATOM   3262  CB  LYS A 209     135.840  96.530 116.855  1.00  0.00           C
ATOM   3263  HB1 LYS A 209     136.672  97.072 116.735  1.00  0.00            
ATOM   3264  HB2 LYS A 209     135.709  96.332 117.826  1.00  0.00            
ATOM   3265  CG  LYS A 209     136.004  95.208 116.103  1.00  0.00           C
ATOM   3266  HG1 LYS A 209     135.126  94.730 116.087  1.00  0.00            
ATOM   3267  HG2 LYS A 209     136.296  95.399 115.166  1.00  0.00            
ATOM   3268  CD  LYS A 209     137.043  94.314 116.774  1.00  0.00           C
ATOM   3269  HD1 LYS A 209     137.937  94.760 116.727  1.00  0.00            
ATOM   3270  HD2 LYS A 209     136.788  94.179 117.732  1.00  0.00            
ATOM   3271  CE  LYS A 209     137.133  92.959 116.094  1.00  0.00           C
ATOM   3272  HE1 LYS A 209     136.275  92.459 116.209  1.00  0.00            
ATOM   3273  HE2 LYS A 209     137.324  93.075 115.119  1.00  0.00            
ATOM   3274  NZ  LYS A 209     138.225  92.181 116.705  1.00  0.00           N
ATOM   3275  HZ1 LYS A 209     138.287  91.288 116.260  1.00  0.00            
ATOM   3276  HZ2 LYS A 209     139.089  92.672 116.590  1.00  0.00            
ATOM   3277  HZ3 LYS A 209     138.040  92.055 117.680  1.00  0.00            
ATOM   3278  C   LYS A 209     134.651  98.700 116.991  1.00  0.00           C
ATOM   3279  O   LYS A 209     135.413  99.579 116.595  1.00  0.00           O
ATOM   3280  N   ARG A 210     133.780  98.951 117.977  1.00  0.00           N
ATOM   3281  HN  ARG A 210     133.104  98.258 118.228  1.00  0.00            
ATOM   3282  CA  ARG A 210     133.807 100.212 118.683  1.00  0.00           C
ATOM   3283  HA  ARG A 210     133.973 100.916 117.993  1.00  0.00            
ATOM   3284  CB  ARG A 210     132.442 100.421 119.361  1.00  0.00           C
ATOM   3285  HB1 ARG A 210     131.744 100.457 118.646  1.00  0.00            
ATOM   3286  HB2 ARG A 210     132.269  99.636 119.956  1.00  0.00            
ATOM   3287  CG  ARG A 210     132.314 101.694 120.209  1.00  0.00           C
ATOM   3288  HG1 ARG A 210     132.921 101.619 121.000  1.00  0.00            
ATOM   3289  HG2 ARG A 210     132.584 102.481 119.655  1.00  0.00            
ATOM   3290  CD  ARG A 210     130.887 101.913 120.707  1.00  0.00           C
ATOM   3291  HD1 ARG A 210     130.402 101.040 120.763  1.00  0.00            
ATOM   3292  HD2 ARG A 210     130.897 102.347 121.608  1.00  0.00            
ATOM   3293  NE  ARG A 210     130.196 102.812 119.721  1.00  0.00           N
ATOM   3294  HE  ARG A 210     130.747 103.533 119.299  1.00  0.00            
ATOM   3295  CZ  ARG A 210     128.911 102.736 119.356  1.00  0.00           C
ATOM   3296  NH1 ARG A 210     128.168 101.654 119.588  1.00  0.00           N
ATOM   3297 HH11 ARG A 210     128.568 100.862 120.050  1.00  0.00            
ATOM   3298 HH12 ARG A 210     127.210 101.634 119.300  1.00  0.00            
ATOM   3299  NH2 ARG A 210     128.373 103.759 118.708  1.00  0.00           N
ATOM   3300 HH21 ARG A 210     128.926 104.566 118.501  1.00  0.00            
ATOM   3301 HH22 ARG A 210     127.414 103.724 118.426  1.00  0.00            
ATOM   3302  C   ARG A 210     134.968 100.284 119.672  1.00  0.00           C
ATOM   3303  O   ARG A 210     135.337  99.293 120.295  1.00  0.00           O
ATOM   3304  N   ARG A 211     135.592 101.470 119.824  1.00  0.00           N
ATOM   3305  HN  ARG A 211     135.357 102.223 119.209  1.00  0.00            
ATOM   3306  CA  ARG A 211     136.589 101.688 120.847  1.00  0.00           C
ATOM   3307  HA  ARG A 211     137.010 100.797 121.017  1.00  0.00            
ATOM   3308  CB  ARG A 211     137.651 102.688 120.362  1.00  0.00           C
ATOM   3309  HB1 ARG A 211     137.191 103.514 120.036  1.00  0.00            
ATOM   3310  HB2 ARG A 211     138.249 102.920 121.129  1.00  0.00            
ATOM   3311  CG  ARG A 211     138.508 102.114 119.220  1.00  0.00           C
ATOM   3312  HG1 ARG A 211     139.021 101.322 119.551  1.00  0.00            
ATOM   3313  HG2 ARG A 211     137.916 101.836 118.464  1.00  0.00            
ATOM   3314  CD  ARG A 211     139.485 103.154 118.719  1.00  0.00           C
ATOM   3315  HD1 ARG A 211     138.988 103.918 118.307  1.00  0.00            
ATOM   3316  HD2 ARG A 211     140.044 103.490 119.477  1.00  0.00            
ATOM   3317  NE  ARG A 211     140.369 102.538 117.696  1.00  0.00           N
ATOM   3318  HE  ARG A 211     140.260 101.567 117.486  1.00  0.00            
ATOM   3319  CZ  ARG A 211     141.307 103.238 117.046  1.00  0.00           C
ATOM   3320  NH1 ARG A 211     141.489 104.539 117.267  1.00  0.00           N
ATOM   3321 HH11 ARG A 211     140.917 105.018 117.933  1.00  0.00            
ATOM   3322 HH12 ARG A 211     142.198 105.037 116.767  1.00  0.00            
ATOM   3323  NH2 ARG A 211     142.069 102.626 116.139  1.00  0.00           N
ATOM   3324 HH21 ARG A 211     141.937 101.653 115.950  1.00  0.00            
ATOM   3325 HH22 ARG A 211     142.772 103.140 115.648  1.00  0.00            
ATOM   3326  C   ARG A 211     135.919 102.188 122.111  1.00  0.00           C
ATOM   3327  O   ARG A 211     135.053 103.061 122.065  1.00  0.00           O
ATOM   3328  N   SER A 212     136.309 101.597 123.249  1.00  0.00           N
ATOM   3329  HN  SER A 212     137.080 100.963 123.198  1.00  0.00            
ATOM   3330  CA  SER A 212     135.700 101.805 124.550  1.00  0.00           C
ATOM   3331  HA  SER A 212     134.914 102.377 124.317  1.00  0.00            
ATOM   3332  CB  SER A 212     135.330 100.455 125.201  1.00  0.00           C
ATOM   3333  HB1 SER A 212     136.145  99.891 125.335  1.00  0.00            
ATOM   3334  HB2 SER A 212     134.876 100.598 126.080  1.00  0.00            
ATOM   3335  OG  SER A 212     134.431  99.722 124.365  1.00  0.00           O
ATOM   3336  HG1 SER A 212     134.203  98.852 124.803  1.00  0.00            
ATOM   3337  C   SER A 212     136.653 102.495 125.553  1.00  0.00           C
ATOM   3338  OT1 SER A 212     137.830 102.761 125.192  1.00  0.00           O
ATOM   3339  OT2 SER A 212     136.214 102.718 126.716  1.00  0.00           O
ATOM   3340  N   GLY B   3     127.201  96.132  69.259  1.00  0.00           N
ATOM   3341  H1  GLY B   3     127.637  95.653  70.021  1.00  0.00            
ATOM   3342  H2  GLY B   3     127.736  96.944  69.025  1.00  0.00            
ATOM   3343  H3  GLY B   3     126.277  96.407  69.524  1.00  0.00            
ATOM   3344  CA  GLY B   3     127.129  95.209  68.056  1.00  0.00           C
ATOM   3345  HA1 GLY B   3     128.059  94.936  67.811  1.00  0.00            
ATOM   3346  HA2 GLY B   3     126.600  94.399  68.310  1.00  0.00            
ATOM   3347  C   GLY B   3     126.489  95.818  66.839  1.00  0.00           C
ATOM   3348  O   GLY B   3     125.841  96.846  66.955  1.00  0.00           O
ATOM   3349  N   LYS B   4     126.631  95.181  65.656  1.00  0.00           N
ATOM   3350  HN  LYS B   4     127.102  94.299  65.660  1.00  0.00            
ATOM   3351  CA  LYS B   4     126.150  95.682  64.376  1.00  0.00           C
ATOM   3352  HA  LYS B   4     126.465  96.631  64.363  1.00  0.00            
ATOM   3353  CB  LYS B   4     126.768  94.825  63.243  1.00  0.00           C
ATOM   3354  HB1 LYS B   4     126.540  93.865  63.408  1.00  0.00            
ATOM   3355  HB2 LYS B   4     126.374  95.116  62.371  1.00  0.00            
ATOM   3356  CG  LYS B   4     128.302  94.953  63.151  1.00  0.00           C
ATOM   3357  HG1 LYS B   4     128.533  95.911  62.983  1.00  0.00            
ATOM   3358  HG2 LYS B   4     128.700  94.662  64.021  1.00  0.00            
ATOM   3359  CD  LYS B   4     128.909  94.097  62.024  1.00  0.00           C
ATOM   3360  HD1 LYS B   4     128.696  93.136  62.203  1.00  0.00            
ATOM   3361  HD2 LYS B   4     128.497  94.374  61.156  1.00  0.00            
ATOM   3362  CE  LYS B   4     130.431  94.242  61.907  1.00  0.00           C
ATOM   3363  HE1 LYS B   4     130.667  95.187  61.681  1.00  0.00            
ATOM   3364  HE2 LYS B   4     130.865  93.987  62.771  1.00  0.00            
ATOM   3365  NZ  LYS B   4     130.954  93.358  60.839  1.00  0.00           N
ATOM   3366  HZ1 LYS B   4     131.946  93.464  60.775  1.00  0.00            
ATOM   3367  HZ2 LYS B   4     130.733  92.407  61.056  1.00  0.00            
ATOM   3368  HZ3 LYS B   4     130.535  93.607  59.966  1.00  0.00            
ATOM   3369  C   LYS B   4     124.625  95.758  64.246  1.00  0.00           C
ATOM   3370  O   LYS B   4     124.076  96.638  63.589  1.00  0.00           O
ATOM   3371  N   TYR B   5     123.897  94.815  64.879  1.00  0.00           N
ATOM   3372  HN  TYR B   5     124.384  94.120  65.408  1.00  0.00            
ATOM   3373  CA  TYR B   5     122.442  94.752  64.836  1.00  0.00           C
ATOM   3374  HA  TYR B   5     122.268  95.033  63.892  1.00  0.00            
ATOM   3375  CB  TYR B   5     121.933  93.335  65.167  1.00  0.00           C
ATOM   3376  HB1 TYR B   5     122.270  93.051  66.065  1.00  0.00            
ATOM   3377  HB2 TYR B   5     120.933  93.321  65.166  1.00  0.00            
ATOM   3378  CG  TYR B   5     122.424  92.367  64.145  1.00  0.00           C
ATOM   3379  CD1 TYR B   5     121.822  92.317  62.881  1.00  0.00           C
ATOM   3380  HD1 TYR B   5     121.065  92.935  62.667  1.00  0.00            
ATOM   3381  CE1 TYR B   5     122.272  91.409  61.915  1.00  0.00           C
ATOM   3382  HE1 TYR B   5     121.837  91.380  61.015  1.00  0.00            
ATOM   3383  CZ  TYR B   5     123.327  90.544  62.208  1.00  0.00           C
ATOM   3384  OH  TYR B   5     123.793  89.625  61.251  1.00  0.00           O
ATOM   3385  HH  TYR B   5     124.547  89.094  61.638  1.00  0.00            
ATOM   3386  CD2 TYR B   5     123.463  91.475  64.440  1.00  0.00           C
ATOM   3387  HD2 TYR B   5     123.891  91.492  65.344  1.00  0.00            
ATOM   3388  CE2 TYR B   5     123.906  90.560  63.479  1.00  0.00           C
ATOM   3389  HE2 TYR B   5     124.638  89.917  63.702  1.00  0.00            
ATOM   3390  C   TYR B   5     121.737  95.718  65.766  1.00  0.00           C
ATOM   3391  O   TYR B   5     120.769  96.381  65.407  1.00  0.00           O
ATOM   3392  N   ALA B   6     122.207  95.849  67.014  1.00  0.00           N
ATOM   3393  HN  ALA B   6     123.018  95.335  67.293  1.00  0.00            
ATOM   3394  CA  ALA B   6     121.558  96.721  67.958  1.00  0.00           C
ATOM   3395  HA  ALA B   6     120.580  96.598  67.788  1.00  0.00            
ATOM   3396  CB  ALA B   6     121.956  96.278  69.370  1.00  0.00           C
ATOM   3397  HB1 ALA B   6     121.515  96.872  70.043  1.00  0.00            
ATOM   3398  HB2 ALA B   6     121.664  95.333  69.518  1.00  0.00            
ATOM   3399  HB3 ALA B   6     122.949  96.340  69.471  1.00  0.00            
ATOM   3400  C   ALA B   6     121.850  98.205  67.723  1.00  0.00           C
ATOM   3401  O   ALA B   6     121.075  99.062  68.139  1.00  0.00           O
ATOM   3402  N   GLN B   7     122.946  98.550  67.001  1.00  0.00           N
ATOM   3403  HN  GLN B   7     123.608  97.838  66.768  1.00  0.00            
ATOM   3404  CA  GLN B   7     123.200  99.912  66.551  1.00  0.00           C
ATOM   3405  HA  GLN B   7     123.126 100.437  67.399  1.00  0.00            
ATOM   3406  CB  GLN B   7     124.584 100.036  65.877  1.00  0.00           C
ATOM   3407  HB1 GLN B   7     125.281  99.734  66.527  1.00  0.00            
ATOM   3408  HB2 GLN B   7     124.599  99.443  65.072  1.00  0.00            
ATOM   3409  CG  GLN B   7     124.919 101.478  65.431  1.00  0.00           C
ATOM   3410  HG1 GLN B   7     124.264 101.771  64.734  1.00  0.00            
ATOM   3411  HG2 GLN B   7     124.864 102.091  66.219  1.00  0.00            
ATOM   3412  CD  GLN B   7     126.327 101.551  64.847  1.00  0.00           C
ATOM   3413  OE1 GLN B   7     126.889 100.550  64.402  1.00  0.00           O
ATOM   3414  NE2 GLN B   7     126.916 102.764  64.857  1.00  0.00           N
ATOM   3415 HE21 GLN B   7     126.430 103.553  65.234  1.00  0.00            
ATOM   3416 HE22 GLN B   7     127.839 102.875  64.488  1.00  0.00            
ATOM   3417  C   GLN B   7     122.176 100.394  65.555  1.00  0.00           C
ATOM   3418  O   GLN B   7     121.613 101.477  65.696  1.00  0.00           O
ATOM   3419  N   LYS B   8     121.876  99.561  64.534  1.00  0.00           N
ATOM   3420  HN  LYS B   8     122.387  98.707  64.433  1.00  0.00            
ATOM   3421  CA  LYS B   8     120.836  99.876  63.587  1.00  0.00           C
ATOM   3422  HA  LYS B   8     121.074 100.812  63.326  1.00  0.00            
ATOM   3423  CB  LYS B   8     120.859  99.017  62.300  1.00  0.00           C
ATOM   3424  HB1 LYS B   8     120.332  99.495  61.597  1.00  0.00            
ATOM   3425  HB2 LYS B   8     121.809  98.929  62.002  1.00  0.00            
ATOM   3426  CG  LYS B   8     120.282  97.605  62.430  1.00  0.00           C
ATOM   3427  HG1 LYS B   8     120.795  97.121  63.139  1.00  0.00            
ATOM   3428  HG2 LYS B   8     119.324  97.682  62.705  1.00  0.00            
ATOM   3429  CD  LYS B   8     120.346  96.778  61.144  1.00  0.00           C
ATOM   3430  HD1 LYS B   8     121.307  96.672  60.887  1.00  0.00            
ATOM   3431  HD2 LYS B   8     119.949  95.879  61.329  1.00  0.00            
ATOM   3432  CE  LYS B   8     119.595  97.404  59.961  1.00  0.00           C
ATOM   3433  HE1 LYS B   8     120.031  98.269  59.714  1.00  0.00            
ATOM   3434  HE2 LYS B   8     119.628  96.779  59.181  1.00  0.00            
ATOM   3435  NZ  LYS B   8     118.163  97.680  60.272  1.00  0.00           N
ATOM   3436  HZ1 LYS B   8     117.720  98.086  59.472  1.00  0.00            
ATOM   3437  HZ2 LYS B   8     117.703  96.825  60.510  1.00  0.00            
ATOM   3438  HZ3 LYS B   8     118.106  98.315  61.043  1.00  0.00            
ATOM   3439  C   LYS B   8     119.481  99.901  64.247  1.00  0.00           C
ATOM   3440  O   LYS B   8     118.707 100.799  63.994  1.00  0.00           O
ATOM   3441  N   LEU B   9     119.176  98.970  65.176  1.00  0.00           N
ATOM   3442  HN  LEU B   9     119.819  98.233  65.385  1.00  0.00            
ATOM   3443  CA  LEU B   9     117.909  99.053  65.864  1.00  0.00           C
ATOM   3444  HA  LEU B   9     117.287  99.043  65.081  1.00  0.00            
ATOM   3445  CB  LEU B   9     117.689  97.889  66.806  1.00  0.00           C
ATOM   3446  HB1 LEU B   9     117.791  97.041  66.286  1.00  0.00            
ATOM   3447  HB2 LEU B   9     118.387  97.928  67.521  1.00  0.00            
ATOM   3448  CG  LEU B   9     116.300  97.908  67.462  1.00  0.00           C
ATOM   3449  HG  LEU B   9     116.115  98.850  67.743  1.00  0.00            
ATOM   3450  CD1 LEU B   9     115.098  97.531  66.591  1.00  0.00           C
ATOM   3451 HD11 LEU B   9     114.262  97.584  67.136  1.00  0.00            
ATOM   3452 HD12 LEU B   9     115.033  98.164  65.820  1.00  0.00            
ATOM   3453 HD13 LEU B   9     115.214  96.599  66.248  1.00  0.00            
ATOM   3454  CD2 LEU B   9     116.387  96.913  68.574  1.00  0.00           C
ATOM   3455 HD21 LEU B   9     115.510  96.870  69.052  1.00  0.00            
ATOM   3456 HD22 LEU B   9     116.607  96.012  68.199  1.00  0.00            
ATOM   3457 HD23 LEU B   9     117.103  97.191  69.215  1.00  0.00            
ATOM   3458  C   LEU B   9     117.722 100.314  66.692  1.00  0.00           C
ATOM   3459  O   LEU B   9     116.666 100.934  66.647  1.00  0.00           O
ATOM   3460  N   PHE B  10     118.747 100.756  67.455  1.00  0.00           N
ATOM   3461  HN  PHE B  10     119.582 100.208  67.512  1.00  0.00            
ATOM   3462  CA  PHE B  10     118.670 102.005  68.194  1.00  0.00           C
ATOM   3463  HA  PHE B  10     117.877 101.908  68.796  1.00  0.00            
ATOM   3464  CB  PHE B  10     119.960 102.202  69.030  1.00  0.00           C
ATOM   3465  HB1 PHE B  10     120.069 101.434  69.661  1.00  0.00            
ATOM   3466  HB2 PHE B  10     120.750 102.246  68.419  1.00  0.00            
ATOM   3467  CG  PHE B  10     119.913 103.474  69.836  1.00  0.00           C
ATOM   3468  CD1 PHE B  10     120.591 104.629  69.419  1.00  0.00           C
ATOM   3469  HD1 PHE B  10     121.135 104.608  68.580  1.00  0.00            
ATOM   3470  CE1 PHE B  10     120.513 105.813  70.166  1.00  0.00           C
ATOM   3471  HE1 PHE B  10     121.012 106.626  69.867  1.00  0.00            
ATOM   3472  CZ  PHE B  10     119.738 105.857  71.327  1.00  0.00           C
ATOM   3473  HZ  PHE B  10     119.697 106.694  71.872  1.00  0.00            
ATOM   3474  CD2 PHE B  10     119.111 103.549  70.980  1.00  0.00           C
ATOM   3475  HD2 PHE B  10     118.593 102.744  71.271  1.00  0.00            
ATOM   3476  CE2 PHE B  10     119.021 104.728  71.723  1.00  0.00           C
ATOM   3477  HE2 PHE B  10     118.443 104.763  72.538  1.00  0.00            
ATOM   3478  C   PHE B  10     118.405 103.192  67.261  1.00  0.00           C
ATOM   3479  O   PHE B  10     117.559 104.040  67.537  1.00  0.00           O
ATOM   3480  N   ASN B  11     119.086 103.201  66.097  1.00  0.00           N
ATOM   3481  HN  ASN B  11     119.789 102.502  65.964  1.00  0.00            
ATOM   3482  CA  ASN B  11     118.870 104.154  65.025  1.00  0.00           C
ATOM   3483  HA  ASN B  11     118.948 105.022  65.515  1.00  0.00            
ATOM   3484  CB  ASN B  11     119.957 104.014  63.927  1.00  0.00           C
ATOM   3485  HB1 ASN B  11     119.999 103.063  63.622  1.00  0.00            
ATOM   3486  HB2 ASN B  11     119.723 104.602  63.153  1.00  0.00            
ATOM   3487  CG  ASN B  11     121.332 104.421  64.453  1.00  0.00           C
ATOM   3488  OD1 ASN B  11     121.484 105.127  65.451  1.00  0.00           O
ATOM   3489  ND2 ASN B  11     122.402 104.003  63.731  1.00  0.00           N
ATOM   3490 HD21 ASN B  11     122.265 103.459  62.903  1.00  0.00            
ATOM   3491 HD22 ASN B  11     123.328 104.239  64.027  1.00  0.00            
ATOM   3492  C   ASN B  11     117.464 104.096  64.402  1.00  0.00           C
ATOM   3493  O   ASN B  11     116.915 105.136  64.051  1.00  0.00           O
ATOM   3494  N   ASP B  12     116.877 102.882  64.270  1.00  0.00           N
ATOM   3495  HN  ASP B  12     117.420 102.093  64.559  1.00  0.00            
ATOM   3496  CA  ASP B  12     115.549 102.596  63.756  1.00  0.00           C
ATOM   3497  HA  ASP B  12     115.474 103.191  62.956  1.00  0.00            
ATOM   3498  CB  ASP B  12     115.435 101.069  63.340  1.00  0.00           C
ATOM   3499  HB1 ASP B  12     115.688 100.518  64.136  1.00  0.00            
ATOM   3500  HB2 ASP B  12     114.481 100.890  63.100  1.00  0.00            
ATOM   3501  CG  ASP B  12     116.288 100.547  62.158  1.00  0.00           C
ATOM   3502  OD1 ASP B  12     116.604 101.307  61.216  1.00  0.00           O
ATOM   3503  OD2 ASP B  12     116.617  99.310  62.157  1.00  0.00           O
ATOM   3504  C   ASP B  12     114.439 103.010  64.769  1.00  0.00           C
ATOM   3505  O   ASP B  12     113.432 103.611  64.413  1.00  0.00           O
ATOM   3506  N   LEU B  13     114.580 102.716  66.089  1.00  0.00           N
ATOM   3507  HN  LEU B  13     115.434 102.290  66.388  1.00  0.00            
ATOM   3508  CA  LEU B  13     113.551 102.988  67.103  1.00  0.00           C
ATOM   3509  HA  LEU B  13     112.792 102.612  66.572  1.00  0.00            
ATOM   3510  CB  LEU B  13     113.808 102.285  68.458  1.00  0.00           C
ATOM   3511  HB1 LEU B  13     114.740 102.504  68.748  1.00  0.00            
ATOM   3512  HB2 LEU B  13     113.157 102.650  69.124  1.00  0.00            
ATOM   3513  CG  LEU B  13     113.666 100.753  68.455  1.00  0.00           C
ATOM   3514  HG  LEU B  13     114.376 100.403  67.843  1.00  0.00            
ATOM   3515  CD1 LEU B  13     113.850 100.231  69.884  1.00  0.00           C
ATOM   3516 HD11 LEU B  13     113.759  99.235  69.889  1.00  0.00            
ATOM   3517 HD12 LEU B  13     114.758 100.484  70.217  1.00  0.00            
ATOM   3518 HD13 LEU B  13     113.153 100.633  70.478  1.00  0.00            
ATOM   3519  CD2 LEU B  13     112.332 100.240  67.892  1.00  0.00           C
ATOM   3520 HD21 LEU B  13     112.319  99.241  67.925  1.00  0.00            
ATOM   3521 HD22 LEU B  13     111.578 100.602  68.440  1.00  0.00            
ATOM   3522 HD23 LEU B  13     112.231 100.544  66.945  1.00  0.00            
ATOM   3523  C   LEU B  13     113.226 104.439  67.434  1.00  0.00           C
ATOM   3524  O   LEU B  13     112.083 104.783  67.701  1.00  0.00           O
ATOM   3525  N   PHE B  14     114.233 105.332  67.469  1.00  0.00           N
ATOM   3526  HN  PHE B  14     115.159 105.030  67.244  1.00  0.00            
ATOM   3527  CA  PHE B  14     114.011 106.719  67.824  1.00  0.00           C
ATOM   3528  HA  PHE B  14     113.225 106.726  68.442  1.00  0.00            
ATOM   3529  CB  PHE B  14     115.288 107.257  68.523  1.00  0.00           C
ATOM   3530  HB1 PHE B  14     115.581 106.607  69.224  1.00  0.00            
ATOM   3531  HB2 PHE B  14     116.015 107.368  67.846  1.00  0.00            
ATOM   3532  CG  PHE B  14     115.058 108.591  69.187  1.00  0.00           C
ATOM   3533  CD1 PHE B  14     115.634 109.756  68.660  1.00  0.00           C
ATOM   3534  HD1 PHE B  14     116.240 109.693  67.867  1.00  0.00            
ATOM   3535  CE1 PHE B  14     115.370 111.006  69.231  1.00  0.00           C
ATOM   3536  HE1 PHE B  14     115.782 111.830  68.841  1.00  0.00            
ATOM   3537  CZ  PHE B  14     114.532 111.105  70.345  1.00  0.00           C
ATOM   3538  HZ  PHE B  14     114.353 111.996  70.761  1.00  0.00            
ATOM   3539  CD2 PHE B  14     114.210 108.705  70.300  1.00  0.00           C
ATOM   3540  HD2 PHE B  14     113.789 107.885  70.687  1.00  0.00            
ATOM   3541  CE2 PHE B  14     113.947 109.954  70.874  1.00  0.00           C
ATOM   3542  HE2 PHE B  14     113.339 110.022  71.665  1.00  0.00            
ATOM   3543  C   PHE B  14     113.628 107.558  66.602  1.00  0.00           C
ATOM   3544  O   PHE B  14     113.274 108.729  66.725  1.00  0.00           O
ATOM   3545  N   GLU B  15     113.660 106.975  65.383  1.00  0.00           N
ATOM   3546  HN  GLU B  15     113.981 106.031  65.312  1.00  0.00            
ATOM   3547  CA  GLU B  15     113.248 107.662  64.172  1.00  0.00           C
ATOM   3548  HA  GLU B  15     113.773 108.513  64.190  1.00  0.00            
ATOM   3549  CB  GLU B  15     113.613 106.866  62.902  1.00  0.00           C
ATOM   3550  HB1 GLU B  15     114.575 106.599  62.965  1.00  0.00            
ATOM   3551  HB2 GLU B  15     113.041 106.046  62.871  1.00  0.00            
ATOM   3552  CG  GLU B  15     113.408 107.658  61.586  1.00  0.00           C
ATOM   3553  HG1 GLU B  15     112.432 107.843  61.473  1.00  0.00            
ATOM   3554  HG2 GLU B  15     113.906 108.523  61.653  1.00  0.00            
ATOM   3555  CD  GLU B  15     113.901 106.918  60.337  1.00  0.00           C
ATOM   3556  OE1 GLU B  15     113.922 107.564  59.256  1.00  0.00           O
ATOM   3557  OE2 GLU B  15     114.290 105.728  60.445  1.00  0.00           O
ATOM   3558  C   GLU B  15     111.759 107.990  64.206  1.00  0.00           C
ATOM   3559  O   GLU B  15     110.928 107.151  64.546  1.00  0.00           O
ATOM   3560  N   ASP B  16     111.405 109.265  63.933  1.00  0.00           N
ATOM   3561  HN  ASP B  16     112.133 109.902  63.680  1.00  0.00            
ATOM   3562  CA  ASP B  16     110.048 109.780  63.979  1.00  0.00           C
ATOM   3563  HA  ASP B  16     110.210 110.765  63.919  1.00  0.00            
ATOM   3564  CB  ASP B  16     109.218 109.298  62.767  1.00  0.00           C
ATOM   3565  HB1 ASP B  16     109.247 108.300  62.714  1.00  0.00            
ATOM   3566  HB2 ASP B  16     108.270 109.600  62.866  1.00  0.00            
ATOM   3567  CG  ASP B  16     109.790 109.878  61.484  1.00  0.00           C
ATOM   3568  OD1 ASP B  16     110.251 111.051  61.532  1.00  0.00           O
ATOM   3569  OD2 ASP B  16     109.708 109.186  60.441  1.00  0.00           O
ATOM   3570  C   ASP B  16     109.324 109.578  65.310  1.00  0.00           C
ATOM   3571  O   ASP B  16     108.111 109.402  65.386  1.00  0.00           O
ATOM   3572  N   TYR B  17     110.060 109.686  66.430  1.00  0.00           N
ATOM   3573  HN  TYR B  17     111.017 109.966  66.349  1.00  0.00            
ATOM   3574  CA  TYR B  17     109.530 109.416  67.740  1.00  0.00           C
ATOM   3575  HA  TYR B  17     108.612 109.038  67.621  1.00  0.00            
ATOM   3576  CB  TYR B  17     110.420 108.371  68.453  1.00  0.00           C
ATOM   3577  HB1 TYR B  17     110.544 107.573  67.863  1.00  0.00            
ATOM   3578  HB2 TYR B  17     111.312 108.772  68.663  1.00  0.00            
ATOM   3579  CG  TYR B  17     109.798 107.917  69.731  1.00  0.00           C
ATOM   3580  CD1 TYR B  17     108.830 106.902  69.775  1.00  0.00           C
ATOM   3581  HD1 TYR B  17     108.574 106.419  68.938  1.00  0.00            
ATOM   3582  CE1 TYR B  17     108.222 106.565  70.993  1.00  0.00           C
ATOM   3583  HE1 TYR B  17     107.562 105.815  71.031  1.00  0.00            
ATOM   3584  CZ  TYR B  17     108.536 107.273  72.150  1.00  0.00           C
ATOM   3585  OH  TYR B  17     107.956 106.948  73.383  1.00  0.00           O
ATOM   3586  HH  TYR B  17     108.305 107.565  74.088  1.00  0.00            
ATOM   3587  CD2 TYR B  17     110.124 108.600  70.904  1.00  0.00           C
ATOM   3588  HD2 TYR B  17     110.835 109.303  70.889  1.00  0.00            
ATOM   3589  CE2 TYR B  17     109.464 108.308  72.097  1.00  0.00           C
ATOM   3590  HE2 TYR B  17     109.659 108.845  72.918  1.00  0.00            
ATOM   3591  C   TYR B  17     109.409 110.726  68.505  1.00  0.00           C
ATOM   3592  O   TYR B  17     110.281 111.591  68.475  1.00  0.00           O
ATOM   3593  N   SER B  18     108.273 110.904  69.207  1.00  0.00           N
ATOM   3594  HN  SER B  18     107.587 110.176  69.188  1.00  0.00            
ATOM   3595  CA  SER B  18     107.989 112.091  69.988  1.00  0.00           C
ATOM   3596  HA  SER B  18     108.790 112.679  69.876  1.00  0.00            
ATOM   3597  CB  SER B  18     106.717 112.847  69.513  1.00  0.00           C
ATOM   3598  HB1 SER B  18     106.858 113.233  68.602  1.00  0.00            
ATOM   3599  HB2 SER B  18     105.929 112.231  69.496  1.00  0.00            
ATOM   3600  OG  SER B  18     106.381 113.935  70.383  1.00  0.00           O
ATOM   3601  HG1 SER B  18     105.560 114.393  70.042  1.00  0.00            
ATOM   3602  C   SER B  18     107.784 111.646  71.411  1.00  0.00           C
ATOM   3603  O   SER B  18     106.944 110.800  71.696  1.00  0.00           O
ATOM   3604  N   ASN B  19     108.549 112.249  72.341  1.00  0.00           N
ATOM   3605  HN  ASN B  19     109.151 112.982  72.025  1.00  0.00            
ATOM   3606  CA  ASN B  19     108.582 111.936  73.756  1.00  0.00           C
ATOM   3607  HA  ASN B  19     108.461 110.943  73.758  1.00  0.00            
ATOM   3608  CB  ASN B  19     109.965 112.344  74.384  1.00  0.00           C
ATOM   3609  HB1 ASN B  19     109.960 112.110  75.356  1.00  0.00            
ATOM   3610  HB2 ASN B  19     110.692 111.836  73.922  1.00  0.00            
ATOM   3611  CG  ASN B  19     110.291 113.839  74.265  1.00  0.00           C
ATOM   3612  OD1 ASN B  19     109.510 114.613  73.710  1.00  0.00           O
ATOM   3613  ND2 ASN B  19     111.467 114.274  74.775  1.00  0.00           N
ATOM   3614 HD21 ASN B  19     112.092 113.627  75.212  1.00  0.00            
ATOM   3615 HD22 ASN B  19     111.711 115.242  74.714  1.00  0.00            
ATOM   3616  C   ASN B  19     107.391 112.519  74.540  1.00  0.00           C
ATOM   3617  O   ASN B  19     107.242 112.258  75.730  1.00  0.00           O
ATOM   3618  N   ALA B  20     106.518 113.311  73.870  1.00  0.00           N
ATOM   3619  HN  ALA B  20     106.648 113.411  72.883  1.00  0.00            
ATOM   3620  CA  ALA B  20     105.412 114.023  74.476  1.00  0.00           C
ATOM   3621  HA  ALA B  20     105.569 113.952  75.461  1.00  0.00            
ATOM   3622  CB  ALA B  20     105.428 115.460  73.918  1.00  0.00           C
ATOM   3623  HB1 ALA B  20     104.674 115.981  74.318  1.00  0.00            
ATOM   3624  HB2 ALA B  20     106.296 115.898  74.151  1.00  0.00            
ATOM   3625  HB3 ALA B  20     105.324 115.433  72.924  1.00  0.00            
ATOM   3626  C   ALA B  20     104.055 113.404  74.169  1.00  0.00           C
ATOM   3627  O   ALA B  20     103.046 113.714  74.802  1.00  0.00           O
ATOM   3628  N   LEU B  21     103.990 112.472  73.204  1.00  0.00           N
ATOM   3629  HN  LEU B  21     104.826 112.217  72.719  1.00  0.00            
ATOM   3630  CA  LEU B  21     102.749 111.828  72.846  1.00  0.00           C
ATOM   3631  HA  LEU B  21     102.048 112.508  73.061  1.00  0.00            
ATOM   3632  CB  LEU B  21     102.722 111.461  71.347  1.00  0.00           C
ATOM   3633  HB1 LEU B  21     102.733 112.311  70.821  1.00  0.00            
ATOM   3634  HB2 LEU B  21     103.546 110.933  71.144  1.00  0.00            
ATOM   3635  CG  LEU B  21     101.507 110.636  70.885  1.00  0.00           C
ATOM   3636  HG  LEU B  21     101.450 109.791  71.417  1.00  0.00            
ATOM   3637  CD1 LEU B  21     100.190 111.384  71.129  1.00  0.00           C
ATOM   3638 HD11 LEU B  21      99.424 110.821  70.818  1.00  0.00            
ATOM   3639 HD12 LEU B  21     100.090 111.573  72.106  1.00  0.00            
ATOM   3640 HD13 LEU B  21     100.197 112.246  70.622  1.00  0.00            
ATOM   3641  CD2 LEU B  21     101.692 110.285  69.409  1.00  0.00           C
ATOM   3642 HD21 LEU B  21     100.910 109.748  69.093  1.00  0.00            
ATOM   3643 HD22 LEU B  21     101.758 111.126  68.872  1.00  0.00            
ATOM   3644 HD23 LEU B  21     102.530 109.751  69.296  1.00  0.00            
ATOM   3645  C   LEU B  21     102.532 110.583  73.681  1.00  0.00           C
ATOM   3646  O   LEU B  21     103.443 109.802  73.924  1.00  0.00           O
ATOM   3647  N   ARG B  22     101.281 110.359  74.131  1.00  0.00           N
ATOM   3648  HN  ARG B  22     100.596 111.075  74.001  1.00  0.00            
ATOM   3649  CA  ARG B  22     100.878 109.138  74.792  1.00  0.00           C
ATOM   3650  HA  ARG B  22     101.562 108.990  75.506  1.00  0.00            
ATOM   3651  CB  ARG B  22      99.468 109.347  75.394  1.00  0.00           C
ATOM   3652  HB1 ARG B  22      99.492 110.164  75.970  1.00  0.00            
ATOM   3653  HB2 ARG B  22      98.824 109.488  74.642  1.00  0.00            
ATOM   3654  CG  ARG B  22      98.951 108.176  76.250  1.00  0.00           C
ATOM   3655  HG1 ARG B  22      98.713 107.423  75.636  1.00  0.00            
ATOM   3656  HG2 ARG B  22      99.688 107.888  76.861  1.00  0.00            
ATOM   3657  CD  ARG B  22      97.721 108.490  77.110  1.00  0.00           C
ATOM   3658  HD1 ARG B  22      97.347 107.645  77.492  1.00  0.00            
ATOM   3659  HD2 ARG B  22      97.973 109.109  77.853  1.00  0.00            
ATOM   3660  NE  ARG B  22      96.677 109.150  76.244  1.00  0.00           N
ATOM   3661  HE  ARG B  22      96.741 110.143  76.144  1.00  0.00            
ATOM   3662  CZ  ARG B  22      95.667 108.543  75.591  1.00  0.00           C
ATOM   3663  NH1 ARG B  22      95.457 107.240  75.708  1.00  0.00           N
ATOM   3664 HH11 ARG B  22      96.054 106.688  76.290  1.00  0.00            
ATOM   3665 HH12 ARG B  22      94.701 106.809  75.215  1.00  0.00            
ATOM   3666  NH2 ARG B  22      94.855 109.273  74.827  1.00  0.00           N
ATOM   3667 HH21 ARG B  22      94.999 110.259  74.744  1.00  0.00            
ATOM   3668 HH22 ARG B  22      94.101 108.835  74.337  1.00  0.00            
ATOM   3669  C   ARG B  22     100.921 107.916  73.844  1.00  0.00           C
ATOM   3670  O   ARG B  22     100.288 107.958  72.778  1.00  0.00           O
ATOM   3671  N   PRO B  23     101.621 106.821  74.149  1.00  0.00           N
ATOM   3672  CD  PRO B  23     102.459 106.700  75.336  1.00  0.00           C
ATOM   3673  HD1 PRO B  23     101.893 106.784  76.156  1.00  0.00            
ATOM   3674  HD2 PRO B  23     103.150 107.423  75.333  1.00  0.00            
ATOM   3675  CA  PRO B  23     101.891 105.744  73.206  1.00  0.00           C
ATOM   3676  HA  PRO B  23     102.002 106.101  72.278  1.00  0.00            
ATOM   3677  CB  PRO B  23     103.164 105.086  73.749  1.00  0.00           C
ATOM   3678  HB1 PRO B  23     103.171 104.106  73.548  1.00  0.00            
ATOM   3679  HB2 PRO B  23     103.979 105.513  73.358  1.00  0.00            
ATOM   3680  CG  PRO B  23     103.103 105.324  75.252  1.00  0.00           C
ATOM   3681  HG1 PRO B  23     102.541 104.633  75.706  1.00  0.00            
ATOM   3682  HG2 PRO B  23     104.018 105.327  75.656  1.00  0.00            
ATOM   3683  C   PRO B  23     100.718 104.778  73.142  1.00  0.00           C
ATOM   3684  O   PRO B  23     100.711 103.730  73.776  1.00  0.00           O
ATOM   3685  N   VAL B  24      99.689 105.151  72.361  1.00  0.00           N
ATOM   3686  HN  VAL B  24      99.746 106.047  71.922  1.00  0.00            
ATOM   3687  CA  VAL B  24      98.499 104.355  72.104  1.00  0.00           C
ATOM   3688  HA  VAL B  24      98.728 103.454  72.472  1.00  0.00            
ATOM   3689  CB  VAL B  24      97.248 104.908  72.776  1.00  0.00           C
ATOM   3690  HB  VAL B  24      96.453 104.386  72.467  1.00  0.00            
ATOM   3691  CG1 VAL B  24      97.396 104.733  74.293  1.00  0.00           C
ATOM   3692 HG11 VAL B  24      96.582 105.091  74.751  1.00  0.00            
ATOM   3693 HG12 VAL B  24      97.499 103.762  74.508  1.00  0.00            
ATOM   3694 HG13 VAL B  24      98.203 105.232  74.609  1.00  0.00            
ATOM   3695  CG2 VAL B  24      96.980 106.378  72.371  1.00  0.00           C
ATOM   3696 HG21 VAL B  24      96.154 106.705  72.830  1.00  0.00            
ATOM   3697 HG22 VAL B  24      97.758 106.945  72.641  1.00  0.00            
ATOM   3698 HG23 VAL B  24      96.855 106.433  71.380  1.00  0.00            
ATOM   3699  C   VAL B  24      98.217 104.359  70.623  1.00  0.00           C
ATOM   3700  O   VAL B  24      98.669 105.230  69.914  1.00  0.00           O
ATOM   3701  N   GLU B  25      97.405 103.401  70.134  1.00  0.00           N
ATOM   3702  HN  GLU B  25      96.932 102.806  70.783  1.00  0.00            
ATOM   3703  CA  GLU B  25      97.181 103.187  68.722  1.00  0.00           C
ATOM   3704  HA  GLU B  25      97.963 103.605  68.259  1.00  0.00            
ATOM   3705  CB  GLU B  25      97.084 101.665  68.504  1.00  0.00           C
ATOM   3706  HB1 GLU B  25      96.377 101.296  69.108  1.00  0.00            
ATOM   3707  HB2 GLU B  25      96.834 101.490  67.552  1.00  0.00            
ATOM   3708  CG  GLU B  25      98.431 100.963  68.812  1.00  0.00           C
ATOM   3709  HG1 GLU B  25      99.141 101.368  68.236  1.00  0.00            
ATOM   3710  HG2 GLU B  25      98.657 101.113  69.774  1.00  0.00            
ATOM   3711  CD  GLU B  25      98.419  99.455  68.559  1.00  0.00           C
ATOM   3712  OE1 GLU B  25      99.499  98.842  68.760  1.00  0.00           O
ATOM   3713  OE2 GLU B  25      97.355  98.914  68.169  1.00  0.00           O
ATOM   3714  C   GLU B  25      95.940 103.899  68.188  1.00  0.00           C
ATOM   3715  O   GLU B  25      95.897 104.279  67.027  1.00  0.00           O
ATOM   3716  N   ASP B  26      94.961 104.198  69.087  1.00  0.00           N
ATOM   3717  HN  ASP B  26      95.149 104.062  70.060  1.00  0.00            
ATOM   3718  CA  ASP B  26      93.654 104.706  68.696  1.00  0.00           C
ATOM   3719  HA  ASP B  26      93.783 104.774  67.707  1.00  0.00            
ATOM   3720  CB  ASP B  26      92.527 103.745  69.165  1.00  0.00           C
ATOM   3721  HB1 ASP B  26      92.598 103.617  70.154  1.00  0.00            
ATOM   3722  HB2 ASP B  26      91.640 104.150  68.944  1.00  0.00            
ATOM   3723  CG  ASP B  26      92.602 102.376  68.502  1.00  0.00           C
ATOM   3724  OD1 ASP B  26      92.623 102.332  67.253  1.00  0.00           O
ATOM   3725  OD2 ASP B  26      92.568 101.347  69.237  1.00  0.00           O
ATOM   3726  C   ASP B  26      93.287 106.076  69.272  1.00  0.00           C
ATOM   3727  O   ASP B  26      92.310 106.671  68.859  1.00  0.00           O
ATOM   3728  N   THR B  27      94.040 106.589  70.267  1.00  0.00           N
ATOM   3729  HN  THR B  27      94.781 106.019  70.622  1.00  0.00            
ATOM   3730  CA  THR B  27      93.863 107.906  70.868  1.00  0.00           C
ATOM   3731  HA  THR B  27      94.736 107.895  71.355  1.00  0.00            
ATOM   3732  CB  THR B  27      94.026 109.158  69.975  1.00  0.00           C
ATOM   3733  HB  THR B  27      93.942 109.939  70.594  1.00  0.00            
ATOM   3734  OG1 THR B  27      93.043 109.334  68.981  1.00  0.00           O
ATOM   3735  HG1 THR B  27      93.239 110.166  68.463  1.00  0.00            
ATOM   3736  CG2 THR B  27      95.300 109.049  69.136  1.00  0.00           C
ATOM   3737 HG21 THR B  27      95.393 109.864  68.564  1.00  0.00            
ATOM   3738 HG22 THR B  27      96.092 108.974  69.741  1.00  0.00            
ATOM   3739 HG23 THR B  27      95.247 108.237  68.554  1.00  0.00            
ATOM   3740  C   THR B  27      92.735 107.981  71.922  1.00  0.00           C
ATOM   3741  O   THR B  27      92.916 108.551  72.963  1.00  0.00           O
ATOM   3742  N   ASP B  28      91.615 107.234  71.675  1.00  0.00           N
ATOM   3743  HN  ASP B  28      91.643 106.656  70.859  1.00  0.00            
ATOM   3744  CA  ASP B  28      90.384 107.180  72.460  1.00  0.00           C
ATOM   3745  HA  ASP B  28      90.366 108.066  72.924  1.00  0.00            
ATOM   3746  CB  ASP B  28      89.214 106.862  71.506  1.00  0.00           C
ATOM   3747  HB1 ASP B  28      89.415 106.037  70.978  1.00  0.00            
ATOM   3748  HB2 ASP B  28      88.372 106.727  72.028  1.00  0.00            
ATOM   3749  CG  ASP B  28      89.037 108.031  70.562  1.00  0.00           C
ATOM   3750  OD1 ASP B  28      89.222 109.179  71.036  1.00  0.00           O
ATOM   3751  OD2 ASP B  28      88.707 107.769  69.382  1.00  0.00           O
ATOM   3752  C   ASP B  28      90.351 106.078  73.483  1.00  0.00           C
ATOM   3753  O   ASP B  28      89.475 105.997  74.341  1.00  0.00           O
ATOM   3754  N   LYS B  29      91.343 105.188  73.430  1.00  0.00           N
ATOM   3755  HN  LYS B  29      92.016 105.260  72.694  1.00  0.00            
ATOM   3756  CA  LYS B  29      91.480 104.131  74.391  1.00  0.00           C
ATOM   3757  HA  LYS B  29      90.559 104.022  74.764  1.00  0.00            
ATOM   3758  CB  LYS B  29      91.930 102.800  73.757  1.00  0.00           C
ATOM   3759  HB1 LYS B  29      92.801 102.946  73.288  1.00  0.00            
ATOM   3760  HB2 LYS B  29      92.052 102.123  74.483  1.00  0.00            
ATOM   3761  CG  LYS B  29      90.915 102.252  72.744  1.00  0.00           C
ATOM   3762  HG1 LYS B  29      90.050 102.079  73.215  1.00  0.00            
ATOM   3763  HG2 LYS B  29      90.773 102.934  72.027  1.00  0.00            
ATOM   3764  CD  LYS B  29      91.394 100.949  72.097  1.00  0.00           C
ATOM   3765  HD1 LYS B  29      92.284 101.113  71.672  1.00  0.00            
ATOM   3766  HD2 LYS B  29      91.488 100.254  72.810  1.00  0.00            
ATOM   3767  CE  LYS B  29      90.433 100.423  71.028  1.00  0.00           C
ATOM   3768  HE1 LYS B  29      89.606 100.056  71.454  1.00  0.00            
ATOM   3769  HE2 LYS B  29      90.185 101.155  70.393  1.00  0.00            
ATOM   3770  NZ  LYS B  29      91.103  99.343  70.275  1.00  0.00           N
ATOM   3771  HZ1 LYS B  29      90.483  98.992  69.573  1.00  0.00            
ATOM   3772  HZ2 LYS B  29      91.929  99.702  69.841  1.00  0.00            
ATOM   3773  HZ3 LYS B  29      91.350  98.604  70.901  1.00  0.00            
ATOM   3774  C   LYS B  29      92.440 104.556  75.470  1.00  0.00           C
ATOM   3775  O   LYS B  29      93.443 105.241  75.237  1.00  0.00           O
ATOM   3776  N   VAL B  30      92.092 104.140  76.696  1.00  0.00           N
ATOM   3777  HN  VAL B  30      91.194 103.708  76.783  1.00  0.00            
ATOM   3778  CA  VAL B  30      92.874 104.248  77.904  1.00  0.00           C
ATOM   3779  HA  VAL B  30      93.054 105.229  77.980  1.00  0.00            
ATOM   3780  CB  VAL B  30      92.087 103.774  79.127  1.00  0.00           C
ATOM   3781  HB  VAL B  30      92.629 104.087  79.907  1.00  0.00            
ATOM   3782  CG1 VAL B  30      90.682 104.389  79.125  1.00  0.00           C
ATOM   3783 HG11 VAL B  30      90.178 104.072  79.928  1.00  0.00            
ATOM   3784 HG12 VAL B  30      90.755 105.386  79.149  1.00  0.00            
ATOM   3785 HG13 VAL B  30      90.197 104.110  78.296  1.00  0.00            
ATOM   3786  CG2 VAL B  30      91.946 102.247  79.260  1.00  0.00           C
ATOM   3787 HG21 VAL B  30      91.420 102.031  80.083  1.00  0.00            
ATOM   3788 HG22 VAL B  30      91.472 101.885  78.457  1.00  0.00            
ATOM   3789 HG23 VAL B  30      92.854 101.833  79.326  1.00  0.00            
ATOM   3790  C   VAL B  30      94.204 103.528  77.788  1.00  0.00           C
ATOM   3791  O   VAL B  30      94.337 102.532  77.079  1.00  0.00           O
ATOM   3792  N   LEU B  31      95.256 104.058  78.436  1.00  0.00           N
ATOM   3793  HN  LEU B  31      95.154 104.950  78.876  1.00  0.00            
ATOM   3794  CA  LEU B  31      96.527 103.382  78.518  1.00  0.00           C
ATOM   3795  HA  LEU B  31      96.490 102.662  77.825  1.00  0.00            
ATOM   3796  CB  LEU B  31      97.700 104.344  78.247  1.00  0.00           C
ATOM   3797  HB1 LEU B  31      97.560 104.766  77.351  1.00  0.00            
ATOM   3798  HB2 LEU B  31      97.696 105.052  78.954  1.00  0.00            
ATOM   3799  CG  LEU B  31      99.082 103.667  78.250  1.00  0.00           C
ATOM   3800  HG  LEU B  31      99.138 103.085  79.061  1.00  0.00            
ATOM   3801  CD1 LEU B  31      99.272 102.761  77.029  1.00  0.00           C
ATOM   3802 HD11 LEU B  31     100.178 102.339  77.064  1.00  0.00            
ATOM   3803 HD12 LEU B  31      98.572 102.047  77.032  1.00  0.00            
ATOM   3804 HD13 LEU B  31      99.190 103.305  76.194  1.00  0.00            
ATOM   3805  CD2 LEU B  31     100.195 104.716  78.331  1.00  0.00           C
ATOM   3806 HD21 LEU B  31     101.084 104.259  78.332  1.00  0.00            
ATOM   3807 HD22 LEU B  31     100.135 105.327  77.542  1.00  0.00            
ATOM   3808 HD23 LEU B  31     100.092 105.247  79.172  1.00  0.00            
ATOM   3809  C   LEU B  31      96.681 102.824  79.911  1.00  0.00           C
ATOM   3810  O   LEU B  31      96.933 103.557  80.865  1.00  0.00           O
ATOM   3811  N   ASN B  32      96.566 101.488  80.022  1.00  0.00           N
ATOM   3812  HN  ASN B  32      96.445 100.953  79.186  1.00  0.00            
ATOM   3813  CA  ASN B  32      96.608 100.784  81.284  1.00  0.00           C
ATOM   3814  HA  ASN B  32      95.944 101.285  81.839  1.00  0.00            
ATOM   3815  CB  ASN B  32      96.223  99.286  81.107  1.00  0.00           C
ATOM   3816  HB1 ASN B  32      96.879  98.844  80.496  1.00  0.00            
ATOM   3817  HB2 ASN B  32      96.238  98.831  81.997  1.00  0.00            
ATOM   3818  CG  ASN B  32      94.830  99.134  80.511  1.00  0.00           C
ATOM   3819  OD1 ASN B  32      93.903  99.854  80.847  1.00  0.00           O
ATOM   3820  ND2 ASN B  32      94.606  98.139  79.619  1.00  0.00           N
ATOM   3821 HD21 ASN B  32      95.349  97.520  79.363  1.00  0.00            
ATOM   3822 HD22 ASN B  32      93.698  98.023  79.217  1.00  0.00            
ATOM   3823  C   ASN B  32      97.989 100.858  81.926  1.00  0.00           C
ATOM   3824  O   ASN B  32      98.976 100.369  81.370  1.00  0.00           O
ATOM   3825  N   VAL B  33      98.086 101.463  83.126  1.00  0.00           N
ATOM   3826  HN  VAL B  33      97.262 101.862  83.529  1.00  0.00            
ATOM   3827  CA  VAL B  33      99.338 101.560  83.860  1.00  0.00           C
ATOM   3828  HA  VAL B  33     100.025 101.123  83.280  1.00  0.00            
ATOM   3829  CB  VAL B  33      99.789 102.999  84.115  1.00  0.00           C
ATOM   3830  HB  VAL B  33      99.043 103.468  84.588  1.00  0.00            
ATOM   3831  CG1 VAL B  33     101.045 103.057  85.015  1.00  0.00           C
ATOM   3832 HG11 VAL B  33     101.308 104.011  85.159  1.00  0.00            
ATOM   3833 HG12 VAL B  33     100.843 102.631  85.897  1.00  0.00            
ATOM   3834 HG13 VAL B  33     101.796 102.567  84.572  1.00  0.00            
ATOM   3835  CG2 VAL B  33     100.089 103.685  82.769  1.00  0.00           C
ATOM   3836 HG21 VAL B  33     100.384 104.626  82.933  1.00  0.00            
ATOM   3837 HG22 VAL B  33     100.814 103.186  82.295  1.00  0.00            
ATOM   3838 HG23 VAL B  33      99.263 103.688  82.205  1.00  0.00            
ATOM   3839  C   VAL B  33      99.145 100.851  85.179  1.00  0.00           C
ATOM   3840  O   VAL B  33      98.317 101.227  86.011  1.00  0.00           O
ATOM   3841  N   THR B  34      99.929  99.785  85.424  1.00  0.00           N
ATOM   3842  HN  THR B  34     100.584  99.493  84.727  1.00  0.00            
ATOM   3843  CA  THR B  34      99.850  99.044  86.677  1.00  0.00           C
ATOM   3844  HA  THR B  34      98.917  99.157  87.020  1.00  0.00            
ATOM   3845  CB  THR B  34     100.095  97.549  86.510  1.00  0.00           C
ATOM   3846  HB  THR B  34     100.961  97.495  86.012  1.00  0.00            
ATOM   3847  OG1 THR B  34      99.077  96.947  85.726  1.00  0.00           O
ATOM   3848  HG1 THR B  34      99.263  95.969  85.633  1.00  0.00            
ATOM   3849  CG2 THR B  34     100.169  96.730  87.811  1.00  0.00           C
ATOM   3850 HG21 THR B  34     100.331  95.768  87.591  1.00  0.00            
ATOM   3851 HG22 THR B  34     100.917  97.073  88.379  1.00  0.00            
ATOM   3852 HG23 THR B  34      99.306  96.817  88.309  1.00  0.00            
ATOM   3853  C   THR B  34     100.873  99.635  87.602  1.00  0.00           C
ATOM   3854  O   THR B  34     102.065  99.654  87.304  1.00  0.00           O
ATOM   3855  N   LEU B  35     100.416 100.166  88.750  1.00  0.00           N
ATOM   3856  HN  LEU B  35      99.437 100.099  88.943  1.00  0.00            
ATOM   3857  CA  LEU B  35     101.255 100.827  89.720  1.00  0.00           C
ATOM   3858  HA  LEU B  35     102.156 100.905  89.293  1.00  0.00            
ATOM   3859  CB  LEU B  35     100.678 102.219  90.064  1.00  0.00           C
ATOM   3860  HB1 LEU B  35     100.652 102.756  89.221  1.00  0.00            
ATOM   3861  HB2 LEU B  35      99.747 102.088  90.405  1.00  0.00            
ATOM   3862  CG  LEU B  35     101.451 103.039  91.117  1.00  0.00           C
ATOM   3863  HG  LEU B  35     101.586 102.450  91.914  1.00  0.00            
ATOM   3864  CD1 LEU B  35     102.855 103.450  90.648  1.00  0.00           C
ATOM   3865 HD11 LEU B  35     103.306 103.977  91.368  1.00  0.00            
ATOM   3866 HD12 LEU B  35     103.392 102.631  90.447  1.00  0.00            
ATOM   3867 HD13 LEU B  35     102.780 104.010  89.823  1.00  0.00            
ATOM   3868  CD2 LEU B  35     100.632 104.270  91.528  1.00  0.00           C
ATOM   3869 HD21 LEU B  35     101.140 104.796  92.210  1.00  0.00            
ATOM   3870 HD22 LEU B  35     100.463 104.841  90.725  1.00  0.00            
ATOM   3871 HD23 LEU B  35      99.759 103.975  91.917  1.00  0.00            
ATOM   3872  C   LEU B  35     101.342  99.981  90.976  1.00  0.00           C
ATOM   3873  O   LEU B  35     100.357  99.452  91.497  1.00  0.00           O
ATOM   3874  N   GLN B  36     102.573  99.809  91.484  1.00  0.00           N
ATOM   3875  HN  GLN B  36     103.341 100.249  91.019  1.00  0.00            
ATOM   3876  CA  GLN B  36     102.849  99.026  92.661  1.00  0.00           C
ATOM   3877  HA  GLN B  36     101.963  98.922  93.112  1.00  0.00            
ATOM   3878  CB  GLN B  36     103.416  97.626  92.322  1.00  0.00           C
ATOM   3879  HB1 GLN B  36     104.402  97.715  92.181  1.00  0.00            
ATOM   3880  HB2 GLN B  36     103.244  97.023  93.101  1.00  0.00            
ATOM   3881  CG  GLN B  36     102.813  96.965  91.066  1.00  0.00           C
ATOM   3882  HG1 GLN B  36     101.819  96.909  91.160  1.00  0.00            
ATOM   3883  HG2 GLN B  36     103.041  97.508  90.258  1.00  0.00            
ATOM   3884  CD  GLN B  36     103.376  95.563  90.898  1.00  0.00           C
ATOM   3885  OE1 GLN B  36     104.583  95.420  90.706  1.00  0.00           O
ATOM   3886  NE2 GLN B  36     102.522  94.518  90.988  1.00  0.00           N
ATOM   3887 HE21 GLN B  36     101.550  94.680  91.161  1.00  0.00            
ATOM   3888 HE22 GLN B  36     102.862  93.584  90.882  1.00  0.00            
ATOM   3889  C   GLN B  36     103.826  99.792  93.532  1.00  0.00           C
ATOM   3890  O   GLN B  36     104.222 100.913  93.216  1.00  0.00           O
ATOM   3891  N   ILE B  37     104.213  99.212  94.681  1.00  0.00           N
ATOM   3892  HN  ILE B  37     103.893  98.286  94.883  1.00  0.00            
ATOM   3893  CA  ILE B  37     105.073  99.873  95.637  1.00  0.00           C
ATOM   3894  HA  ILE B  37     105.663 100.484  95.109  1.00  0.00            
ATOM   3895  CB  ILE B  37     104.280 100.708  96.643  1.00  0.00           C
ATOM   3896  HB  ILE B  37     103.658 101.282  96.110  1.00  0.00            
ATOM   3897  CG2 ILE B  37     103.404  99.822  97.561  1.00  0.00           C
ATOM   3898 HG21 ILE B  37     102.902 100.401  98.203  1.00  0.00            
ATOM   3899 HG22 ILE B  37     102.756  99.303  97.004  1.00  0.00            
ATOM   3900 HG23 ILE B  37     103.988  99.189  98.069  1.00  0.00            
ATOM   3901  CG1 ILE B  37     105.189 101.666  97.439  1.00  0.00           C
ATOM   3902 HG11 ILE B  37     105.690 101.141  98.127  1.00  0.00            
ATOM   3903 HG12 ILE B  37     105.837 102.096  96.810  1.00  0.00            
ATOM   3904  CD  ILE B  37     104.395 102.764  98.147  1.00  0.00           C
ATOM   3905  HD1 ILE B  37     105.023 103.359  98.648  1.00  0.00            
ATOM   3906  HD2 ILE B  37     103.895 103.303  97.470  1.00  0.00            
ATOM   3907  HD3 ILE B  37     103.748 102.348  98.786  1.00  0.00            
ATOM   3908  C   ILE B  37     105.867  98.810  96.356  1.00  0.00           C
ATOM   3909  O   ILE B  37     105.404  97.683  96.520  1.00  0.00           O
ATOM   3910  N   THR B  38     107.092  99.140  96.783  1.00  0.00           N
ATOM   3911  HN  THR B  38     107.453 100.037  96.529  1.00  0.00            
ATOM   3912  CA  THR B  38     107.926  98.274  97.592  1.00  0.00           C
ATOM   3913  HA  THR B  38     107.351  97.508  97.880  1.00  0.00            
ATOM   3914  CB  THR B  38     109.129  97.773  96.813  1.00  0.00           C
ATOM   3915  HB  THR B  38     109.574  98.611  96.496  1.00  0.00            
ATOM   3916  OG1 THR B  38     108.792  97.004  95.674  1.00  0.00           O
ATOM   3917  HG1 THR B  38     109.628  96.709  95.212  1.00  0.00            
ATOM   3918  CG2 THR B  38     110.037  96.850  97.624  1.00  0.00           C
ATOM   3919 HG21 THR B  38     110.806  96.557  97.057  1.00  0.00            
ATOM   3920 HG22 THR B  38     110.381  97.340  98.425  1.00  0.00            
ATOM   3921 HG23 THR B  38     109.518  96.049  97.922  1.00  0.00            
ATOM   3922  C   THR B  38     108.466  99.119  98.724  1.00  0.00           C
ATOM   3923  O   THR B  38     109.066 100.168  98.492  1.00  0.00           O
ATOM   3924  N   LEU B  39     108.253  98.700  99.987  1.00  0.00           N
ATOM   3925  HN  LEU B  39     107.743  97.851 100.128  1.00  0.00            
ATOM   3926  CA  LEU B  39     108.730  99.425 101.154  1.00  0.00           C
ATOM   3927  HA  LEU B  39     108.921 100.342 100.805  1.00  0.00            
ATOM   3928  CB  LEU B  39     107.666  99.473 102.282  1.00  0.00           C
ATOM   3929  HB1 LEU B  39     106.858  99.926 101.905  1.00  0.00            
ATOM   3930  HB2 LEU B  39     107.440  98.527 102.513  1.00  0.00            
ATOM   3931  CG  LEU B  39     108.012 100.193 103.609  1.00  0.00           C
ATOM   3932  HG  LEU B  39     108.883  99.796 103.900  1.00  0.00            
ATOM   3933  CD1 LEU B  39     108.229 101.704 103.482  1.00  0.00           C
ATOM   3934 HD11 LEU B  39     108.447 102.086 104.380  1.00  0.00            
ATOM   3935 HD12 LEU B  39     108.986 101.880 102.853  1.00  0.00            
ATOM   3936 HD13 LEU B  39     107.396 102.132 103.130  1.00  0.00            
ATOM   3937  CD2 LEU B  39     106.903  99.966 104.649  1.00  0.00           C
ATOM   3938 HD21 LEU B  39     107.141 100.437 105.499  1.00  0.00            
ATOM   3939 HD22 LEU B  39     106.039 100.327 104.299  1.00  0.00            
ATOM   3940 HD23 LEU B  39     106.807  98.986 104.826  1.00  0.00            
ATOM   3941  C   LEU B  39     110.006  98.826 101.679  1.00  0.00           C
ATOM   3942  O   LEU B  39     110.075  97.635 101.960  1.00  0.00           O
ATOM   3943  N   SER B  40     111.039  99.678 101.819  1.00  0.00           N
ATOM   3944  HN  SER B  40     110.886 100.649 101.636  1.00  0.00            
ATOM   3945  CA  SER B  40     112.364  99.250 102.223  1.00  0.00           C
ATOM   3946  HA  SER B  40     112.308  98.263 102.074  1.00  0.00            
ATOM   3947  CB  SER B  40     113.458  99.960 101.389  1.00  0.00           C
ATOM   3948  HB1 SER B  40     113.432 100.947 101.547  1.00  0.00            
ATOM   3949  HB2 SER B  40     114.363  99.608 101.628  1.00  0.00            
ATOM   3950  OG  SER B  40     113.286  99.756  99.984  1.00  0.00           O
ATOM   3951  HG1 SER B  40     114.012 100.231  99.487  1.00  0.00            
ATOM   3952  C   SER B  40     112.677  99.554 103.678  1.00  0.00           C
ATOM   3953  O   SER B  40     113.277  98.738 104.360  1.00  0.00           O
ATOM   3954  N   GLN B  41     112.310 100.748 104.200  1.00  0.00           N
ATOM   3955  HN  GLN B  41     111.937 101.451 103.594  1.00  0.00            
ATOM   3956  CA  GLN B  41     112.445 101.035 105.624  1.00  0.00           C
ATOM   3957  HA  GLN B  41     112.040 100.225 106.047  1.00  0.00            
ATOM   3958  CB  GLN B  41     113.918 101.195 106.115  1.00  0.00           C
ATOM   3959  HB1 GLN B  41     113.909 101.262 107.113  1.00  0.00            
ATOM   3960  HB2 GLN B  41     114.428 100.380 105.841  1.00  0.00            
ATOM   3961  CG  GLN B  41     114.670 102.431 105.565  1.00  0.00           C
ATOM   3962  HG1 GLN B  41     114.682 102.381 104.566  1.00  0.00            
ATOM   3963  HG2 GLN B  41     114.184 103.256 105.852  1.00  0.00            
ATOM   3964  CD  GLN B  41     116.117 102.531 106.057  1.00  0.00           C
ATOM   3965  OE1 GLN B  41     116.740 101.593 106.543  1.00  0.00           O
ATOM   3966  NE2 GLN B  41     116.711 103.740 105.876  1.00  0.00           N
ATOM   3967 HE21 GLN B  41     116.203 104.487 105.447  1.00  0.00            
ATOM   3968 HE22 GLN B  41     117.656 103.882 106.172  1.00  0.00            
ATOM   3969  C   GLN B  41     111.680 102.309 105.958  1.00  0.00           C
ATOM   3970  O   GLN B  41     111.306 103.053 105.046  1.00  0.00           O
ATOM   3971  N   ILE B  42     111.466 102.636 107.256  1.00  0.00           N
ATOM   3972  HN  ILE B  42     111.695 101.966 107.962  1.00  0.00            
ATOM   3973  CA  ILE B  42     110.917 103.920 107.667  1.00  0.00           C
ATOM   3974  HA  ILE B  42     110.570 104.381 106.850  1.00  0.00            
ATOM   3975  CB  ILE B  42     109.735 103.771 108.620  1.00  0.00           C
ATOM   3976  HB  ILE B  42     110.060 103.245 109.406  1.00  0.00            
ATOM   3977  CG2 ILE B  42     109.285 105.117 109.242  1.00  0.00           C
ATOM   3978 HG21 ILE B  42     108.511 104.959 109.855  1.00  0.00            
ATOM   3979 HG22 ILE B  42     110.043 105.516 109.758  1.00  0.00            
ATOM   3980 HG23 ILE B  42     109.011 105.745 108.514  1.00  0.00            
ATOM   3981  CG1 ILE B  42     108.604 102.921 107.987  1.00  0.00           C
ATOM   3982 HG11 ILE B  42     108.214 103.427 107.218  1.00  0.00            
ATOM   3983 HG12 ILE B  42     108.994 102.061 107.657  1.00  0.00            
ATOM   3984  CD  ILE B  42     107.473 102.590 108.965  1.00  0.00           C
ATOM   3985  HD1 ILE B  42     106.778 102.043 108.498  1.00  0.00            
ATOM   3986  HD2 ILE B  42     107.841 102.073 109.738  1.00  0.00            
ATOM   3987  HD3 ILE B  42     107.061 103.438 109.298  1.00  0.00            
ATOM   3988  C   ILE B  42     112.055 104.683 108.313  1.00  0.00           C
ATOM   3989  O   ILE B  42     112.807 104.169 109.130  1.00  0.00           O
ATOM   3990  N   LYS B  43     112.281 105.948 107.907  1.00  0.00           N
ATOM   3991  HN  LYS B  43     111.645 106.385 107.271  1.00  0.00            
ATOM   3992  CA  LYS B  43     113.433 106.678 108.382  1.00  0.00           C
ATOM   3993  HA  LYS B  43     114.095 105.967 108.618  1.00  0.00            
ATOM   3994  CB  LYS B  43     113.922 107.617 107.259  1.00  0.00           C
ATOM   3995  HB1 LYS B  43     114.128 107.061 106.453  1.00  0.00            
ATOM   3996  HB2 LYS B  43     113.185 108.257 107.043  1.00  0.00            
ATOM   3997  CG  LYS B  43     115.179 108.434 107.612  1.00  0.00           C
ATOM   3998  HG1 LYS B  43     114.965 109.035 108.382  1.00  0.00            
ATOM   3999  HG2 LYS B  43     115.908 107.803 107.875  1.00  0.00            
ATOM   4000  CD  LYS B  43     115.673 109.296 106.436  1.00  0.00           C
ATOM   4001  HD1 LYS B  43     115.928 108.680 105.691  1.00  0.00            
ATOM   4002  HD2 LYS B  43     114.914 109.877 106.143  1.00  0.00            
ATOM   4003  CE  LYS B  43     116.877 110.207 106.724  1.00  0.00           C
ATOM   4004  HE1 LYS B  43     116.670 110.808 107.496  1.00  0.00            
ATOM   4005  HE2 LYS B  43     117.679 109.650 106.941  1.00  0.00            
ATOM   4006  NZ  LYS B  43     117.192 111.051 105.535  1.00  0.00           N
ATOM   4007  HZ1 LYS B  43     117.976 111.636 105.740  1.00  0.00            
ATOM   4008  HZ2 LYS B  43     117.410 110.462 104.757  1.00  0.00            
ATOM   4009  HZ3 LYS B  43     116.401 111.620 105.311  1.00  0.00            
ATOM   4010  C   LYS B  43     113.163 107.471 109.648  1.00  0.00           C
ATOM   4011  O   LYS B  43     113.903 107.351 110.615  1.00  0.00           O
ATOM   4012  N   ASP B  44     112.109 108.308 109.672  1.00  0.00           N
ATOM   4013  HN  ASP B  44     111.514 108.367 108.871  1.00  0.00            
ATOM   4014  CA  ASP B  44     111.817 109.125 110.831  1.00  0.00           C
ATOM   4015  HA  ASP B  44     111.994 108.557 111.635  1.00  0.00            
ATOM   4016  CB  ASP B  44     112.744 110.387 110.926  1.00  0.00           C
ATOM   4017  HB1 ASP B  44     113.647 110.156 110.563  1.00  0.00            
ATOM   4018  HB2 ASP B  44     112.345 111.126 110.382  1.00  0.00            
ATOM   4019  CG  ASP B  44     112.924 110.897 112.364  1.00  0.00           C
ATOM   4020  OD1 ASP B  44     113.841 111.727 112.613  1.00  0.00           O
ATOM   4021  OD2 ASP B  44     112.185 110.410 113.255  1.00  0.00           O
ATOM   4022  C   ASP B  44     110.345 109.494 110.744  1.00  0.00           C
ATOM   4023  O   ASP B  44     109.755 109.506 109.658  1.00  0.00           O
ATOM   4024  N   MET B  45     109.731 109.775 111.902  1.00  0.00           N
ATOM   4025  HN  MET B  45     110.257 109.658 112.744  1.00  0.00            
ATOM   4026  CA  MET B  45     108.365 110.234 112.026  1.00  0.00           C
ATOM   4027  HA  MET B  45     108.026 110.410 111.102  1.00  0.00            
ATOM   4028  CB  MET B  45     107.432 109.187 112.705  1.00  0.00           C
ATOM   4029  HB1 MET B  45     107.413 108.368 112.132  1.00  0.00            
ATOM   4030  HB2 MET B  45     107.818 108.959 113.599  1.00  0.00            
ATOM   4031  CG  MET B  45     105.971 109.645 112.923  1.00  0.00           C
ATOM   4032  HG1 MET B  45     105.546 108.891 113.424  1.00  0.00            
ATOM   4033  HG2 MET B  45     106.047 110.442 113.522  1.00  0.00            
ATOM   4034  SD  MET B  45     105.064 110.035 111.396  1.00  0.00           S
ATOM   4035  CE  MET B  45     104.514 108.329 111.141  1.00  0.00           C
ATOM   4036  HE1 MET B  45     103.961 108.278 110.310  1.00  0.00            
ATOM   4037  HE2 MET B  45     105.311 107.732 111.048  1.00  0.00            
ATOM   4038  HE3 MET B  45     103.966 108.035 111.924  1.00  0.00            
ATOM   4039  C   MET B  45     108.451 111.470 112.885  1.00  0.00           C
ATOM   4040  O   MET B  45     108.758 111.382 114.068  1.00  0.00           O
ATOM   4041  N   ASP B  46     108.189 112.653 112.306  1.00  0.00           N
ATOM   4042  HN  ASP B  46     107.850 112.667 111.365  1.00  0.00            
ATOM   4043  CA  ASP B  46     108.381 113.902 112.998  1.00  0.00           C
ATOM   4044  HA  ASP B  46     108.952 113.724 113.800  1.00  0.00            
ATOM   4045  CB  ASP B  46     109.072 114.895 112.031  1.00  0.00           C
ATOM   4046  HB1 ASP B  46     109.961 114.527 111.759  1.00  0.00            
ATOM   4047  HB2 ASP B  46     108.500 115.019 111.220  1.00  0.00            
ATOM   4048  CG  ASP B  46     109.291 116.252 112.678  1.00  0.00           C
ATOM   4049  OD1 ASP B  46     110.067 116.351 113.656  1.00  0.00           O
ATOM   4050  OD2 ASP B  46     108.609 117.210 112.227  1.00  0.00           O
ATOM   4051  C   ASP B  46     107.022 114.426 113.449  1.00  0.00           C
ATOM   4052  O   ASP B  46     106.134 114.692 112.635  1.00  0.00           O
ATOM   4053  N   GLU B  47     106.826 114.611 114.772  1.00  0.00           N
ATOM   4054  HN  GLU B  47     107.544 114.329 115.409  1.00  0.00            
ATOM   4055  CA  GLU B  47     105.616 115.202 115.304  1.00  0.00           C
ATOM   4056  HA  GLU B  47     104.930 114.844 114.670  1.00  0.00            
ATOM   4057  CB  GLU B  47     105.384 114.769 116.769  1.00  0.00           C
ATOM   4058  HB1 GLU B  47     106.155 115.093 117.318  1.00  0.00            
ATOM   4059  HB2 GLU B  47     104.541 115.198 117.093  1.00  0.00            
ATOM   4060  CG  GLU B  47     105.258 113.240 116.964  1.00  0.00           C
ATOM   4061  HG1 GLU B  47     104.620 113.073 117.715  1.00  0.00            
ATOM   4062  HG2 GLU B  47     104.890 112.847 116.121  1.00  0.00            
ATOM   4063  CD  GLU B  47     106.558 112.504 117.289  1.00  0.00           C
ATOM   4064  OE1 GLU B  47     107.654 113.110 117.214  1.00  0.00           O
ATOM   4065  OE2 GLU B  47     106.415 111.301 117.642  1.00  0.00           O
ATOM   4066  C   GLU B  47     105.593 116.724 115.253  1.00  0.00           C
ATOM   4067  O   GLU B  47     104.542 117.333 115.444  1.00  0.00           O
ATOM   4068  N   ARG B  48     106.741 117.390 115.001  1.00  0.00           N
ATOM   4069  HN  ARG B  48     107.573 116.864 114.823  1.00  0.00            
ATOM   4070  CA  ARG B  48     106.814 118.839 114.979  1.00  0.00           C
ATOM   4071  HA  ARG B  48     106.277 119.116 115.776  1.00  0.00            
ATOM   4072  CB  ARG B  48     108.300 119.276 115.038  1.00  0.00           C
ATOM   4073  HB1 ARG B  48     108.698 118.904 115.876  1.00  0.00            
ATOM   4074  HB2 ARG B  48     108.768 118.886 114.245  1.00  0.00            
ATOM   4075  CG  ARG B  48     108.545 120.803 115.032  1.00  0.00           C
ATOM   4076  HG1 ARG B  48     107.943 121.224 114.354  1.00  0.00            
ATOM   4077  HG2 ARG B  48     108.332 121.168 115.939  1.00  0.00            
ATOM   4078  CD  ARG B  48     109.994 121.170 114.689  1.00  0.00           C
ATOM   4079  HD1 ARG B  48     110.613 120.799 115.382  1.00  0.00            
ATOM   4080  HD2 ARG B  48     110.236 120.799 113.792  1.00  0.00            
ATOM   4081  NE  ARG B  48     110.126 122.672 114.658  1.00  0.00           N
ATOM   4082  HE  ARG B  48     110.031 123.118 113.768  1.00  0.00            
ATOM   4083  CZ  ARG B  48     110.359 123.463 115.714  1.00  0.00           C
ATOM   4084  NH1 ARG B  48     110.489 122.955 116.938  1.00  0.00           N
ATOM   4085 HH11 ARG B  48     110.413 121.968 117.080  1.00  0.00            
ATOM   4086 HH12 ARG B  48     110.663 123.560 117.715  1.00  0.00            
ATOM   4087  NH2 ARG B  48     110.407 124.780 115.526  1.00  0.00           N
ATOM   4088 HH21 ARG B  48     110.270 125.160 114.611  1.00  0.00            
ATOM   4089 HH22 ARG B  48     110.580 125.390 116.300  1.00  0.00            
ATOM   4090  C   ARG B  48     106.186 119.446 113.734  1.00  0.00           C
ATOM   4091  O   ARG B  48     105.348 120.336 113.817  1.00  0.00           O
ATOM   4092  N   ASN B  49     106.572 118.948 112.542  1.00  0.00           N
ATOM   4093  HN  ASN B  49     107.242 118.205 112.538  1.00  0.00            
ATOM   4094  CA  ASN B  49     106.076 119.423 111.267  1.00  0.00           C
ATOM   4095  HA  ASN B  49     105.618 120.275 111.520  1.00  0.00            
ATOM   4096  CB  ASN B  49     107.230 119.602 110.249  1.00  0.00           C
ATOM   4097  HB1 ASN B  49     107.732 118.740 110.175  1.00  0.00            
ATOM   4098  HB2 ASN B  49     106.842 119.839 109.359  1.00  0.00            
ATOM   4099  CG  ASN B  49     108.218 120.692 110.639  1.00  0.00           C
ATOM   4100  OD1 ASN B  49     109.431 120.492 110.669  1.00  0.00           O
ATOM   4101  ND2 ASN B  49     107.721 121.930 110.844  1.00  0.00           N
ATOM   4102 HD21 ASN B  49     106.741 122.099 110.738  1.00  0.00            
ATOM   4103 HD22 ASN B  49     108.333 122.678 111.102  1.00  0.00            
ATOM   4104  C   ASN B  49     105.115 118.436 110.629  1.00  0.00           C
ATOM   4105  O   ASN B  49     104.641 118.673 109.520  1.00  0.00           O
ATOM   4106  N   GLN B  50     104.818 117.311 111.311  1.00  0.00           N
ATOM   4107  HN  GLN B  50     105.293 117.155 112.177  1.00  0.00            
ATOM   4108  CA  GLN B  50     103.858 116.308 110.879  1.00  0.00           C
ATOM   4109  HA  GLN B  50     103.996 115.600 111.572  1.00  0.00            
ATOM   4110  CB  GLN B  50     102.409 116.817 110.947  1.00  0.00           C
ATOM   4111  HB1 GLN B  50     102.342 117.663 110.418  1.00  0.00            
ATOM   4112  HB2 GLN B  50     101.808 116.125 110.547  1.00  0.00            
ATOM   4113  CG  GLN B  50     101.947 117.098 112.387  1.00  0.00           C
ATOM   4114  HG1 GLN B  50     102.007 116.262 112.933  1.00  0.00            
ATOM   4115  HG2 GLN B  50     102.523 117.806 112.797  1.00  0.00            
ATOM   4116  CD  GLN B  50     100.505 117.577 112.352  1.00  0.00           C
ATOM   4117  OE1 GLN B  50      99.959 117.977 111.326  1.00  0.00           O
ATOM   4118  NE2 GLN B  50      99.826 117.523 113.521  1.00  0.00           N
ATOM   4119 HE21 GLN B  50     100.277 117.181 114.346  1.00  0.00            
ATOM   4120 HE22 GLN B  50      98.873 117.825 113.560  1.00  0.00            
ATOM   4121  C   GLN B  50     104.182 115.641 109.552  1.00  0.00           C
ATOM   4122  O   GLN B  50     103.378 115.559 108.623  1.00  0.00           O
ATOM   4123  N   ILE B  51     105.418 115.123 109.453  1.00  0.00           N
ATOM   4124  HN  ILE B  51     106.008 115.136 110.260  1.00  0.00            
ATOM   4125  CA  ILE B  51     105.930 114.549 108.233  1.00  0.00           C
ATOM   4126  HA  ILE B  51     105.143 114.556 107.616  1.00  0.00            
ATOM   4127  CB  ILE B  51     107.043 115.369 107.571  1.00  0.00           C
ATOM   4128  HB  ILE B  51     107.368 114.876 106.764  1.00  0.00            
ATOM   4129  CG2 ILE B  51     106.465 116.735 107.136  1.00  0.00           C
ATOM   4130 HG21 ILE B  51     107.184 117.278 106.702  1.00  0.00            
ATOM   4131 HG22 ILE B  51     105.719 116.590 106.486  1.00  0.00            
ATOM   4132 HG23 ILE B  51     106.118 117.221 107.938  1.00  0.00            
ATOM   4133  CG1 ILE B  51     108.272 115.523 108.491  1.00  0.00           C
ATOM   4134 HG11 ILE B  51     108.022 116.115 109.257  1.00  0.00            
ATOM   4135 HG12 ILE B  51     108.524 114.619 108.837  1.00  0.00            
ATOM   4136  CD  ILE B  51     109.498 116.127 107.805  1.00  0.00           C
ATOM   4137  HD1 ILE B  51     110.249 116.194 108.462  1.00  0.00            
ATOM   4138  HD2 ILE B  51     109.775 115.543 107.042  1.00  0.00            
ATOM   4139  HD3 ILE B  51     109.273 117.039 107.462  1.00  0.00            
ATOM   4140  C   ILE B  51     106.404 113.146 108.517  1.00  0.00           C
ATOM   4141  O   ILE B  51     106.802 112.796 109.629  1.00  0.00           O
ATOM   4142  N   LEU B  52     106.363 112.294 107.486  1.00  0.00           N
ATOM   4143  HN  LEU B  52     106.005 112.622 106.612  1.00  0.00            
ATOM   4144  CA  LEU B  52     106.809 110.928 107.575  1.00  0.00           C
ATOM   4145  HA  LEU B  52     107.228 110.827 108.478  1.00  0.00            
ATOM   4146  CB  LEU B  52     105.627 109.961 107.383  1.00  0.00           C
ATOM   4147  HB1 LEU B  52     105.069 109.993 108.212  1.00  0.00            
ATOM   4148  HB2 LEU B  52     105.089 110.288 106.606  1.00  0.00            
ATOM   4149  CG  LEU B  52     105.991 108.488 107.117  1.00  0.00           C
ATOM   4150  HG  LEU B  52     106.584 108.456 106.313  1.00  0.00            
ATOM   4151  CD1 LEU B  52     106.800 107.858 108.258  1.00  0.00           C
ATOM   4152 HD11 LEU B  52     107.008 106.906 108.033  1.00  0.00            
ATOM   4153 HD12 LEU B  52     107.653 108.365 108.381  1.00  0.00            
ATOM   4154 HD13 LEU B  52     106.267 107.892 109.103  1.00  0.00            
ATOM   4155  CD2 LEU B  52     104.718 107.690 106.833  1.00  0.00           C
ATOM   4156 HD21 LEU B  52     104.955 106.734 106.660  1.00  0.00            
ATOM   4157 HD22 LEU B  52     104.107 107.744 107.623  1.00  0.00            
ATOM   4158 HD23 LEU B  52     104.259 108.070 106.030  1.00  0.00            
ATOM   4159  C   LEU B  52     107.794 110.684 106.470  1.00  0.00           C
ATOM   4160  O   LEU B  52     107.480 110.884 105.297  1.00  0.00           O
ATOM   4161  N   THR B  53     108.998 110.208 106.822  1.00  0.00           N
ATOM   4162  HN  THR B  53     109.175 110.003 107.785  1.00  0.00            
ATOM   4163  CA  THR B  53     110.051 109.982 105.851  1.00  0.00           C
ATOM   4164  HA  THR B  53     109.719 110.411 105.011  1.00  0.00            
ATOM   4165  CB  THR B  53     111.365 110.616 106.269  1.00  0.00           C
ATOM   4166  HB  THR B  53     111.635 110.206 107.140  1.00  0.00            
ATOM   4167  OG1 THR B  53     111.237 112.015 106.489  1.00  0.00           O
ATOM   4168  HG1 THR B  53     112.122 112.392 106.762  1.00  0.00            
ATOM   4169  CG2 THR B  53     112.400 110.470 105.152  1.00  0.00           C
ATOM   4170 HG21 THR B  53     113.261 110.891 105.438  1.00  0.00            
ATOM   4171 HG22 THR B  53     112.550 109.500 104.962  1.00  0.00            
ATOM   4172 HG23 THR B  53     112.065 110.924 104.326  1.00  0.00            
ATOM   4173  C   THR B  53     110.277 108.493 105.694  1.00  0.00           C
ATOM   4174  O   THR B  53     110.570 107.791 106.661  1.00  0.00           O
ATOM   4175  N   ALA B  54     110.164 107.956 104.465  1.00  0.00           N
ATOM   4176  HN  ALA B  54     109.996 108.565 103.690  1.00  0.00            
ATOM   4177  CA  ALA B  54     110.275 106.533 104.219  1.00  0.00           C
ATOM   4178  HA  ALA B  54     110.691 106.162 105.049  1.00  0.00            
ATOM   4179  CB  ALA B  54     108.887 105.918 103.945  1.00  0.00           C
ATOM   4180  HB1 ALA B  54     108.984 104.937 103.778  1.00  0.00            
ATOM   4181  HB2 ALA B  54     108.295 106.064 104.738  1.00  0.00            
ATOM   4182  HB3 ALA B  54     108.482 106.354 103.142  1.00  0.00            
ATOM   4183  C   ALA B  54     111.162 106.272 103.024  1.00  0.00           C
ATOM   4184  O   ALA B  54     111.376 107.140 102.182  1.00  0.00           O
ATOM   4185  N   TYR B  55     111.706 105.046 102.918  1.00  0.00           N
ATOM   4186  HN  TYR B  55     111.574 104.391 103.662  1.00  0.00            
ATOM   4187  CA  TYR B  55     112.476 104.645 101.761  1.00  0.00           C
ATOM   4188  HA  TYR B  55     112.705 105.459 101.227  1.00  0.00            
ATOM   4189  CB  TYR B  55     113.806 103.973 102.204  1.00  0.00           C
ATOM   4190  HB1 TYR B  55     114.286 104.597 102.820  1.00  0.00            
ATOM   4191  HB2 TYR B  55     113.587 103.127 102.690  1.00  0.00            
ATOM   4192  CG  TYR B  55     114.770 103.612 101.100  1.00  0.00           C
ATOM   4193  CD1 TYR B  55     114.758 104.231  99.843  1.00  0.00           C
ATOM   4194  HD1 TYR B  55     114.097 104.959  99.662  1.00  0.00            
ATOM   4195  CE1 TYR B  55     115.652 103.852  98.836  1.00  0.00           C
ATOM   4196  HE1 TYR B  55     115.615 104.297  97.941  1.00  0.00            
ATOM   4197  CZ  TYR B  55     116.592 102.856  99.080  1.00  0.00           C
ATOM   4198  OH  TYR B  55     117.481 102.475  98.059  1.00  0.00           O
ATOM   4199  HH  TYR B  55     118.086 101.753  98.396  1.00  0.00            
ATOM   4200  CD2 TYR B  55     115.728 102.615 101.331  1.00  0.00           C
ATOM   4201  HD2 TYR B  55     115.773 102.174 102.227  1.00  0.00            
ATOM   4202  CE2 TYR B  55     116.622 102.227 100.326  1.00  0.00           C
ATOM   4203  HE2 TYR B  55     117.283 101.498 100.501  1.00  0.00            
ATOM   4204  C   TYR B  55     111.580 103.719 100.946  1.00  0.00           C
ATOM   4205  O   TYR B  55     111.143 102.679 101.435  1.00  0.00           O
ATOM   4206  N   LEU B  56     111.246 104.127  99.700  1.00  0.00           N
ATOM   4207  HN  LEU B  56     111.708 104.931  99.326  1.00  0.00            
ATOM   4208  CA  LEU B  56     110.254 103.461  98.878  1.00  0.00           C
ATOM   4209  HA  LEU B  56     110.165 102.569  99.322  1.00  0.00            
ATOM   4210  CB  LEU B  56     108.930 104.273  98.827  1.00  0.00           C
ATOM   4211  HB1 LEU B  56     109.153 105.228  98.630  1.00  0.00            
ATOM   4212  HB2 LEU B  56     108.362 103.904  98.091  1.00  0.00            
ATOM   4213  CG  LEU B  56     108.105 104.239 100.122  1.00  0.00           C
ATOM   4214  HG  LEU B  56     108.713 104.511 100.868  1.00  0.00            
ATOM   4215  CD1 LEU B  56     106.921 105.210 100.126  1.00  0.00           C
ATOM   4216 HD11 LEU B  56     106.431 105.135 100.995  1.00  0.00            
ATOM   4217 HD12 LEU B  56     107.256 106.145 100.012  1.00  0.00            
ATOM   4218 HD13 LEU B  56     106.302 104.984  99.374  1.00  0.00            
ATOM   4219  CD2 LEU B  56     107.564 102.831 100.310  1.00  0.00           C
ATOM   4220 HD21 LEU B  56     107.023 102.791 101.150  1.00  0.00            
ATOM   4221 HD22 LEU B  56     106.987 102.589  99.530  1.00  0.00            
ATOM   4222 HD23 LEU B  56     108.326 102.187 100.373  1.00  0.00            
ATOM   4223  C   LEU B  56     110.719 103.319  97.442  1.00  0.00           C
ATOM   4224  O   LEU B  56     111.202 104.260  96.814  1.00  0.00           O
ATOM   4225  N   TRP B  57     110.541 102.115  96.871  1.00  0.00           N
ATOM   4226  HN  TRP B  57     110.209 101.364  97.442  1.00  0.00            
ATOM   4227  CA  TRP B  57     110.805 101.850  95.473  1.00  0.00           C
ATOM   4228  HA  TRP B  57     111.292 102.634  95.087  1.00  0.00            
ATOM   4229  CB  TRP B  57     111.740 100.618  95.294  1.00  0.00           C
ATOM   4230  HB1 TRP B  57     111.357  99.857  95.819  1.00  0.00            
ATOM   4231  HB2 TRP B  57     111.757 100.378  94.323  1.00  0.00            
ATOM   4232  CG  TRP B  57     113.192 100.801  95.746  1.00  0.00           C
ATOM   4233  CD1 TRP B  57     113.757 101.810  96.478  1.00  0.00           C
ATOM   4234  HD1 TRP B  57     113.259 102.596  96.843  1.00  0.00            
ATOM   4235  NE1 TRP B  57     115.101 101.593  96.641  1.00  0.00           N
ATOM   4236  HE1 TRP B  57     115.729 102.188  97.143  1.00  0.00            
ATOM   4237  CE2 TRP B  57     115.441 100.443  96.013  1.00  0.00           C
ATOM   4238  CD2 TRP B  57     114.274  99.897  95.442  1.00  0.00           C
ATOM   4239  CE3 TRP B  57     114.329  98.702  94.733  1.00  0.00           C
ATOM   4240  HE3 TRP B  57     113.508  98.311  94.316  1.00  0.00            
ATOM   4241  CZ3 TRP B  57     115.574  98.061  94.621  1.00  0.00           C
ATOM   4242  HZ3 TRP B  57     115.638  97.193  94.128  1.00  0.00            
ATOM   4243  CZ2 TRP B  57     116.666  99.826  95.881  1.00  0.00           C
ATOM   4244  HZ2 TRP B  57     117.491 100.235  96.272  1.00  0.00            
ATOM   4245  CH2 TRP B  57     116.727  98.617  95.188  1.00  0.00           C
ATOM   4246  HH2 TRP B  57     117.603  98.143  95.095  1.00  0.00            
ATOM   4247  C   TRP B  57     109.436 101.693  94.808  1.00  0.00           C
ATOM   4248  O   TRP B  57     108.652 100.809  95.138  1.00  0.00           O
ATOM   4249  N   ILE B  58     109.084 102.641  93.904  1.00  0.00           N
ATOM   4250  HN  ILE B  58     109.735 103.381  93.735  1.00  0.00            
ATOM   4251  CA  ILE B  58     107.829 102.664  93.159  1.00  0.00           C
ATOM   4252  HA  ILE B  58     107.122 102.452  93.833  1.00  0.00            
ATOM   4253  CB  ILE B  58     107.497 104.020  92.533  1.00  0.00           C
ATOM   4254  HB  ILE B  58     106.650 103.933  92.008  1.00  0.00            
ATOM   4255  CG2 ILE B  58     107.316 105.029  93.678  1.00  0.00           C
ATOM   4256 HG21 ILE B  58     107.097 105.928  93.299  1.00  0.00            
ATOM   4257 HG22 ILE B  58     106.571 104.728  94.273  1.00  0.00            
ATOM   4258 HG23 ILE B  58     108.162 105.088  94.208  1.00  0.00            
ATOM   4259  CG1 ILE B  58     108.569 104.492  91.520  1.00  0.00           C
ATOM   4260 HG11 ILE B  58     109.397 104.733  92.027  1.00  0.00            
ATOM   4261 HG12 ILE B  58     108.768 103.736  90.897  1.00  0.00            
ATOM   4262  CD  ILE B  58     108.173 105.700  90.674  1.00  0.00           C
ATOM   4263  HD1 ILE B  58     108.922 105.932  90.053  1.00  0.00            
ATOM   4264  HD2 ILE B  58     107.355 105.481  90.143  1.00  0.00            
ATOM   4265  HD3 ILE B  58     107.983 106.478  91.273  1.00  0.00            
ATOM   4266  C   ILE B  58     107.935 101.639  92.059  1.00  0.00           C
ATOM   4267  O   ILE B  58     108.993 101.339  91.620  1.00  0.00           O
ATOM   4268  N   ARG B  59     106.834 101.114  91.506  1.00  0.00           N
ATOM   4269  HN  ARG B  59     105.925 101.333  91.861  1.00  0.00            
ATOM   4270  CA  ARG B  59     106.999 100.217  90.375  1.00  0.00           C
ATOM   4271  HA  ARG B  59     107.910 100.409  90.010  1.00  0.00            
ATOM   4272  CB  ARG B  59     106.895  98.723  90.779  1.00  0.00           C
ATOM   4273  HB1 ARG B  59     106.039  98.603  91.282  1.00  0.00            
ATOM   4274  HB2 ARG B  59     106.866  98.182  89.938  1.00  0.00            
ATOM   4275  CG  ARG B  59     108.034  98.158  91.657  1.00  0.00           C
ATOM   4276  HG1 ARG B  59     108.894  98.208  91.149  1.00  0.00            
ATOM   4277  HG2 ARG B  59     108.107  98.706  92.491  1.00  0.00            
ATOM   4278  CD  ARG B  59     107.772  96.696  92.046  1.00  0.00           C
ATOM   4279  HD1 ARG B  59     106.884  96.619  92.500  1.00  0.00            
ATOM   4280  HD2 ARG B  59     107.779  96.120  91.228  1.00  0.00            
ATOM   4281  NE  ARG B  59     108.840  96.220  92.984  1.00  0.00           N
ATOM   4282  HE  ARG B  59     108.641  96.261  93.963  1.00  0.00            
ATOM   4283  CZ  ARG B  59     110.037  95.745  92.622  1.00  0.00           C
ATOM   4284  NH1 ARG B  59     110.359  95.592  91.340  1.00  0.00           N
ATOM   4285 HH11 ARG B  59     109.701  95.834  90.627  1.00  0.00            
ATOM   4286 HH12 ARG B  59     111.259  95.235  91.090  1.00  0.00            
ATOM   4287  NH2 ARG B  59     110.962  95.436  93.530  1.00  0.00           N
ATOM   4288 HH21 ARG B  59     110.768  95.558  94.503  1.00  0.00            
ATOM   4289 HH22 ARG B  59     111.851  95.082  93.238  1.00  0.00            
ATOM   4290  C   ARG B  59     105.910 100.528  89.384  1.00  0.00           C
ATOM   4291  O   ARG B  59     104.729 100.566  89.712  1.00  0.00           O
ATOM   4292  N   GLN B  60     106.307 100.781  88.128  1.00  0.00           N
ATOM   4293  HN  GLN B  60     107.284 100.744  87.918  1.00  0.00            
ATOM   4294  CA  GLN B  60     105.389 101.103  87.072  1.00  0.00           C
ATOM   4295  HA  GLN B  60     104.484 100.929  87.459  1.00  0.00            
ATOM   4296  CB  GLN B  60     105.552 102.572  86.646  1.00  0.00           C
ATOM   4297  HB1 GLN B  60     106.490 102.713  86.328  1.00  0.00            
ATOM   4298  HB2 GLN B  60     104.915 102.763  85.899  1.00  0.00            
ATOM   4299  CG  GLN B  60     105.267 103.546  87.806  1.00  0.00           C
ATOM   4300  HG1 GLN B  60     104.318 103.447  88.106  1.00  0.00            
ATOM   4301  HG2 GLN B  60     105.881 103.350  88.571  1.00  0.00            
ATOM   4302  CD  GLN B  60     105.495 104.972  87.336  1.00  0.00           C
ATOM   4303  OE1 GLN B  60     105.829 105.210  86.179  1.00  0.00           O
ATOM   4304  NE2 GLN B  60     105.287 105.965  88.226  1.00  0.00           N
ATOM   4305 HE21 GLN B  60     104.993 105.749  89.157  1.00  0.00            
ATOM   4306 HE22 GLN B  60     105.427 106.917  87.954  1.00  0.00            
ATOM   4307  C   GLN B  60     105.621 100.209  85.880  1.00  0.00           C
ATOM   4308  O   GLN B  60     106.741  99.830  85.536  1.00  0.00           O
ATOM   4309  N   ILE B  61     104.524  99.841  85.209  1.00  0.00           N
ATOM   4310  HN  ILE B  61     103.627 100.136  85.538  1.00  0.00            
ATOM   4311  CA  ILE B  61     104.606  99.027  84.020  1.00  0.00           C
ATOM   4312  HA  ILE B  61     105.468  99.222  83.552  1.00  0.00            
ATOM   4313  CB  ILE B  61     104.641  97.538  84.380  1.00  0.00           C
ATOM   4314  HB  ILE B  61     105.490  97.431  84.897  1.00  0.00            
ATOM   4315  CG2 ILE B  61     103.426  97.157  85.236  1.00  0.00           C
ATOM   4316 HG21 ILE B  61     103.468  96.183  85.460  1.00  0.00            
ATOM   4317 HG22 ILE B  61     103.432  97.693  86.080  1.00  0.00            
ATOM   4318 HG23 ILE B  61     102.587  97.346  84.726  1.00  0.00            
ATOM   4319  CG1 ILE B  61     104.737  96.575  83.181  1.00  0.00           C
ATOM   4320 HG11 ILE B  61     103.883  96.620  82.662  1.00  0.00            
ATOM   4321 HG12 ILE B  61     105.497  96.862  82.598  1.00  0.00            
ATOM   4322  CD  ILE B  61     104.972  95.120  83.616  1.00  0.00           C
ATOM   4323  HD1 ILE B  61     105.027  94.535  82.807  1.00  0.00            
ATOM   4324  HD2 ILE B  61     105.828  95.060  84.130  1.00  0.00            
ATOM   4325  HD3 ILE B  61     104.214  94.818  84.194  1.00  0.00            
ATOM   4326  C   ILE B  61     103.457  99.432  83.120  1.00  0.00           C
ATOM   4327  O   ILE B  61     102.352  99.695  83.572  1.00  0.00           O
ATOM   4328  N   TRP B  62     103.730  99.543  81.804  1.00  0.00           N
ATOM   4329  HN  TRP B  62     104.666  99.366  81.501  1.00  0.00            
ATOM   4330  CA  TRP B  62     102.750  99.902  80.808  1.00  0.00           C
ATOM   4331  HA  TRP B  62     101.891  99.512  81.139  1.00  0.00            
ATOM   4332  CB  TRP B  62     102.561 101.445  80.660  1.00  0.00           C
ATOM   4333  HB1 TRP B  62     101.779 101.602  80.056  1.00  0.00            
ATOM   4334  HB2 TRP B  62     102.363 101.819  81.566  1.00  0.00            
ATOM   4335  CG  TRP B  62     103.726 102.254  80.094  1.00  0.00           C
ATOM   4336  CD1 TRP B  62     103.969 102.617  78.799  1.00  0.00           C
ATOM   4337  HD1 TRP B  62     103.375 102.400  78.024  1.00  0.00            
ATOM   4338  NE1 TRP B  62     105.145 103.323  78.712  1.00  0.00           N
ATOM   4339  HE1 TRP B  62     105.531 103.711  77.875  1.00  0.00            
ATOM   4340  CE2 TRP B  62     105.701 103.407  79.961  1.00  0.00           C
ATOM   4341  CD2 TRP B  62     104.830 102.764  80.863  1.00  0.00           C
ATOM   4342  CE3 TRP B  62     105.128 102.697  82.216  1.00  0.00           C
ATOM   4343  HE3 TRP B  62     104.499 102.261  82.860  1.00  0.00            
ATOM   4344  CZ3 TRP B  62     106.332 103.256  82.654  1.00  0.00           C
ATOM   4345  HZ3 TRP B  62     106.568 103.215  83.625  1.00  0.00            
ATOM   4346  CZ2 TRP B  62     106.893 103.969  80.399  1.00  0.00           C
ATOM   4347  HZ2 TRP B  62     107.507 104.432  79.760  1.00  0.00            
ATOM   4348  CH2 TRP B  62     107.213 103.871  81.759  1.00  0.00           C
ATOM   4349  HH2 TRP B  62     108.079 104.244  82.093  1.00  0.00            
ATOM   4350  C   TRP B  62     103.164  99.265  79.496  1.00  0.00           C
ATOM   4351  O   TRP B  62     104.225  98.655  79.383  1.00  0.00           O
ATOM   4352  N   HIS B  63     102.317  99.362  78.460  1.00  0.00           N
ATOM   4353  HN  HIS B  63     101.453  99.848  78.589  1.00  0.00            
ATOM   4354  CA  HIS B  63     102.607  98.790  77.164  1.00  0.00           C
ATOM   4355  HA  HIS B  63     103.471  98.291  77.233  1.00  0.00            
ATOM   4356  CB  HIS B  63     101.461  97.836  76.760  1.00  0.00           C
ATOM   4357  HB1 HIS B  63     101.356  97.132  77.463  1.00  0.00            
ATOM   4358  HB2 HIS B  63     100.611  98.357  76.681  1.00  0.00            
ATOM   4359  ND1 HIS B  63     100.629  96.954  74.598  1.00  0.00           N
ATOM   4360  CG  HIS B  63     101.677  97.142  75.467  1.00  0.00           C
ATOM   4361  CE1 HIS B  63     101.169  96.361  73.548  1.00  0.00           C
ATOM   4362  HE1 HIS B  63     100.658  96.099  72.729  1.00  0.00            
ATOM   4363  NE2 HIS B  63     102.498  96.150  73.713  1.00  0.00           N
ATOM   4364  HE2 HIS B  63     103.120  95.716  73.061  1.00  0.00            
ATOM   4365  CD2 HIS B  63     102.823  96.649  74.949  1.00  0.00           C
ATOM   4366  HD2 HIS B  63     103.726  96.648  75.379  1.00  0.00            
ATOM   4367  C   HIS B  63     102.727  99.933  76.167  1.00  0.00           C
ATOM   4368  O   HIS B  63     101.855 100.792  76.123  1.00  0.00           O
ATOM   4369  N   ASP B  64     103.827  99.992  75.388  1.00  0.00           N
ATOM   4370  HN  ASP B  64     104.565  99.344  75.575  1.00  0.00            
ATOM   4371  CA  ASP B  64     104.012 100.930  74.300  1.00  0.00           C
ATOM   4372  HA  ASP B  64     103.361 101.680  74.421  1.00  0.00            
ATOM   4373  CB  ASP B  64     105.467 101.461  74.337  1.00  0.00           C
ATOM   4374  HB1 ASP B  64     105.730 101.575  75.295  1.00  0.00            
ATOM   4375  HB2 ASP B  64     106.056 100.776  73.909  1.00  0.00            
ATOM   4376  CG  ASP B  64     105.731 102.791  73.633  1.00  0.00           C
ATOM   4377  OD1 ASP B  64     105.379 102.921  72.427  1.00  0.00           O
ATOM   4378  OD2 ASP B  64     106.322 103.676  74.303  1.00  0.00           O
ATOM   4379  C   ASP B  64     103.719 100.211  72.994  1.00  0.00           C
ATOM   4380  O   ASP B  64     103.688  98.984  72.924  1.00  0.00           O
ATOM   4381  N   ALA B  65     103.496 100.997  71.935  1.00  0.00           N
ATOM   4382  HN  ALA B  65     103.601 101.983  72.066  1.00  0.00            
ATOM   4383  CA  ALA B  65     103.119 100.544  70.626  1.00  0.00           C
ATOM   4384  HA  ALA B  65     103.037  99.550  70.696  1.00  0.00            
ATOM   4385  CB  ALA B  65     101.792 101.228  70.247  1.00  0.00           C
ATOM   4386  HB1 ALA B  65     101.510 100.926  69.336  1.00  0.00            
ATOM   4387  HB2 ALA B  65     101.088 100.982  70.913  1.00  0.00            
ATOM   4388  HB3 ALA B  65     101.917 102.220  70.246  1.00  0.00            
ATOM   4389  C   ALA B  65     104.190 100.883  69.592  1.00  0.00           C
ATOM   4390  O   ALA B  65     104.325 100.207  68.574  1.00  0.00           O
ATOM   4391  N   TYR B  66     105.047 101.908  69.834  1.00  0.00           N
ATOM   4392  HN  TYR B  66     105.037 102.362  70.725  1.00  0.00            
ATOM   4393  CA  TYR B  66     105.983 102.353  68.806  1.00  0.00           C
ATOM   4394  HA  TYR B  66     105.540 102.036  67.968  1.00  0.00            
ATOM   4395  CB  TYR B  66     106.206 103.882  68.779  1.00  0.00           C
ATOM   4396  HB1 TYR B  66     106.437 104.213  69.694  1.00  0.00            
ATOM   4397  HB2 TYR B  66     106.945 104.111  68.146  1.00  0.00            
ATOM   4398  CG  TYR B  66     104.966 104.567  68.327  1.00  0.00           C
ATOM   4399  CD1 TYR B  66     104.547 104.482  66.991  1.00  0.00           C
ATOM   4400  HD1 TYR B  66     105.102 103.983  66.326  1.00  0.00            
ATOM   4401  CE1 TYR B  66     103.353 105.094  66.585  1.00  0.00           C
ATOM   4402  HE1 TYR B  66     103.055 105.029  65.633  1.00  0.00            
ATOM   4403  CZ  TYR B  66     102.579 105.796  67.514  1.00  0.00           C
ATOM   4404  OH  TYR B  66     101.374 106.453  67.176  1.00  0.00           O
ATOM   4405  HH  TYR B  66     100.991 106.887  67.991  1.00  0.00            
ATOM   4406  CD2 TYR B  66     104.203 105.300  69.239  1.00  0.00           C
ATOM   4407  HD2 TYR B  66     104.504 105.379  70.189  1.00  0.00            
ATOM   4408  CE2 TYR B  66     103.022 105.923  68.829  1.00  0.00           C
ATOM   4409  HE2 TYR B  66     102.492 106.463  69.483  1.00  0.00            
ATOM   4410  C   TYR B  66     107.330 101.723  69.004  1.00  0.00           C
ATOM   4411  O   TYR B  66     108.249 101.911  68.211  1.00  0.00           O
ATOM   4412  N   LEU B  67     107.462 100.910  70.059  1.00  0.00           N
ATOM   4413  HN  LEU B  67     106.650 100.687  70.599  1.00  0.00            
ATOM   4414  CA  LEU B  67     108.727 100.344  70.447  1.00  0.00           C
ATOM   4415  HA  LEU B  67     109.356 100.700  69.756  1.00  0.00            
ATOM   4416  CB  LEU B  67     109.159 100.822  71.847  1.00  0.00           C
ATOM   4417  HB1 LEU B  67     108.506 100.448  72.506  1.00  0.00            
ATOM   4418  HB2 LEU B  67     110.067 100.443  72.026  1.00  0.00            
ATOM   4419  CG  LEU B  67     109.240 102.337  72.094  1.00  0.00           C
ATOM   4420  HG  LEU B  67     108.326 102.718  71.957  1.00  0.00            
ATOM   4421  CD1 LEU B  67     109.733 102.612  73.520  1.00  0.00           C
ATOM   4422 HD11 LEU B  67     109.782 103.599  73.671  1.00  0.00            
ATOM   4423 HD12 LEU B  67     109.098 102.206  74.177  1.00  0.00            
ATOM   4424 HD13 LEU B  67     110.641 102.210  73.642  1.00  0.00            
ATOM   4425  CD2 LEU B  67     110.219 102.998  71.124  1.00  0.00           C
ATOM   4426 HD21 LEU B  67     110.254 103.981  71.304  1.00  0.00            
ATOM   4427 HD22 LEU B  67     111.129 102.603  71.249  1.00  0.00            
ATOM   4428 HD23 LEU B  67     109.914 102.842  70.185  1.00  0.00            
ATOM   4429  C   LEU B  67     108.716  98.823  70.362  1.00  0.00           C
ATOM   4430  O   LEU B  67     109.223  98.114  71.228  1.00  0.00           O
ATOM   4431  N   THR B  68     108.143  98.292  69.270  1.00  0.00           N
ATOM   4432  HN  THR B  68     107.790  98.921  68.577  1.00  0.00            
ATOM   4433  CA  THR B  68     108.000  96.862  69.025  1.00  0.00           C
ATOM   4434  HA  THR B  68     108.289  96.406  69.867  1.00  0.00            
ATOM   4435  CB  THR B  68     106.563  96.470  68.707  1.00  0.00           C
ATOM   4436  HB  THR B  68     106.248  97.038  67.947  1.00  0.00            
ATOM   4437  OG1 THR B  68     105.756  96.724  69.846  1.00  0.00           O
ATOM   4438  HG1 THR B  68     104.810  96.470  69.647  1.00  0.00            
ATOM   4439  CG2 THR B  68     106.404  94.976  68.386  1.00  0.00           C
ATOM   4440 HG21 THR B  68     105.444  94.778  68.186  1.00  0.00            
ATOM   4441 HG22 THR B  68     106.965  94.744  67.591  1.00  0.00            
ATOM   4442 HG23 THR B  68     106.700  94.433  69.172  1.00  0.00            
ATOM   4443  C   THR B  68     108.864  96.503  67.844  1.00  0.00           C
ATOM   4444  O   THR B  68     108.878  97.210  66.837  1.00  0.00           O
ATOM   4445  N   TRP B  69     109.627  95.397  67.931  1.00  0.00           N
ATOM   4446  HN  TRP B  69     109.623  94.872  68.782  1.00  0.00            
ATOM   4447  CA  TRP B  69     110.452  94.943  66.833  1.00  0.00           C
ATOM   4448  HA  TRP B  69     110.016  95.325  66.018  1.00  0.00            
ATOM   4449  CB  TRP B  69     111.925  95.458  66.946  1.00  0.00           C
ATOM   4450  HB1 TRP B  69     112.396  95.239  66.092  1.00  0.00            
ATOM   4451  HB2 TRP B  69     111.898  96.450  67.067  1.00  0.00            
ATOM   4452  CG  TRP B  69     112.773  94.884  68.092  1.00  0.00           C
ATOM   4453  CD1 TRP B  69     113.533  93.746  68.094  1.00  0.00           C
ATOM   4454  HD1 TRP B  69     113.655  93.143  67.306  1.00  0.00            
ATOM   4455  NE1 TRP B  69     114.107  93.544  69.331  1.00  0.00           N
ATOM   4456  HE1 TRP B  69     114.709  92.786  69.580  1.00  0.00            
ATOM   4457  CE2 TRP B  69     113.711  94.561  70.162  1.00  0.00           C
ATOM   4458  CD2 TRP B  69     112.872  95.423  69.421  1.00  0.00           C
ATOM   4459  CE3 TRP B  69     112.293  96.534  70.015  1.00  0.00           C
ATOM   4460  HE3 TRP B  69     111.703  97.149  69.491  1.00  0.00            
ATOM   4461  CZ3 TRP B  69     112.557  96.770  71.367  1.00  0.00           C
ATOM   4462  HZ3 TRP B  69     112.143  97.562  71.816  1.00  0.00            
ATOM   4463  CZ2 TRP B  69     113.980  94.806  71.502  1.00  0.00           C
ATOM   4464  HZ2 TRP B  69     114.581  94.200  72.023  1.00  0.00            
ATOM   4465  CH2 TRP B  69     113.388  95.922  72.105  1.00  0.00           C
ATOM   4466  HH2 TRP B  69     113.561  96.114  73.071  1.00  0.00            
ATOM   4467  C   TRP B  69     110.428  93.428  66.787  1.00  0.00           C
ATOM   4468  O   TRP B  69     110.191  92.771  67.799  1.00  0.00           O
ATOM   4469  N   ASP B  70     110.696  92.830  65.610  1.00  0.00           N
ATOM   4470  HN  ASP B  70     110.885  93.401  64.811  1.00  0.00            
ATOM   4471  CA  ASP B  70     110.720  91.392  65.459  1.00  0.00           C
ATOM   4472  HA  ASP B  70     110.024  91.064  66.098  1.00  0.00            
ATOM   4473  CB  ASP B  70     110.406  90.986  64.004  1.00  0.00           C
ATOM   4474  HB1 ASP B  70     111.003  91.488  63.378  1.00  0.00            
ATOM   4475  HB2 ASP B  70     110.554  90.004  63.890  1.00  0.00            
ATOM   4476  CG  ASP B  70     108.959  91.310  63.674  1.00  0.00           C
ATOM   4477  OD1 ASP B  70     108.128  91.355  64.616  1.00  0.00           O
ATOM   4478  OD2 ASP B  70     108.678  91.511  62.467  1.00  0.00           O
ATOM   4479  C   ASP B  70     112.085  90.844  65.821  1.00  0.00           C
ATOM   4480  O   ASP B  70     113.112  91.282  65.308  1.00  0.00           O
ATOM   4481  N   ARG B  71     112.145  89.844  66.720  1.00  0.00           N
ATOM   4482  HN  ARG B  71     111.293  89.462  67.078  1.00  0.00            
ATOM   4483  CA  ARG B  71     113.411  89.303  67.186  1.00  0.00           C
ATOM   4484  HA  ARG B  71     113.888  90.146  67.434  1.00  0.00            
ATOM   4485  CB  ARG B  71     113.206  88.336  68.357  1.00  0.00           C
ATOM   4486  HB1 ARG B  71     112.533  87.649  68.084  1.00  0.00            
ATOM   4487  HB2 ARG B  71     114.079  87.889  68.553  1.00  0.00            
ATOM   4488  CG  ARG B  71     112.712  89.013  69.639  1.00  0.00           C
ATOM   4489  HG1 ARG B  71     113.428  89.621  69.983  1.00  0.00            
ATOM   4490  HG2 ARG B  71     111.893  89.547  69.430  1.00  0.00            
ATOM   4491  CD  ARG B  71     112.372  87.997  70.721  1.00  0.00           C
ATOM   4492  HD1 ARG B  71     111.917  88.449  71.488  1.00  0.00            
ATOM   4493  HD2 ARG B  71     111.774  87.286  70.351  1.00  0.00            
ATOM   4494  NE  ARG B  71     113.628  87.373  71.202  1.00  0.00           N
ATOM   4495  HE  ARG B  71     114.494  87.783  70.916  1.00  0.00            
ATOM   4496  CZ  ARG B  71     113.676  86.294  71.996  1.00  0.00           C
ATOM   4497  NH1 ARG B  71     112.574  85.720  72.456  1.00  0.00           N
ATOM   4498 HH11 ARG B  71     111.678  86.091  72.212  1.00  0.00            
ATOM   4499 HH12 ARG B  71     112.638  84.916  73.047  1.00  0.00            
ATOM   4500  NH2 ARG B  71     114.863  85.943  72.486  1.00  0.00           N
ATOM   4501 HH21 ARG B  71     115.676  86.478  72.258  1.00  0.00            
ATOM   4502 HH22 ARG B  71     114.941  85.144  73.082  1.00  0.00            
ATOM   4503  C   ARG B  71     114.219  88.558  66.137  1.00  0.00           C
ATOM   4504  O   ARG B  71     115.435  88.484  66.234  1.00  0.00           O
ATOM   4505  N   ASP B  72     113.575  88.005  65.098  1.00  0.00           N
ATOM   4506  HN  ASP B  72     112.579  88.086  65.066  1.00  0.00            
ATOM   4507  CA  ASP B  72     114.237  87.297  64.018  1.00  0.00           C
ATOM   4508  HA  ASP B  72     114.779  86.604  64.493  1.00  0.00            
ATOM   4509  CB  ASP B  72     113.172  86.690  63.077  1.00  0.00           C
ATOM   4510  HB1 ASP B  72     112.535  87.408  62.796  1.00  0.00            
ATOM   4511  HB2 ASP B  72     113.625  86.312  62.270  1.00  0.00            
ATOM   4512  CG  ASP B  72     112.380  85.577  63.754  1.00  0.00           C
ATOM   4513  OD1 ASP B  72     112.753  85.152  64.875  1.00  0.00           O
ATOM   4514  OD2 ASP B  72     111.370  85.156  63.139  1.00  0.00           O
ATOM   4515  C   ASP B  72     115.210  88.160  63.218  1.00  0.00           C
ATOM   4516  O   ASP B  72     116.277  87.718  62.803  1.00  0.00           O
ATOM   4517  N   GLN B  73     114.867  89.446  62.995  1.00  0.00           N
ATOM   4518  HN  GLN B  73     113.978  89.766  63.323  1.00  0.00            
ATOM   4519  CA  GLN B  73     115.729  90.386  62.301  1.00  0.00           C
ATOM   4520  HA  GLN B  73     116.139  89.818  61.587  1.00  0.00            
ATOM   4521  CB  GLN B  73     114.902  91.561  61.736  1.00  0.00           C
ATOM   4522  HB1 GLN B  73     114.366  91.959  62.480  1.00  0.00            
ATOM   4523  HB2 GLN B  73     115.532  92.248  61.375  1.00  0.00            
ATOM   4524  CG  GLN B  73     113.937  91.141  60.607  1.00  0.00           C
ATOM   4525  HG1 GLN B  73     114.457  90.718  59.865  1.00  0.00            
ATOM   4526  HG2 GLN B  73     113.273  90.485  60.965  1.00  0.00            
ATOM   4527  CD  GLN B  73     113.190  92.356  60.060  1.00  0.00           C
ATOM   4528  OE1 GLN B  73     113.029  93.381  60.720  1.00  0.00           O
ATOM   4529  NE2 GLN B  73     112.719  92.255  58.794  1.00  0.00           N
ATOM   4530 HE21 GLN B  73     112.868  91.416  58.270  1.00  0.00            
ATOM   4531 HE22 GLN B  73     112.222  93.019  58.383  1.00  0.00            
ATOM   4532  C   GLN B  73     116.842  90.949  63.175  1.00  0.00           C
ATOM   4533  O   GLN B  73     117.790  91.552  62.675  1.00  0.00           O
ATOM   4534  N   TYR B  74     116.749  90.760  64.505  1.00  0.00           N
ATOM   4535  HN  TYR B  74     115.962  90.251  64.853  1.00  0.00            
ATOM   4536  CA  TYR B  74     117.720  91.249  65.464  1.00  0.00           C
ATOM   4537  HA  TYR B  74     118.517  91.473  64.903  1.00  0.00            
ATOM   4538  CB  TYR B  74     117.252  92.511  66.249  1.00  0.00           C
ATOM   4539  HB1 TYR B  74     116.473  92.274  66.830  1.00  0.00            
ATOM   4540  HB2 TYR B  74     118.002  92.848  66.818  1.00  0.00            
ATOM   4541  CG  TYR B  74     116.826  93.626  65.344  1.00  0.00           C
ATOM   4542  CD1 TYR B  74     115.492  93.727  64.937  1.00  0.00           C
ATOM   4543  HD1 TYR B  74     114.820  93.074  65.286  1.00  0.00            
ATOM   4544  CE1 TYR B  74     115.085  94.727  64.050  1.00  0.00           C
ATOM   4545  HE1 TYR B  74     114.136  94.758  63.735  1.00  0.00            
ATOM   4546  CZ  TYR B  74     115.999  95.685  63.601  1.00  0.00           C
ATOM   4547  OH  TYR B  74     115.601  96.688  62.674  1.00  0.00           O
ATOM   4548  HH  TYR B  74     116.380  97.280  62.469  1.00  0.00            
ATOM   4549  CD2 TYR B  74     117.739  94.581  64.887  1.00  0.00           C
ATOM   4550  HD2 TYR B  74     118.696  94.527  65.171  1.00  0.00            
ATOM   4551  CE2 TYR B  74     117.326  95.612  64.035  1.00  0.00           C
ATOM   4552  HE2 TYR B  74     117.985  96.301  63.735  1.00  0.00            
ATOM   4553  C   TYR B  74     117.977  90.143  66.470  1.00  0.00           C
ATOM   4554  O   TYR B  74     117.628  90.260  67.642  1.00  0.00           O
ATOM   4555  N   ASP B  75     118.612  89.046  66.023  1.00  0.00           N
ATOM   4556  HN  ASP B  75     119.047  89.123  65.126  1.00  0.00            
ATOM   4557  CA  ASP B  75     118.741  87.756  66.693  1.00  0.00           C
ATOM   4558  HA  ASP B  75     117.795  87.591  66.971  1.00  0.00            
ATOM   4559  CB  ASP B  75     119.310  86.710  65.684  1.00  0.00           C
ATOM   4560  HB1 ASP B  75     119.453  85.853  66.178  1.00  0.00            
ATOM   4561  HB2 ASP B  75     118.627  86.572  64.967  1.00  0.00            
ATOM   4562  CG  ASP B  75     120.633  87.052  64.985  1.00  0.00           C
ATOM   4563  OD1 ASP B  75     121.111  86.164  64.225  1.00  0.00           O
ATOM   4564  OD2 ASP B  75     121.132  88.194  65.142  1.00  0.00           O
ATOM   4565  C   ASP B  75     119.513  87.723  68.016  1.00  0.00           C
ATOM   4566  O   ASP B  75     119.513  86.724  68.734  1.00  0.00           O
ATOM   4567  N   GLY B  76     120.098  88.879  68.378  1.00  0.00           N
ATOM   4568  HN  GLY B  76     119.906  89.678  67.809  1.00  0.00            
ATOM   4569  CA  GLY B  76     120.974  89.081  69.504  1.00  0.00           C
ATOM   4570  HA1 GLY B  76     120.988  88.234  70.036  1.00  0.00            
ATOM   4571  HA2 GLY B  76     121.890  89.267  69.149  1.00  0.00            
ATOM   4572  C   GLY B  76     120.545  90.209  70.382  1.00  0.00           C
ATOM   4573  O   GLY B  76     121.282  90.714  71.200  1.00  0.00           O
ATOM   4574  N   LEU B  77     119.304  90.689  70.166  1.00  0.00           N
ATOM   4575  HN  LEU B  77     118.775  90.369  69.380  1.00  0.00            
ATOM   4576  CA  LEU B  77     118.742  91.656  71.059  1.00  0.00           C
ATOM   4577  HA  LEU B  77     119.359  91.579  71.843  1.00  0.00            
ATOM   4578  CB  LEU B  77     118.738  93.025  70.433  1.00  0.00           C
ATOM   4579  HB1 LEU B  77     119.638  93.196  70.032  1.00  0.00            
ATOM   4580  HB2 LEU B  77     118.043  93.046  69.714  1.00  0.00            
ATOM   4581  CG  LEU B  77     118.430  94.109  71.468  1.00  0.00           C
ATOM   4582  HG  LEU B  77     117.730  93.759  72.091  1.00  0.00            
ATOM   4583  CD1 LEU B  77     119.556  94.556  72.406  1.00  0.00           C
ATOM   4584 HD11 LEU B  77     119.214  95.264  73.024  1.00  0.00            
ATOM   4585 HD12 LEU B  77     119.876  93.773  72.940  1.00  0.00            
ATOM   4586 HD13 LEU B  77     120.314  94.923  71.866  1.00  0.00            
ATOM   4587  CD2 LEU B  77     118.056  95.276  70.622  1.00  0.00           C
ATOM   4588 HD21 LEU B  77     117.831  96.054  71.208  1.00  0.00            
ATOM   4589 HD22 LEU B  77     118.824  95.517  70.028  1.00  0.00            
ATOM   4590 HD23 LEU B  77     117.262  95.041  70.062  1.00  0.00            
ATOM   4591  C   LEU B  77     117.316  91.362  71.475  1.00  0.00           C
ATOM   4592  O   LEU B  77     116.396  91.246  70.675  1.00  0.00           O
ATOM   4593  N   ASP B  78     117.130  91.362  72.810  1.00  0.00           N
ATOM   4594  HN  ASP B  78     117.915  91.546  73.401  1.00  0.00            
ATOM   4595  CA  ASP B  78     115.857  91.110  73.422  1.00  0.00           C
ATOM   4596  HA  ASP B  78     115.234  90.967  72.653  1.00  0.00            
ATOM   4597  CB  ASP B  78     115.996  89.880  74.340  1.00  0.00           C
ATOM   4598  HB1 ASP B  78     116.716  90.052  75.013  1.00  0.00            
ATOM   4599  HB2 ASP B  78     115.129  89.723  74.813  1.00  0.00            
ATOM   4600  CG  ASP B  78     116.353  88.628  73.563  1.00  0.00           C
ATOM   4601  OD1 ASP B  78     115.753  88.412  72.478  1.00  0.00           O
ATOM   4602  OD2 ASP B  78     117.148  87.814  74.082  1.00  0.00           O
ATOM   4603  C   ASP B  78     115.357  92.297  74.243  1.00  0.00           C
ATOM   4604  O   ASP B  78     114.154  92.484  74.412  1.00  0.00           O
ATOM   4605  N   SER B  79     116.240  93.178  74.752  1.00  0.00           N
ATOM   4606  HN  SER B  79     117.216  93.061  74.568  1.00  0.00            
ATOM   4607  CA  SER B  79     115.792  94.294  75.563  1.00  0.00           C
ATOM   4608  HA  SER B  79     114.846  94.396  75.254  1.00  0.00            
ATOM   4609  CB  SER B  79     115.861  94.033  77.094  1.00  0.00           C
ATOM   4610  HB1 SER B  79     115.564  94.843  77.599  1.00  0.00            
ATOM   4611  HB2 SER B  79     115.283  93.255  77.341  1.00  0.00            
ATOM   4612  OG  SER B  79     117.188  93.725  77.545  1.00  0.00           O
ATOM   4613  HG1 SER B  79     117.176  93.567  78.532  1.00  0.00            
ATOM   4614  C   SER B  79     116.596  95.529  75.275  1.00  0.00           C
ATOM   4615  O   SER B  79     117.798  95.476  75.016  1.00  0.00           O
ATOM   4616  N   ILE B  80     115.938  96.697  75.341  1.00  0.00           N
ATOM   4617  HN  ILE B  80     114.960  96.688  75.551  1.00  0.00            
ATOM   4618  CA  ILE B  80     116.589  97.966  75.120  1.00  0.00           C
ATOM   4619  HA  ILE B  80     117.568  97.780  75.038  1.00  0.00            
ATOM   4620  CB  ILE B  80     116.189  98.621  73.805  1.00  0.00           C
ATOM   4621  HB  ILE B  80     116.300  97.936  73.085  1.00  0.00            
ATOM   4622  CG2 ILE B  80     114.707  99.023  73.808  1.00  0.00           C
ATOM   4623 HG21 ILE B  80     114.475  99.449  72.934  1.00  0.00            
ATOM   4624 HG22 ILE B  80     114.141  98.209  73.942  1.00  0.00            
ATOM   4625 HG23 ILE B  80     114.539  99.672  74.550  1.00  0.00            
ATOM   4626  CG1 ILE B  80     117.122  99.797  73.457  1.00  0.00           C
ATOM   4627 HG11 ILE B  80     116.906 100.569  74.055  1.00  0.00            
ATOM   4628 HG12 ILE B  80     118.069  99.514  73.607  1.00  0.00            
ATOM   4629  CD  ILE B  80     116.985 100.259  72.015  1.00  0.00           C
ATOM   4630  HD1 ILE B  80     117.611 101.020  71.848  1.00  0.00            
ATOM   4631  HD2 ILE B  80     117.208  99.503  71.400  1.00  0.00            
ATOM   4632  HD3 ILE B  80     116.045 100.558  71.849  1.00  0.00            
ATOM   4633  C   ILE B  80     116.308  98.833  76.325  1.00  0.00           C
ATOM   4634  O   ILE B  80     115.377  98.581  77.087  1.00  0.00           O
ATOM   4635  N   ARG B  81     117.170  99.840  76.572  1.00  0.00           N
ATOM   4636  HN  ARG B  81     117.937  99.973  75.944  1.00  0.00            
ATOM   4637  CA  ARG B  81     117.043 100.732  77.691  1.00  0.00           C
ATOM   4638  HA  ARG B  81     116.129 100.558  78.056  1.00  0.00            
ATOM   4639  CB  ARG B  81     118.136 100.489  78.747  1.00  0.00           C
ATOM   4640  HB1 ARG B  81     119.032 100.577  78.313  1.00  0.00            
ATOM   4641  HB2 ARG B  81     118.047 101.174  79.470  1.00  0.00            
ATOM   4642  CG  ARG B  81     118.029  99.096  79.374  1.00  0.00           C
ATOM   4643  HG1 ARG B  81     117.476  99.158  80.205  1.00  0.00            
ATOM   4644  HG2 ARG B  81     117.583  98.482  78.722  1.00  0.00            
ATOM   4645  CD  ARG B  81     119.388  98.513  79.738  1.00  0.00           C
ATOM   4646  HD1 ARG B  81     120.022  98.586  78.968  1.00  0.00            
ATOM   4647  HD2 ARG B  81     119.773  98.983  80.532  1.00  0.00            
ATOM   4648  NE  ARG B  81     119.166  97.088  80.065  1.00  0.00           N
ATOM   4649  HE  ARG B  81     119.029  96.848  81.026  1.00  0.00            
ATOM   4650  CZ  ARG B  81     119.135  96.101  79.171  1.00  0.00           C
ATOM   4651  NH1 ARG B  81     119.275  96.283  77.858  1.00  0.00           N
ATOM   4652 HH11 ARG B  81     119.413  97.204  77.493  1.00  0.00            
ATOM   4653 HH12 ARG B  81     119.242  95.499  77.238  1.00  0.00            
ATOM   4654  NH2 ARG B  81     118.978  94.855  79.635  1.00  0.00           N
ATOM   4655 HH21 ARG B  81     118.890  94.695  80.618  1.00  0.00            
ATOM   4656 HH22 ARG B  81     118.949  94.084  78.998  1.00  0.00            
ATOM   4657  C   ARG B  81     117.212 102.132  77.199  1.00  0.00           C
ATOM   4658  O   ARG B  81     118.115 102.421  76.418  1.00  0.00           O
ATOM   4659  N   ILE B  82     116.339 103.029  77.659  1.00  0.00           N
ATOM   4660  HN  ILE B  82     115.641 102.730  78.309  1.00  0.00            
ATOM   4661  CA  ILE B  82     116.362 104.413  77.256  1.00  0.00           C
ATOM   4662  HA  ILE B  82     117.122 104.557  76.622  1.00  0.00            
ATOM   4663  CB  ILE B  82     115.075 104.731  76.508  1.00  0.00           C
ATOM   4664  HB  ILE B  82     114.330 104.512  77.138  1.00  0.00            
ATOM   4665  CG2 ILE B  82     115.051 106.207  76.147  1.00  0.00           C
ATOM   4666 HG21 ILE B  82     114.206 106.416  75.656  1.00  0.00            
ATOM   4667 HG22 ILE B  82     115.096 106.755  76.982  1.00  0.00            
ATOM   4668 HG23 ILE B  82     115.836 106.421  75.566  1.00  0.00            
ATOM   4669  CG1 ILE B  82     114.882 103.887  75.217  1.00  0.00           C
ATOM   4670 HG11 ILE B  82     114.864 102.920  75.473  1.00  0.00            
ATOM   4671 HG12 ILE B  82     114.007 104.139  74.804  1.00  0.00            
ATOM   4672  CD  ILE B  82     115.972 104.070  74.152  1.00  0.00           C
ATOM   4673  HD1 ILE B  82     115.767 103.492  73.362  1.00  0.00            
ATOM   4674  HD2 ILE B  82     116.001 105.028  73.866  1.00  0.00            
ATOM   4675  HD3 ILE B  82     116.859 103.809  74.534  1.00  0.00            
ATOM   4676  C   ILE B  82     116.573 105.271  78.518  1.00  0.00           C
ATOM   4677  O   ILE B  82     115.980 104.940  79.550  1.00  0.00           O
ATOM   4678  N   PRO B  83     117.414 106.321  78.554  1.00  0.00           N
ATOM   4679  CD  PRO B  83     118.208 106.797  77.417  1.00  0.00           C
ATOM   4680  HD1 PRO B  83     117.641 106.814  76.593  1.00  0.00            
ATOM   4681  HD2 PRO B  83     118.988 106.189  77.272  1.00  0.00            
ATOM   4682  CA  PRO B  83     117.505 107.254  79.674  1.00  0.00           C
ATOM   4683  HA  PRO B  83     117.585 106.733  80.524  1.00  0.00            
ATOM   4684  CB  PRO B  83     118.714 108.132  79.313  1.00  0.00           C
ATOM   4685  HB1 PRO B  83     118.627 109.046  79.710  1.00  0.00            
ATOM   4686  HB2 PRO B  83     119.568 107.714  79.623  1.00  0.00            
ATOM   4687  CG  PRO B  83     118.668 108.199  77.795  1.00  0.00           C
ATOM   4688  HG1 PRO B  83     118.016 108.890  77.484  1.00  0.00            
ATOM   4689  HG2 PRO B  83     119.571 108.398  77.415  1.00  0.00            
ATOM   4690  C   PRO B  83     116.265 108.102  79.863  1.00  0.00           C
ATOM   4691  O   PRO B  83     115.306 108.057  79.090  1.00  0.00           O
ATOM   4692  N   SER B  84     116.286 108.932  80.919  1.00  0.00           N
ATOM   4693  HN  SER B  84     117.021 108.827  81.589  1.00  0.00            
ATOM   4694  CA  SER B  84     115.299 109.973  81.140  1.00  0.00           C
ATOM   4695  HA  SER B  84     114.420 109.496  81.122  1.00  0.00            
ATOM   4696  CB  SER B  84     115.480 110.646  82.520  1.00  0.00           C
ATOM   4697  HB1 SER B  84     115.514 109.954  83.242  1.00  0.00            
ATOM   4698  HB2 SER B  84     116.322 111.186  82.535  1.00  0.00            
ATOM   4699  OG  SER B  84     114.404 111.537  82.843  1.00  0.00           O
ATOM   4700  HG1 SER B  84     114.567 111.945  83.741  1.00  0.00            
ATOM   4701  C   SER B  84     115.344 110.999  80.006  1.00  0.00           C
ATOM   4702  O   SER B  84     116.417 111.403  79.597  1.00  0.00           O
ATOM   4703  N   ASP B  85     114.157 111.353  79.468  1.00  0.00           N
ATOM   4704  HN  ASP B  85     113.374 110.815  79.779  1.00  0.00            
ATOM   4705  CA  ASP B  85     113.843 112.401  78.502  1.00  0.00           C
ATOM   4706  HA  ASP B  85     112.922 112.640  78.811  1.00  0.00            
ATOM   4707  CB  ASP B  85     114.739 113.667  78.665  1.00  0.00           C
ATOM   4708  HB1 ASP B  85     114.915 113.815  79.638  1.00  0.00            
ATOM   4709  HB2 ASP B  85     115.605 113.513  78.189  1.00  0.00            
ATOM   4710  CG  ASP B  85     114.120 114.942  78.105  1.00  0.00           C
ATOM   4711  OD1 ASP B  85     114.883 115.795  77.589  1.00  0.00           O
ATOM   4712  OD2 ASP B  85     112.875 115.070  78.245  1.00  0.00           O
ATOM   4713  C   ASP B  85     113.613 111.929  77.044  1.00  0.00           C
ATOM   4714  O   ASP B  85     113.126 112.644  76.204  1.00  0.00           O
ATOM   4715  N   LEU B  86     113.842 110.632  76.712  1.00  0.00           N
ATOM   4716  HN  LEU B  86     114.070 109.971  77.427  1.00  0.00            
ATOM   4717  CA  LEU B  86     113.758 110.192  75.321  1.00  0.00           C
ATOM   4718  HA  LEU B  86     113.629 111.038  74.803  1.00  0.00            
ATOM   4719  CB  LEU B  86     115.060 109.433  75.006  1.00  0.00           C
ATOM   4720  HB1 LEU B  86     115.119 108.660  75.638  1.00  0.00            
ATOM   4721  HB2 LEU B  86     114.991 109.092  74.068  1.00  0.00            
ATOM   4722  CG  LEU B  86     116.375 110.237  75.120  1.00  0.00           C
ATOM   4723  HG  LEU B  86     116.486 110.448  76.091  1.00  0.00            
ATOM   4724  CD1 LEU B  86     117.522 109.390  74.560  1.00  0.00           C
ATOM   4725 HD11 LEU B  86     118.379 109.901  74.629  1.00  0.00            
ATOM   4726 HD12 LEU B  86     117.597 108.542  75.084  1.00  0.00            
ATOM   4727 HD13 LEU B  86     117.339 109.174  73.601  1.00  0.00            
ATOM   4728  CD2 LEU B  86     116.382 111.583  74.390  1.00  0.00           C
ATOM   4729 HD21 LEU B  86     117.268 112.028  74.520  1.00  0.00            
ATOM   4730 HD22 LEU B  86     116.224 111.434  73.414  1.00  0.00            
ATOM   4731 HD23 LEU B  86     115.659 112.166  74.760  1.00  0.00            
ATOM   4732  C   LEU B  86     112.556 109.306  74.983  1.00  0.00           C
ATOM   4733  O   LEU B  86     112.211 109.121  73.820  1.00  0.00           O
ATOM   4734  N   VAL B  87     111.829 108.778  75.983  1.00  0.00           N
ATOM   4735  HN  VAL B  87     112.147 108.900  76.923  1.00  0.00            
ATOM   4736  CA  VAL B  87     110.599 108.036  75.753  1.00  0.00           C
ATOM   4737  HA  VAL B  87     110.396 108.212  74.790  1.00  0.00            
ATOM   4738  CB  VAL B  87     110.680 106.514  75.892  1.00  0.00           C
ATOM   4739  HB  VAL B  87     109.768 106.109  75.829  1.00  0.00            
ATOM   4740  CG1 VAL B  87     111.523 105.979  74.718  1.00  0.00           C
ATOM   4741 HG11 VAL B  87     111.593 104.984  74.784  1.00  0.00            
ATOM   4742 HG12 VAL B  87     111.085 106.226  73.854  1.00  0.00            
ATOM   4743 HG13 VAL B  87     112.438 106.380  74.755  1.00  0.00            
ATOM   4744  CG2 VAL B  87     111.171 106.083  77.292  1.00  0.00           C
ATOM   4745 HG21 VAL B  87     111.209 105.085  77.339  1.00  0.00            
ATOM   4746 HG22 VAL B  87     112.083 106.459  77.456  1.00  0.00            
ATOM   4747 HG23 VAL B  87     110.539 106.426  77.987  1.00  0.00            
ATOM   4748  C   VAL B  87     109.562 108.578  76.686  1.00  0.00           C
ATOM   4749  O   VAL B  87     109.897 109.189  77.703  1.00  0.00           O
ATOM   4750  N   TRP B  88     108.270 108.385  76.337  1.00  0.00           N
ATOM   4751  HN  TRP B  88     108.081 107.931  75.466  1.00  0.00            
ATOM   4752  CA  TRP B  88     107.149 108.795  77.146  1.00  0.00           C
ATOM   4753  HA  TRP B  88     107.286 109.768  77.333  1.00  0.00            
ATOM   4754  CB  TRP B  88     105.816 108.585  76.383  1.00  0.00           C
ATOM   4755  HB1 TRP B  88     105.881 109.043  75.496  1.00  0.00            
ATOM   4756  HB2 TRP B  88     105.680 107.604  76.243  1.00  0.00            
ATOM   4757  CG  TRP B  88     104.585 109.125  77.093  1.00  0.00           C
ATOM   4758  CD1 TRP B  88     104.052 110.377  77.019  1.00  0.00           C
ATOM   4759  HD1 TRP B  88     104.409 111.116  76.448  1.00  0.00            
ATOM   4760  NE1 TRP B  88     102.954 110.481  77.841  1.00  0.00           N
ATOM   4761  HE1 TRP B  88     102.377 111.291  77.945  1.00  0.00            
ATOM   4762  CE2 TRP B  88     102.784 109.287  78.495  1.00  0.00           C
ATOM   4763  CD2 TRP B  88     103.781 108.401  78.040  1.00  0.00           C
ATOM   4764  CE3 TRP B  88     103.857 107.100  78.520  1.00  0.00           C
ATOM   4765  HE3 TRP B  88     104.569 106.474  78.201  1.00  0.00            
ATOM   4766  CZ3 TRP B  88     102.908 106.692  79.462  1.00  0.00           C
ATOM   4767  HZ3 TRP B  88     102.936 105.757  79.815  1.00  0.00            
ATOM   4768  CZ2 TRP B  88     101.851 108.884  79.440  1.00  0.00           C
ATOM   4769  HZ2 TRP B  88     101.149 109.515  79.770  1.00  0.00            
ATOM   4770  CH2 TRP B  88     101.920 107.570  79.919  1.00  0.00           C
ATOM   4771  HH2 TRP B  88     101.255 107.256  80.596  1.00  0.00            
ATOM   4772  C   TRP B  88     107.165 108.024  78.451  1.00  0.00           C
ATOM   4773  O   TRP B  88     107.469 106.835  78.485  1.00  0.00           O
ATOM   4774  N   ARG B  89     106.860 108.699  79.566  1.00  0.00           N
ATOM   4775  HN  ARG B  89     106.689 109.682  79.503  1.00  0.00            
ATOM   4776  CA  ARG B  89     106.770 108.060  80.851  1.00  0.00           C
ATOM   4777  HA  ARG B  89     106.687 107.078  80.681  1.00  0.00            
ATOM   4778  CB  ARG B  89     108.015 108.321  81.726  1.00  0.00           C
ATOM   4779  HB1 ARG B  89     108.176 109.307  81.770  1.00  0.00            
ATOM   4780  HB2 ARG B  89     107.841 107.970  82.646  1.00  0.00            
ATOM   4781  CG  ARG B  89     109.278 107.641  81.171  1.00  0.00           C
ATOM   4782  HG1 ARG B  89     109.089 106.666  81.050  1.00  0.00            
ATOM   4783  HG2 ARG B  89     109.498 108.050  80.285  1.00  0.00            
ATOM   4784  CD  ARG B  89     110.496 107.781  82.075  1.00  0.00           C
ATOM   4785  HD1 ARG B  89     110.297 107.437  82.993  1.00  0.00            
ATOM   4786  HD2 ARG B  89     111.277 107.285  81.696  1.00  0.00            
ATOM   4787  NE  ARG B  89     110.795 109.246  82.129  1.00  0.00           N
ATOM   4788  HE  ARG B  89     110.457 109.772  82.910  1.00  0.00            
ATOM   4789  CZ  ARG B  89     111.494 109.889  81.181  1.00  0.00           C
ATOM   4790  NH1 ARG B  89     111.983 109.217  80.142  1.00  0.00           N
ATOM   4791 HH11 ARG B  89     111.830 108.232  80.067  1.00  0.00            
ATOM   4792 HH12 ARG B  89     112.504 109.697  79.436  1.00  0.00            
ATOM   4793  NH2 ARG B  89     111.688 111.198  81.324  1.00  0.00           N
ATOM   4794 HH21 ARG B  89     111.317 111.674  82.121  1.00  0.00            
ATOM   4795 HH22 ARG B  89     112.205 111.705  80.634  1.00  0.00            
ATOM   4796  C   ARG B  89     105.564 108.677  81.524  1.00  0.00           C
ATOM   4797  O   ARG B  89     105.361 109.880  81.361  1.00  0.00           O
ATOM   4798  N   PRO B  90     104.738 107.944  82.250  1.00  0.00           N
ATOM   4799  CD  PRO B  90     104.903 106.509  82.475  1.00  0.00           C
ATOM   4800  HD1 PRO B  90     105.861 106.301  82.675  1.00  0.00            
ATOM   4801  HD2 PRO B  90     104.614 106.000  81.665  1.00  0.00            
ATOM   4802  CA  PRO B  90     103.692 108.524  83.084  1.00  0.00           C
ATOM   4803  HA  PRO B  90     103.130 109.154  82.549  1.00  0.00            
ATOM   4804  CB  PRO B  90     102.934 107.285  83.594  1.00  0.00           C
ATOM   4805  HB1 PRO B  90     102.539 107.452  84.497  1.00  0.00            
ATOM   4806  HB2 PRO B  90     102.210 107.019  82.958  1.00  0.00            
ATOM   4807  CG  PRO B  90     104.011 106.208  83.666  1.00  0.00           C
ATOM   4808  HG1 PRO B  90     104.526 106.274  84.521  1.00  0.00            
ATOM   4809  HG2 PRO B  90     103.610 105.295  83.588  1.00  0.00            
ATOM   4810  C   PRO B  90     104.251 109.394  84.214  1.00  0.00           C
ATOM   4811  O   PRO B  90     105.340 109.136  84.722  1.00  0.00           O
ATOM   4812  N   ASP B  91     103.492 110.429  84.617  1.00  0.00           N
ATOM   4813  HN  ASP B  91     102.578 110.471  84.214  1.00  0.00            
ATOM   4814  CA  ASP B  91     103.806 111.491  85.550  1.00  0.00           C
ATOM   4815  HA  ASP B  91     104.801 111.467  85.649  1.00  0.00            
ATOM   4816  CB  ASP B  91     103.320 112.862  84.968  1.00  0.00           C
ATOM   4817  HB1 ASP B  91     103.383 113.552  85.689  1.00  0.00            
ATOM   4818  HB2 ASP B  91     103.921 113.115  84.210  1.00  0.00            
ATOM   4819  CG  ASP B  91     101.889 112.890  84.439  1.00  0.00           C
ATOM   4820  OD1 ASP B  91     101.246 111.815  84.344  1.00  0.00           O
ATOM   4821  OD2 ASP B  91     101.448 114.012  84.077  1.00  0.00           O
ATOM   4822  C   ASP B  91     103.203 111.216  86.925  1.00  0.00           C
ATOM   4823  O   ASP B  91     102.864 112.120  87.690  1.00  0.00           O
ATOM   4824  N   ILE B  92     103.064 109.923  87.284  1.00  0.00           N
ATOM   4825  HN  ILE B  92     103.325 109.220  86.623  1.00  0.00            
ATOM   4826  CA  ILE B  92     102.556 109.493  88.577  1.00  0.00           C
ATOM   4827  HA  ILE B  92     101.675 109.960  88.647  1.00  0.00            
ATOM   4828  CB  ILE B  92     102.341 107.981  88.662  1.00  0.00           C
ATOM   4829  HB  ILE B  92     103.238 107.554  88.550  1.00  0.00            
ATOM   4830  CG2 ILE B  92     101.774 107.586  90.047  1.00  0.00           C
ATOM   4831 HG21 ILE B  92     101.641 106.596  90.082  1.00  0.00            
ATOM   4832 HG22 ILE B  92     102.417 107.862  90.761  1.00  0.00            
ATOM   4833 HG23 ILE B  92     100.898 108.046  90.192  1.00  0.00            
ATOM   4834  CG1 ILE B  92     101.440 107.461  87.518  1.00  0.00           C
ATOM   4835 HG11 ILE B  92     100.491 107.700  87.725  1.00  0.00            
ATOM   4836 HG12 ILE B  92     101.717 107.905  86.666  1.00  0.00            
ATOM   4837  CD  ILE B  92     101.521 105.943  87.317  1.00  0.00           C
ATOM   4838  HD1 ILE B  92     100.918 105.673  86.566  1.00  0.00            
ATOM   4839  HD2 ILE B  92     102.462 105.686  87.097  1.00  0.00            
ATOM   4840  HD3 ILE B  92     101.236 105.480  88.156  1.00  0.00            
ATOM   4841  C   ILE B  92     103.503 109.918  89.687  1.00  0.00           C
ATOM   4842  O   ILE B  92     104.680 109.564  89.696  1.00  0.00           O
ATOM   4843  N   VAL B  93     102.993 110.685  90.666  1.00  0.00           N
ATOM   4844  HN  VAL B  93     102.014 110.890  90.655  1.00  0.00            
ATOM   4845  CA  VAL B  93     103.801 111.225  91.733  1.00  0.00           C
ATOM   4846  HA  VAL B  93     104.567 110.608  91.915  1.00  0.00            
ATOM   4847  CB  VAL B  93     104.449 112.557  91.316  1.00  0.00           C
ATOM   4848  HB  VAL B  93     104.872 112.437  90.418  1.00  0.00            
ATOM   4849  CG1 VAL B  93     103.391 113.660  91.090  1.00  0.00           C
ATOM   4850 HG11 VAL B  93     103.846 114.509  90.821  1.00  0.00            
ATOM   4851 HG12 VAL B  93     102.762 113.375  90.366  1.00  0.00            
ATOM   4852 HG13 VAL B  93     102.880 113.810  91.936  1.00  0.00            
ATOM   4853  CG2 VAL B  93     105.632 112.934  92.237  1.00  0.00           C
ATOM   4854 HG21 VAL B  93     106.026 113.802  91.935  1.00  0.00            
ATOM   4855 HG22 VAL B  93     105.306 113.025  93.178  1.00  0.00            
ATOM   4856 HG23 VAL B  93     106.329 112.219  92.193  1.00  0.00            
ATOM   4857  C   VAL B  93     102.924 111.269  92.971  1.00  0.00           C
ATOM   4858  O   VAL B  93     101.702 111.182  92.892  1.00  0.00           O
ATOM   4859  N   LEU B  94     103.548 111.320  94.160  1.00  0.00           N
ATOM   4860  HN  LEU B  94     104.548 111.333  94.160  1.00  0.00            
ATOM   4861  CA  LEU B  94     102.876 111.358  95.440  1.00  0.00           C
ATOM   4862  HA  LEU B  94     102.220 110.603  95.434  1.00  0.00            
ATOM   4863  CB  LEU B  94     103.994 111.273  96.522  1.00  0.00           C
ATOM   4864  HB1 LEU B  94     104.496 110.418  96.390  1.00  0.00            
ATOM   4865  HB2 LEU B  94     104.615 112.047  96.395  1.00  0.00            
ATOM   4866  CG  LEU B  94     103.497 111.305  97.976  1.00  0.00           C
ATOM   4867  HG  LEU B  94     103.036 112.178  98.134  1.00  0.00            
ATOM   4868  CD1 LEU B  94     102.492 110.179  98.216  1.00  0.00           C
ATOM   4869 HD11 LEU B  94     102.176 110.210  99.164  1.00  0.00            
ATOM   4870 HD12 LEU B  94     101.712 110.292  97.601  1.00  0.00            
ATOM   4871 HD13 LEU B  94     102.930 109.298  98.040  1.00  0.00            
ATOM   4872  CD2 LEU B  94     104.663 111.216  98.964  1.00  0.00           C
ATOM   4873 HD21 LEU B  94     104.310 111.239  99.899  1.00  0.00            
ATOM   4874 HD22 LEU B  94     105.160 110.361  98.816  1.00  0.00            
ATOM   4875 HD23 LEU B  94     105.280 111.990  98.822  1.00  0.00            
ATOM   4876  C   LEU B  94     102.138 112.692  95.647  1.00  0.00           C
ATOM   4877  O   LEU B  94     102.748 113.685  95.674  1.00  0.00           O
ATOM   4878  N   TYR B  95     100.812 112.723  95.895  1.00  0.00           N
ATOM   4879  HN  TYR B  95     100.299 111.866  95.945  1.00  0.00            
ATOM   4880  CA  TYR B  95     100.112 113.998  96.093  1.00  0.00           C
ATOM   4881  HA  TYR B  95     100.457 114.526  95.317  1.00  0.00            
ATOM   4882  CB  TYR B  95      98.578 113.804  96.074  1.00  0.00           C
ATOM   4883  HB1 TYR B  95      98.342 112.987  96.599  1.00  0.00            
ATOM   4884  HB2 TYR B  95      98.139 114.603  96.485  1.00  0.00            
ATOM   4885  CG  TYR B  95      98.033 113.637  94.685  1.00  0.00           C
ATOM   4886  CD1 TYR B  95      98.566 114.251  93.537  1.00  0.00           C
ATOM   4887  HD1 TYR B  95      99.389 114.814  93.615  1.00  0.00            
ATOM   4888  CE1 TYR B  95      97.958 114.083  92.287  1.00  0.00           C
ATOM   4889  HE1 TYR B  95      98.347 114.524  91.478  1.00  0.00            
ATOM   4890  CZ  TYR B  95      96.813 113.302  92.172  1.00  0.00           C
ATOM   4891  OH  TYR B  95      96.160 113.228  90.938  1.00  0.00           O
ATOM   4892  HH  TYR B  95      95.361 112.632  91.019  1.00  0.00            
ATOM   4893  CD2 TYR B  95      96.873 112.876  94.545  1.00  0.00           C
ATOM   4894  HD2 TYR B  95      96.458 112.463  95.356  1.00  0.00            
ATOM   4895  CE2 TYR B  95      96.279 112.678  93.297  1.00  0.00           C
ATOM   4896  HE2 TYR B  95      95.474 112.091  93.211  1.00  0.00            
ATOM   4897  C   TYR B  95     100.491 114.771  97.332  1.00  0.00           C
ATOM   4898  O   TYR B  95     100.599 115.995  97.290  1.00  0.00           O
ATOM   4899  N   ASN B  96     100.711 114.100  98.472  1.00  0.00           N
ATOM   4900  HN  ASN B  96     100.650 113.102  98.467  1.00  0.00            
ATOM   4901  CA  ASN B  96     101.036 114.783  99.717  1.00  0.00           C
ATOM   4902  HA  ASN B  96     100.302 115.458  99.792  1.00  0.00            
ATOM   4903  CB  ASN B  96     101.057 113.787 100.898  1.00  0.00           C
ATOM   4904  HB1 ASN B  96     101.847 113.181 100.811  1.00  0.00            
ATOM   4905  HB2 ASN B  96     101.117 114.291 101.760  1.00  0.00            
ATOM   4906  CG  ASN B  96      99.786 112.947 100.902  1.00  0.00           C
ATOM   4907  OD1 ASN B  96      98.727 113.290 100.387  1.00  0.00           O
ATOM   4908  ND2 ASN B  96      99.900 111.729 101.478  1.00  0.00           N
ATOM   4909 HD21 ASN B  96     100.776 111.438 101.863  1.00  0.00            
ATOM   4910 HD22 ASN B  96      99.108 111.119 101.519  1.00  0.00            
ATOM   4911  C   ASN B  96     102.384 115.503  99.674  1.00  0.00           C
ATOM   4912  O   ASN B  96     102.458 116.716  99.809  1.00  0.00           O
ATOM   4913  N   LYS B  97     103.467 114.740  99.400  1.00  0.00           N
ATOM   4914  HN  LYS B  97     103.327 113.751  99.436  1.00  0.00            
ATOM   4915  CA  LYS B  97     104.813 115.183  99.059  1.00  0.00           C
ATOM   4916  HA  LYS B  97     105.326 114.437  99.484  1.00  0.00            
ATOM   4917  CB  LYS B  97     104.993 115.276  97.520  1.00  0.00           C
ATOM   4918  HB1 LYS B  97     105.942 115.525  97.327  1.00  0.00            
ATOM   4919  HB2 LYS B  97     104.797 114.379  97.124  1.00  0.00            
ATOM   4920  CG  LYS B  97     104.072 116.316  96.843  1.00  0.00           C
ATOM   4921  HG1 LYS B  97     103.159 115.918  96.759  1.00  0.00            
ATOM   4922  HG2 LYS B  97     104.030 117.126  97.428  1.00  0.00            
ATOM   4923  CD  LYS B  97     104.523 116.765  95.446  1.00  0.00           C
ATOM   4924  HD1 LYS B  97     104.001 117.580  95.195  1.00  0.00            
ATOM   4925  HD2 LYS B  97     105.496 116.992  95.489  1.00  0.00            
ATOM   4926  CE  LYS B  97     104.326 115.717  94.348  1.00  0.00           C
ATOM   4927  HE1 LYS B  97     104.763 114.864  94.632  1.00  0.00            
ATOM   4928  HE2 LYS B  97     103.346 115.563  94.219  1.00  0.00            
ATOM   4929  NZ  LYS B  97     104.891 116.084  93.032  1.00  0.00           N
ATOM   4930  HZ1 LYS B  97     104.718 115.348  92.378  1.00  0.00            
ATOM   4931  HZ2 LYS B  97     104.460 116.926  92.707  1.00  0.00            
ATOM   4932  HZ3 LYS B  97     105.877 116.227  93.121  1.00  0.00            
ATOM   4933  C   LYS B  97     105.362 116.430  99.746  1.00  0.00           C
ATOM   4934  O   LYS B  97     105.784 117.381  99.099  1.00  0.00           O
ATOM   4935  N   ALA B  98     105.416 116.440 101.092  1.00  0.00           N
ATOM   4936  HN  ALA B  98     105.137 115.609 101.574  1.00  0.00            
ATOM   4937  CA  ALA B  98     105.847 117.564 101.890  1.00  0.00           C
ATOM   4938  HA  ALA B  98     105.497 118.380 101.431  1.00  0.00            
ATOM   4939  CB  ALA B  98     105.260 117.431 103.299  1.00  0.00           C
ATOM   4940  HB1 ALA B  98     105.555 118.207 103.857  1.00  0.00            
ATOM   4941  HB2 ALA B  98     104.262 117.420 103.244  1.00  0.00            
ATOM   4942  HB3 ALA B  98     105.581 116.580 103.715  1.00  0.00            
ATOM   4943  C   ALA B  98     107.359 117.670 101.926  1.00  0.00           C
ATOM   4944  O   ALA B  98     108.021 117.596 102.966  1.00  0.00           O
ATOM   4945  N   ASP B  99     107.895 117.871 100.727  1.00  0.00           N
ATOM   4946  HN  ASP B  99     107.257 118.032  99.974  1.00  0.00            
ATOM   4947  CA  ASP B  99     109.261 117.882 100.403  1.00  0.00           C
ATOM   4948  HA  ASP B  99     109.807 117.830 101.239  1.00  0.00            
ATOM   4949  CB  ASP B  99     109.510 116.658  99.531  1.00  0.00           C
ATOM   4950  HB1 ASP B  99     108.779 115.985  99.647  1.00  0.00            
ATOM   4951  HB2 ASP B  99     109.575 116.916  98.567  1.00  0.00            
ATOM   4952  CG  ASP B  99     110.832 116.103 100.027  1.00  0.00           C
ATOM   4953  OD1 ASP B  99     111.795 116.906 100.207  1.00  0.00           O
ATOM   4954  OD2 ASP B  99     110.795 114.893 100.340  1.00  0.00           O
ATOM   4955  C   ASP B  99     109.571 119.194  99.715  1.00  0.00           C
ATOM   4956  O   ASP B  99     108.683 119.886  99.233  1.00  0.00           O
ATOM   4957  N   ASP B 100     110.852 119.592  99.751  1.00  0.00           N
ATOM   4958  HN  ASP B 100     111.511 118.961 100.161  1.00  0.00            
ATOM   4959  CA  ASP B 100     111.370 120.848  99.253  1.00  0.00           C
ATOM   4960  HA  ASP B 100     110.786 121.610  99.532  1.00  0.00            
ATOM   4961  CB  ASP B 100     112.786 121.035  99.885  1.00  0.00           C
ATOM   4962  HB1 ASP B 100     113.342 120.236  99.655  1.00  0.00            
ATOM   4963  HB2 ASP B 100     113.201 121.855  99.491  1.00  0.00            
ATOM   4964  CG  ASP B 100     112.797 121.191 101.420  1.00  0.00           C
ATOM   4965  OD1 ASP B 100     111.729 121.350 102.081  1.00  0.00           O
ATOM   4966  OD2 ASP B 100     113.916 121.106 101.996  1.00  0.00           O
ATOM   4967  C   ASP B 100     111.319 120.813  97.718  1.00  0.00           C
ATOM   4968  O   ASP B 100     110.691 121.642  97.064  1.00  0.00           O
ATOM   4969  N   GLU B 101     111.832 119.724  97.099  1.00  0.00           N
ATOM   4970  HN  GLU B 101     112.226 118.984  97.644  1.00  0.00            
ATOM   4971  CA  GLU B 101     111.816 119.620  95.651  1.00  0.00           C
ATOM   4972  HA  GLU B 101     111.778 120.578  95.368  1.00  0.00            
ATOM   4973  CB  GLU B 101     113.065 118.895  95.136  1.00  0.00           C
ATOM   4974  HB1 GLU B 101     113.147 118.022  95.618  1.00  0.00            
ATOM   4975  HB2 GLU B 101     112.953 118.726  94.157  1.00  0.00            
ATOM   4976  CG  GLU B 101     114.357 119.704  95.354  1.00  0.00           C
ATOM   4977  HG1 GLU B 101     114.242 120.620  94.969  1.00  0.00            
ATOM   4978  HG2 GLU B 101     114.540 119.775  96.335  1.00  0.00            
ATOM   4979  CD  GLU B 101     115.547 119.025  94.674  1.00  0.00           C
ATOM   4980  OE1 GLU B 101     115.322 118.053  93.900  1.00  0.00           O
ATOM   4981  OE2 GLU B 101     116.682 119.526  94.872  1.00  0.00           O
ATOM   4982  C   GLU B 101     110.605 118.894  95.115  1.00  0.00           C
ATOM   4983  O   GLU B 101     110.397 118.800  93.904  1.00  0.00           O
ATOM   4984  N   SER B 102     109.756 118.347  96.007  1.00  0.00           N
ATOM   4985  HN  SER B 102     110.070 118.288  96.955  1.00  0.00            
ATOM   4986  CA  SER B 102     108.415 117.830  95.718  1.00  0.00           C
ATOM   4987  HA  SER B 102     108.135 117.598  96.650  1.00  0.00            
ATOM   4988  CB  SER B 102     107.510 118.855  95.010  1.00  0.00           C
ATOM   4989  HB1 SER B 102     107.972 119.245  94.214  1.00  0.00            
ATOM   4990  HB2 SER B 102     106.652 118.430  94.722  1.00  0.00            
ATOM   4991  OG  SER B 102     107.180 119.930  95.877  1.00  0.00           O
ATOM   4992  HG1 SER B 102     106.593 120.580  95.394  1.00  0.00            
ATOM   4993  C   SER B 102     108.366 116.609  94.847  1.00  0.00           C
ATOM   4994  O   SER B 102     107.322 116.043  94.531  1.00  0.00           O
ATOM   4995  N   SER B 103     109.513 116.162  94.390  1.00  0.00           N
ATOM   4996  HN  SER B 103     110.354 116.634  94.653  1.00  0.00            
ATOM   4997  CA  SER B 103     109.600 115.028  93.533  1.00  0.00           C
ATOM   4998  HA  SER B 103     108.663 114.760  93.311  1.00  0.00            
ATOM   4999  CB  SER B 103     110.275 115.326  92.179  1.00  0.00           C
ATOM   5000  HB1 SER B 103     111.156 115.779  92.314  1.00  0.00            
ATOM   5001  HB2 SER B 103     110.410 114.484  91.657  1.00  0.00            
ATOM   5002  OG  SER B 103     109.456 116.196  91.395  1.00  0.00           O
ATOM   5003  HG1 SER B 103     109.906 116.380  90.521  1.00  0.00            
ATOM   5004  C   SER B 103     110.264 113.954  94.327  1.00  0.00           C
ATOM   5005  O   SER B 103     109.633 112.966  94.634  1.00  0.00           O
ATOM   5006  N   GLU B 104     111.557 114.125  94.688  1.00  0.00           N
ATOM   5007  HN  GLU B 104     111.937 115.050  94.693  1.00  0.00            
ATOM   5008  CA  GLU B 104     112.412 113.016  95.068  1.00  0.00           C
ATOM   5009  HA  GLU B 104     113.318 113.319  94.772  1.00  0.00            
ATOM   5010  CB  GLU B 104     112.333 112.844  96.605  1.00  0.00           C
ATOM   5011  HB1 GLU B 104     111.398 112.574  96.834  1.00  0.00            
ATOM   5012  HB2 GLU B 104     112.964 112.112  96.863  1.00  0.00            
ATOM   5013  CG  GLU B 104     112.689 114.103  97.447  1.00  0.00           C
ATOM   5014  HG1 GLU B 104     112.099 114.862  97.170  1.00  0.00            
ATOM   5015  HG2 GLU B 104     112.542 113.903  98.416  1.00  0.00            
ATOM   5016  CD  GLU B 104     114.137 114.533  97.263  1.00  0.00           C
ATOM   5017  OE1 GLU B 104     114.984 113.641  97.003  1.00  0.00           O
ATOM   5018  OE2 GLU B 104     114.364 115.768  97.291  1.00  0.00           O
ATOM   5019  C   GLU B 104     112.197 111.694  94.287  1.00  0.00           C
ATOM   5020  O   GLU B 104     111.541 110.813  94.831  1.00  0.00           O
ATOM   5021  N   PRO B 105     112.644 111.461  93.025  1.00  0.00           N
ATOM   5022  CD  PRO B 105     112.511 112.482  91.986  1.00  0.00           C
ATOM   5023  HD1 PRO B 105     113.421 112.752  91.671  1.00  0.00            
ATOM   5024  HD2 PRO B 105     112.040 113.278  92.366  1.00  0.00            
ATOM   5025  CA  PRO B 105     112.402 110.160  92.421  1.00  0.00           C
ATOM   5026  HA  PRO B 105     112.103 109.531  93.139  1.00  0.00            
ATOM   5027  CB  PRO B 105     111.387 110.428  91.323  1.00  0.00           C
ATOM   5028  HB1 PRO B 105     111.496 109.772  90.576  1.00  0.00            
ATOM   5029  HB2 PRO B 105     110.456 110.370  91.684  1.00  0.00            
ATOM   5030  CG  PRO B 105     111.695 111.846  90.846  1.00  0.00           C
ATOM   5031  HG1 PRO B 105     112.228 111.822  90.000  1.00  0.00            
ATOM   5032  HG2 PRO B 105     110.848 112.354  90.691  1.00  0.00            
ATOM   5033  C   PRO B 105     113.628 109.545  91.827  1.00  0.00           C
ATOM   5034  O   PRO B 105     113.626 108.338  91.650  1.00  0.00           O
ATOM   5035  N   VAL B 106     114.654 110.330  91.463  1.00  0.00           N
ATOM   5036  HN  VAL B 106     114.579 111.312  91.637  1.00  0.00            
ATOM   5037  CA  VAL B 106     115.864 109.842  90.833  1.00  0.00           C
ATOM   5038  HA  VAL B 106     116.311 110.689  90.545  1.00  0.00            
ATOM   5039  CB  VAL B 106     116.794 109.146  91.814  1.00  0.00           C
ATOM   5040  HB  VAL B 106     116.420 108.243  92.028  1.00  0.00            
ATOM   5041  CG1 VAL B 106     118.187 108.966  91.177  1.00  0.00           C
ATOM   5042 HG11 VAL B 106     118.794 108.508  91.827  1.00  0.00            
ATOM   5043 HG12 VAL B 106     118.106 108.411  90.349  1.00  0.00            
ATOM   5044 HG13 VAL B 106     118.565 109.862  90.943  1.00  0.00            
ATOM   5045  CG2 VAL B 106     116.888 109.976  93.113  1.00  0.00           C
ATOM   5046 HG21 VAL B 106     117.500 109.518  93.758  1.00  0.00            
ATOM   5047 HG22 VAL B 106     117.246 110.885  92.902  1.00  0.00            
ATOM   5048 HG23 VAL B 106     115.979 110.062  93.520  1.00  0.00            
ATOM   5049  C   VAL B 106     115.595 109.010  89.576  1.00  0.00           C
ATOM   5050  O   VAL B 106     115.807 107.803  89.545  1.00  0.00           O
ATOM   5051  N   ASN B 107     115.051 109.644  88.508  1.00  0.00           N
ATOM   5052  HN  ASN B 107     114.894 110.629  88.574  1.00  0.00            
ATOM   5053  CA  ASN B 107     114.682 108.971  87.270  1.00  0.00           C
ATOM   5054  HA  ASN B 107     113.972 108.320  87.538  1.00  0.00            
ATOM   5055  CB  ASN B 107     114.153 110.032  86.262  1.00  0.00           C
ATOM   5056  HB1 ASN B 107     113.515 110.640  86.734  1.00  0.00            
ATOM   5057  HB2 ASN B 107     114.925 110.564  85.914  1.00  0.00            
ATOM   5058  CG  ASN B 107     113.428 109.418  85.072  1.00  0.00           C
ATOM   5059  OD1 ASN B 107     113.797 108.385  84.527  1.00  0.00           O
ATOM   5060  ND2 ASN B 107     112.339 110.064  84.599  1.00  0.00           N
ATOM   5061 HD21 ASN B 107     112.036 110.914  85.029  1.00  0.00            
ATOM   5062 HD22 ASN B 107     111.836 109.692  83.819  1.00  0.00
[truncated: 941,934 more chars]
